# Supplementary material for: Maternal obesity alters the placental transcriptome in a fetal sex-dependent manner
Source: Front Cell Dev Biol. 2023 Jun 15;11:1178533. doi: 10.3389/fcell.2023.1178533 (PMC10309565; doi:10.3389/fcell.2023.1178533)
Supplement: Supplementary file 1 [file Table2.XLSX]

## Sheet: Sheet1
Supplemental Table 2 : Effect of maternal obesity on male placental transcriptomics at embryonic day 18.5.
Gene ID	Transcript ID	Total counts	P-value (M_Obese vs. M_Control)	FDR step up (M_Obese vs. M_Control)	Ratio (M_Obese vs. M_Control)	Fold change (M_Obese vs. M_Control)	LSMean(M_Obese) (M_Obese vs. M_Control)	LSMean(M_Control) (M_Obese vs. M_Control)
B230354K17Rik	NR_130960	14.831	0.164607	0.959494	0.000502893	-1988.49	0.000319214	0.634755
Nudt13	NR_153363	5.446	0.0127138	0.959494	0.000925462	-1080.54	0.000287557	0.310717
Gsta3	NM_001288617	6.19704	0.0196781	0.959494	0.00428369	-233.444	0.00284392	0.663895
Tbxa2r	NM_009325	9.09657	0.00183435	0.959494	0.0049741	-201.041	0.00579663	1.16536
Xlr4b	NM_021365	8.69411	0.114793	0.959494	0.0052907	-189.011	0.00220326	0.41644
Aasdhppt	NR_136941	5.36571	0.754949	0.985821	0.00745529	-134.133	0.0013704	0.183816
Tardbp	NM_001008546	5.51944	0.140523	0.959494	0.00763507	-130.975	0.00367908	0.481866
Hfe	NM_001347493	5.64002	0.556073	0.970525	0.0148895	-67.1615	0.0136469	0.916545
Robo2	NM_001358490	8.10883	0.0206812	0.959494	0.0184769	-54.1215	0.0139679	0.755966
Zfp78	NM_177888	9.02193	0.092573	0.959494	0.0197241	-50.6994	0.0207465	1.05183
Apod	NM_001301353	6.68975	0.112714	0.959494	0.0223566	-44.7295	0.00540549	0.241785
4930451G09Rik	NM_001271586	5.04407	0.569606	0.970928	0.0228139	-43.8328	0.0107745	0.472278
Snca	NM_009221	6.40401	0.425083	0.96743	0.0240642	-41.5555	0.00925196	0.38447
Cadm1	NM_001025600	6.77562	0.096289	0.959494	0.0270156	-37.0157	0.0222206	0.822509
Chn1	NM_029716	5.55292	0.0644455	0.959494	0.0289498	-34.5426	0.0259554	0.896567
Krt4	NM_008475	5.54466	0.761076	0.987513	0.033491	-29.8588	0.034414	1.02756
St3gal3	NM_001285520	23.4956	0.0938915	0.959494	0.0338951	-29.5028	0.0492158	1.452
Zbtb7b	NM_001355206	9.67936	0.00733584	0.959494	0.0353884	-28.2579	0.023783	0.672056
Tubd1	NM_001199046	14.2463	0.100912	0.959494	0.0356525	-28.0485	0.0380168	1.06631
Zcchc17	NM_001355400	10.228	0.357965	0.967054	0.0389214	-25.6928	0.0429596	1.10375
Psmf1	NM_001305244	10.7865	0.52679	0.970006	0.0402595	-24.8388	0.028849	0.716574
Satb1	NM_001357638	6.81629	0.0406972	0.959494	0.0430305	-23.2393	0.0388646	0.903187
Tle6	NM_001346695	8.5584	0.18276	0.959494	0.0451415	-22.1526	0.0260098	0.576184
Nfam1	NM_028728	6.49427	0.0172396	0.959494	0.0453466	-22.0524	0.024719	0.545112
Mdm1	NM_010785	7.86062	0.4834	0.96743	0.0453604	-22.0456	0.044627	0.983832
Sh2d3c	NM_013781	10.2616	0.12775	0.959494	0.0501056	-19.9578	0.0861949	1.72026
Enox2	NM_001271448	11.8145	0.467922	0.96743	0.0512686	-19.5051	0.0583096	1.13734
Ispd	NM_001289502	13.5604	0.00762534	0.959494	0.051864	-19.2812	0.0433964	0.836733
Tm2d3	NM_178056	18.6532	0.0156293	0.959494	0.0538376	-18.5744	0.0740483	1.3754
Lancl1	NM_001190984	6.11991	0.289798	0.962157	0.0540234	-18.5105	0.0240851	0.445826
Cenpl	NR_131028	7.30994	0.0594035	0.959494	0.0548002	-18.2481	0.0335921	0.612993
Pigw	NM_027388	11.5595	0.00791913	0.959494	0.0563441	-17.7481	0.0736348	1.30688
Crem	NM_001271504	20.8393	0.0217654	0.959494	0.0581383	-17.2004	0.101943	1.75345
Havcr1	NM_134248	5.11002	0.782768	0.988975	0.0591435	-16.908	0.0287579	0.486239
Schip1	NM_001113420	9.67511	0.11451	0.959494	0.0635343	-15.7395	0.0636005	1.00104
Efna1	NM_001162425	18.9127	0.133352	0.959494	0.0678893	-14.7299	0.136897	2.01647
Rsrc1	NM_001356279	8.03607	0.0743391	0.959494	0.0695534	-14.3774	0.00942587	0.13552
Gpr160	NM_001286995	10.4361	0.879687	0.995611	0.0723782	-13.8163	0.0380431	0.525616
Tiprl	NM_001357411	12.5364	0.135024	0.959494	0.0751682	-13.3035	0.100713	1.33984
Pphln1	NM_001285863	32.2915	0.131415	0.959494	0.0761267	-13.136	0.178086	2.33933
Adamts10	NM_001329151	8.43177	0.225025	0.959494	0.0764755	-13.0761	0.0958375	1.25318
Stx1a	NM_001359179	7.63427	0.907316	0.995611	0.0782375	-12.7816	0.0564906	0.72204
Bicdl1	NR_151603	8.63074	0.397727	0.96743	0.0806059	-12.406	0.0935574	1.16068
Spock1	NM_001166466	9.66504	0.0813794	0.959494	0.0858169	-11.6527	0.0329086	0.383475
Slc35c2	NR_045544	23.0142	0.104477	0.959494	0.0858331	-11.6505	0.241932	2.81863
Pradc1	NR_028081	40.9773	0.0312065	0.959494	0.08647	-11.5647	0.24077	2.78444
Srek1ip1	NR_135272	12.2375	0.371096	0.967054	0.0874128	-11.44	0.0774125	0.885596
Gm44504	NM_001278272	11.5594	0.210078	0.959494	0.0902397	-11.0816	0.0966539	1.07108
Itpripl1	NM_001355634	11.7859	0.142037	0.959494	0.0907517	-11.0191	0.0784825	0.864805
Zbtb37	NR_151478	9.11915	0.0321539	0.959494	0.0910514	-10.9828	0.067795	0.74458
Tmem175	NM_001359426	5.5882	0.393837	0.96743	0.0911384	-10.9723	0.0603727	0.662428
Tmem220	NM_001291043	15.2196	0.384346	0.96743	0.0913576	-10.946	0.0909779	0.995845
Nudt1	NM_001356585	6.80328	0.562513	0.970858	0.0917455	-10.8997	0.0646283	0.704431
Zfp467	NM_001085416	5.40627	0.0815909	0.959494	0.0921194	-10.8555	0.0336088	0.364839
Nfyc	NM_001357192	5.90485	0.093111	0.959494	0.092984	-10.7545	0.0745283	0.801517
Tmem175	NM_028223	19.6633	0.0265443	0.959494	0.093334	-10.7142	0.1485	1.59106
Krt15	NM_008469	18.61	0.138988	0.959494	0.0940998	-10.627	0.139059	1.47778
Gk	NM_001294140	5.72481	0.124375	0.959494	0.0946339	-10.567	0.0710865	0.751173
Cblc	NM_001161844	5.94699	0.704707	0.98125	0.0948587	-10.542	0.0246809	0.260186
H2-L	NM_001267808	13.2187	0.00470535	0.959494	0.0958749	-10.4303	0.123625	1.28944
Zscan22	NM_001001447	7.79521	0.0529384	0.959494	0.0964108	-10.3723	0.0532115	0.551924
Zfp423	NM_001310520	49.6702	0.0118374	0.959494	0.0978116	-10.2237	0.338793	3.46373
2018-09-06	NM_001359142	6.94409	0.254505	0.959494	0.0990131	-10.0997	0.0784144	0.79196
Pja1	NM_008853	7.60697	0.0162747	0.959494	0.0990696	-10.0939	0.0884281	0.892586
Fndc4	NM_001356945	6.03985	0.491622	0.96743	0.100493	-9.9509	0.0183331	0.182431
Pex5l	NM_001310460	8.11156	0.219307	0.959494	0.100519	-9.94836	0.0119972	0.119352
Tasp1	NR_110352	7.53774	0.246384	0.959494	0.100676	-9.9329	0.0967685	0.961192
Ctbs	NM_028836	6.70375	0.642033	0.975482	0.101274	-9.87419	0.0334842	0.330629
Slc25a15	NM_001358971	17.9915	0.161218	0.959494	0.103478	-9.66393	0.158956	1.53614
Timm17b	NR_132589	8.07707	0.346188	0.967054	0.105628	-9.46721	0.062185	0.588718
Nmnat3	NM_001357445	15.3171	0.179763	0.959494	0.105693	-9.46136	0.131488	1.24405
Zeb2os	NR_110572	9.701	0.0339099	0.959494	0.107015	-9.34452	0.0848407	0.792796
2018-09-06	NM_001359141	8.06734	0.24463	0.959494	0.10811	-9.24983	0.113652	1.05127
Tpd52	NM_001357073	5.78159	0.18534	0.959494	0.108212	-9.2411	0.0383639	0.354524
Gid8	NM_029607	12.1177	0.0795464	0.959494	0.108461	-9.21991	0.0873075	0.804967
Usf1	NM_009480	6.30183	0.968979	0.997362	0.109228	-9.15515	0.03856	0.353022
Trpm2	NM_138301	62.8949	0.0386029	0.959494	0.109772	-9.10983	0.84783	7.72359
Sigmar1	NM_001286551	15.6764	0.0227798	0.959494	0.110771	-9.02767	0.229717	2.07381
Mad2l2	NM_001305420	12.7325	0.2275	0.959494	0.111342	-8.98132	0.0821291	0.737627
Adamts10	NM_001329147	21.3051	0.00981755	0.959494	0.111571	-8.96288	0.152078	1.36305
Gtf3c6	NM_001359493	27.5041	0.669462	0.977957	0.112137	-8.91765	0.353502	3.1524
Cd300a	NM_001359812	7.17135	0.977556	0.998179	0.112841	-8.86205	0.103723	0.919197
Tnfsfm13	NM_001159503	7.19064	0.0255706	0.959494	0.113799	-8.78743	0.0603062	0.529937
Fam109b	NM_001357717	5.34738	0.145845	0.959494	0.113982	-8.77335	0.0607349	0.532849
Nrf1	NM_001164228	5.50548	0.555138	0.970525	0.114597	-8.72624	0.0353833	0.308764
Krt5	NM_027011	28.5516	0.648934	0.975482	0.117464	-8.51322	0.239628	2.04001
Tnfrsf19	NM_013869	9.16086	0.48425	0.96743	0.118302	-8.45294	0.0989347	0.836289
Zfp637	NM_001346652	18.421	0.00481129	0.959494	0.118376	-8.44766	0.128771	1.08782
Slc7a4	NM_001359891	5.59873	0.638638	0.975482	0.119496	-8.36847	0.101144	0.846421
Tmem205	NM_001253869	8.90591	0.2017	0.959494	0.119732	-8.35199	0.112817	0.942247
Large2	NM_001166633	33.3378	0.123516	0.959494	0.121542	-8.22764	0.254638	2.09507
Fcrl6	NM_001164725	9.67069	0.0160248	0.959494	0.121588	-8.2245	0.0826222	0.679527
Ints10	NM_001293792	11.1649	0.218842	0.959494	0.122709	-8.14935	0.119422	0.973215
St7	NM_001289625	8.02896	0.135012	0.959494	0.123586	-8.09156	0.059253	0.47945
Tmem14a	NM_001290679	7.05393	0.0551147	0.959494	0.125716	-7.95444	0.0870986	0.692821
Nfkbie	NM_001304956	5.84445	0.212671	0.959494	0.12696	-7.87647	0.0250361	0.197196
Pde2a	NM_001143848	21.4349	0.395163	0.96743	0.127361	-7.85172	0.241967	1.89986
Ptpn5	NM_001163565	13.4464	0.687798	0.979972	0.127639	-7.83463	0.245699	1.92496
Siah1b	NM_001308386	13.9787	0.0887271	0.959494	0.128983	-7.75293	0.134205	1.04048
Porcn	NM_023638	14.4829	0.135462	0.959494	0.129392	-7.72845	0.137144	1.05991
Atp2b2	NM_001347365	5.25197	0.378044	0.96743	0.1295	-7.72204	0.113755	0.878423
Bri3bp	NM_001359486	8.35279	0.757158	0.986411	0.130284	-7.67554	0.119888	0.920208
Mea1	NM_001277309	18.5365	0.245396	0.959494	0.13095	-7.63648	0.213884	1.63332
Akap7	NM_001347460	9.95376	0.584414	0.970928	0.131036	-7.63149	0.0319759	0.244024
Tipin	NM_001324558	16.9817	0.0231124	0.959494	0.131731	-7.59124	0.250512	1.9017
Fam173b	NM_001356313	10.8432	0.167395	0.959494	0.131772	-7.58884	0.11962	0.907781
Ccnc	NM_001290422	31.2671	0.00471641	0.959494	0.132835	-7.52816	0.479274	3.60805
Dynlrb1	NR_111891	10.4471	0.0507431	0.959494	0.132878	-7.52573	0.125759	0.946427
Haghl	NM_001271437	7.25187	0.0968013	0.959494	0.133236	-7.5055	0.058907	0.442127
Ppp1r8	NM_001355198	7.50514	0.374851	0.967054	0.133498	-7.49077	0.0679854	0.509263
Klk1	NM_010639	100.947	0.568628	0.970928	0.135064	-7.40392	2.402	17.7842
Gk	NM_212444	8.82046	0.225697	0.959494	0.135714	-7.36842	0.0803522	0.592068
Cd300lg	NM_001160712	7.55999	0.405549	0.96743	0.138312	-7.23002	0.128564	0.929523
Oxsm	NM_027695	9.72893	0.121072	0.959494	0.13843	-7.22385	0.130422	0.942148
Ncmap	NM_001243305	5.71376	0.55377	0.970525	0.138942	-7.19723	0.0690795	0.497181
Fam57b	NM_026884	13.129	0.0879094	0.959494	0.139636	-7.16149	0.0900193	0.644673
Dolpp1	NM_001290508	14.9049	0.177397	0.959494	0.140401	-7.12243	0.192245	1.36925
Dtwd2	NM_001170960	17.2406	0.120781	0.959494	0.141818	-7.05127	0.154303	1.08803
Btrc	NM_001286465	19.2407	0.182891	0.959494	0.142385	-7.0232	0.0992203	0.696844
Actr6	NM_001359469	18.202	0.0252541	0.959494	0.142473	-7.01888	0.259961	1.82463
Ccne2	NM_001037134	9.35155	0.2853	0.962157	0.142802	-7.00273	0.135526	0.949052
Mettl4	NM_001357136	32.2197	0.0393734	0.959494	0.143917	-6.94844	0.455933	3.16803
Ap1ar	NM_001346718	27.5963	0.0979489	0.959494	0.144916	-6.90055	0.236645	1.63298
Zfand1	NM_001331013	6.4449	0.597138	0.972284	0.146086	-6.8453	0.0353393	0.241908
Krt14	NM_001313957	22.5519	0.543976	0.970525	0.146139	-6.84279	0.285654	1.95467
Prmt1	NR_045521	18.267	0.101233	0.959494	0.147302	-6.78878	0.183518	1.24586
Raet1d	NM_020030	11.6549	0.196212	0.959494	0.148247	-6.74552	0.110198	0.743346
Zfp2	NM_001044698	9.27485	0.192676	0.959494	0.14829	-6.74353	0.155819	1.05077
Cdadc1	NM_001168538	5.0348	0.0329913	0.959494	0.149401	-6.69337	0.0571024	0.382208
Pcmt1	NM_001358654	10.2831	0.510687	0.96743	0.150322	-6.65237	0.131844	0.877077
9230110C19Rik	NM_001358295	6.19797	0.075103	0.959494	0.151556	-6.5982	0.100987	0.66633
Osbpl7	NM_001081434	37.7043	0.0517756	0.959494	0.151659	-6.59372	0.478544	3.15538
Tbc1d8	NM_001357522	13.4375	0.000659461	0.959494	0.152054	-6.57659	0.138246	0.909185
Glrx2	NM_001038594	9.15729	0.0519801	0.959494	0.154255	-6.48276	0.187988	1.21868
Tmem106c	NM_001356508	17.0582	0.2429	0.959494	0.154994	-6.45188	0.260972	1.68376
Mutyh	NM_133250	15.7313	0.0728936	0.959494	0.156657	-6.38337	0.215082	1.37295
Dpep2	NM_001301205	9.0937	0.0233458	0.959494	0.157172	-6.36246	0.167927	1.06843
Pex11b	NR_027844	28.0808	0.170393	0.959494	0.158513	-6.30862	0.305738	1.92878
Dpy30	NM_001146222	5.53739	0.314277	0.963594	0.159339	-6.27594	0.0501344	0.314641
Angel2	NR_151630	22.343	0.935261	0.996566	0.159399	-6.27357	0.37544	2.35535
L3mbtl2	NM_001289712	14.3765	0.308112	0.963439	0.159695	-6.26195	0.268848	1.68351
Ankra2	NM_001271391	17.7919	0.162013	0.959494	0.159772	-6.25892	0.230989	1.44574
Rbm10	NM_001358905	6.18307	0.525173	0.969332	0.160106	-6.24585	0.123742	0.772873
Nmnat3	NM_001357446	16.4468	0.243495	0.959494	0.160162	-6.24369	0.161205	1.00652
Derl2	NM_001291147	12.1904	0.365052	0.967054	0.160501	-6.23049	0.194517	1.21194
Rngtt	NM_001305273	8.41651	0.694375	0.979972	0.161286	-6.20017	0.150568	0.933548
Smim19	NM_001012667	13.375	0.05007	0.959494	0.162869	-6.13989	0.220906	1.35634
Mx2	NM_013606	13.4289	0.0549297	0.959494	0.163378	-6.12077	0.228697	1.3998
Nudt14	NM_001316724	8.4062	0.369305	0.967054	0.163465	-6.11752	0.115179	0.704613
Sgce	NM_001130188	24.2537	0.0240618	0.959494	0.164205	-6.08994	0.312411	1.90256
Gja3	NM_016975	21.1458	0.0357485	0.959494	0.164598	-6.07542	0.334194	2.03037
Dclre1b	NM_001025312	33.4598	0.0882859	0.959494	0.164879	-6.06506	0.322173	1.954
Rarb	NM_001289762	15.5623	0.183799	0.959494	0.168244	-5.94376	0.289636	1.72153
Sirt3	NM_022433	21.6253	0.83867	0.992855	0.168286	-5.94225	0.348434	2.07048
Cacnb1	NM_031173	5.73598	0.342352	0.967054	0.168588	-5.93161	0.0837095	0.496533
Ubox5	NM_080562	16.9176	0.137378	0.959494	0.168837	-5.92286	0.128729	0.762443
Cadm1	NM_207676	5.04887	0.323168	0.964127	0.169533	-5.89856	0.0956294	0.564076
Setdb2	NR_135463	6.63284	0.306323	0.963439	0.169732	-5.89164	0.0636085	0.374759
Dgkh	NM_001253766	7.14087	0.104618	0.959494	0.170832	-5.85371	0.130566	0.764292
Hras	NM_001130444	31.1757	0.0640746	0.959494	0.170989	-5.84833	0.519813	3.04003
Sft2d1	NM_001357890	11.274	0.125605	0.959494	0.171945	-5.81581	0.140564	0.817496
Jagn1	NM_001205025	19.9902	0.0453985	0.959494	0.173329	-5.76939	0.348863	2.01273
Large2	NM_001290774	15.1417	0.124987	0.959494	0.173939	-5.74915	0.222974	1.28191
Zfp467	NM_001085415	12.1532	0.00903619	0.959494	0.174126	-5.74295	0.199333	1.14476
Glo1	NM_001113560	7.09161	0.166751	0.959494	0.175336	-5.70335	0.129778	0.74017
Tiam2	NM_011878	6.78378	0.000912555	0.959494	0.176167	-5.67644	0.0907563	0.515172
Tiam2	NM_001122998	5.97022	0.000949	0.959494	0.176189	-5.67572	0.079881	0.453383
Sox6	NM_001025560	7.76091	0.337285	0.966803	0.177203	-5.64326	0.160203	0.904066
Rbbp8	NR_045526	8.77776	0.155218	0.959494	0.178139	-5.6136	0.155422	0.872474
	NM_001024910	5.30293	0.0858686	0.959494	0.178239	-5.61045	0.067296	0.37756
Gstcd	NM_001356309	24.5655	0.16355	0.959494	0.179179	-5.581	0.297932	1.66276
C430049B03Rik	NR_038185	93.673	0.016354	0.959494	0.179218	-5.57981	1.03072	5.75124
Spock1	NM_009262	36.9153	0.00747417	0.959494	0.17983	-5.56079	0.382462	2.12679
Ggps1	NR_138552	5.69318	0.383159	0.96743	0.182538	-5.4783	0.0651206	0.35675
Fbxo44	NM_001161852	13.7255	0.880513	0.995611	0.183203	-5.45842	0.106864	0.583307
Timeless	NM_001136082	28.0677	0.0570296	0.959494	0.183512	-5.44924	0.346929	1.8905
Adhfe1	NM_001357378	19.8091	0.355702	0.967054	0.185814	-5.38171	0.30282	1.62969
Adamts16	NM_172053	9.55225	0.233006	0.959494	0.186155	-5.37186	0.169072	0.908231
Adnp	NM_001310088	5.65557	0.31297	0.963594	0.186275	-5.36842	0.119399	0.640982
Npb	NM_001347617	8.92701	0.427272	0.96743	0.187017	-5.34711	0.141796	0.758201
Rmnd1	NM_001358796	19.9292	0.0297832	0.959494	0.187588	-5.33083	0.345872	1.84379
Fut10	NM_001286424	10.4353	0.0132268	0.959494	0.187965	-5.32014	0.187964	0.999995
Lrrc51	NM_027053	9.76982	0.140959	0.959494	0.188148	-5.31496	0.212539	1.12964
Rtel1	NR_030710	12.1787	0.833595	0.991724	0.188373	-5.3086	0.0517994	0.274982
Clec9a	NM_001205365	5.30908	0.433819	0.96743	0.192932	-5.18318	0.0868055	0.449929
Vps29	NM_001359226	14.2941	0.426699	0.96743	0.193546	-5.16672	0.266192	1.37534
Ppcdc	NM_001357913	11.5366	0.0874795	0.959494	0.194563	-5.13971	0.250634	1.28819
Nphp1	NM_016902	23.4065	0.0976492	0.959494	0.19485	-5.13215	0.288623	1.48126
Mid1	NM_001290506	11.2875	0.516994	0.967885	0.195168	-5.12379	0.299683	1.53551
Gypc	NM_001347610	17.0308	0.656521	0.975482	0.196954	-5.07733	0.237826	1.20752
Ablim2	NM_001177696	6.70622	0.584705	0.970928	0.198262	-5.04383	0.173673	0.87598
Cdkl3	NM_001166653	12.2126	0.106696	0.959494	0.199632	-5.00922	0.278836	1.39675
A730036I17Rik	NR_045838	24.8315	0.00502542	0.959494	0.201037	-4.97422	0.318163	1.58261
Tcf7l2	NM_001331144	31.204	0.413423	0.96743	0.203527	-4.91334	0.432006	2.12259
Dlgap4	NM_001277186	13.3842	0.134607	0.959494	0.204034	-4.90114	0.183463	0.89918
Fyn	NM_001122892	25.604	0.0262618	0.959494	0.204134	-4.89874	0.34906	1.70995
Gzme	NM_010373	130.983	0.00842573	0.959494	0.205279	-4.87143	2.26666	11.0419
Crem	NR_073193	6.50101	0.128431	0.959494	0.205509	-4.86597	0.106967	0.520496
Zfp691	NM_001145935	18.8039	0.00448878	0.959494	0.206629	-4.8396	0.39579	1.91547
Cenpc1	NM_001345902	21.4731	0.031829	0.959494	0.207593	-4.81712	0.457422	2.20346
Dyrk1b	NM_001271370	17.3158	0.0730664	0.959494	0.208117	-4.805	0.398848	1.91647
S100a16	NM_026416	30.6778	0.158524	0.959494	0.208536	-4.79533	0.496013	2.37855
Nphp1	NM_001355429	14.9554	0.0129219	0.959494	0.208888	-4.78725	0.243654	1.16643
Mef2c	NM_001347578	13.2681	0.0799734	0.959494	0.209847	-4.76538	0.229082	1.09166
Zfp277	NM_172575	15.7545	0.126452	0.959494	0.210589	-4.74858	0.28727	1.36413
Nadk2	NM_001286255	16.9863	0.481511	0.96743	0.21189	-4.71943	0.317963	1.50061
Neil1	NM_001357409	5.15181	0.0469401	0.959494	0.212491	-4.70608	0.111548	0.524956
Mknk1	NM_001285488	16.2197	0.111097	0.959494	0.212494	-4.70602	0.301384	1.41832
Gdpd2	NM_001358507	6.65218	0.0143059	0.959494	0.212608	-4.70348	0.0913558	0.42969
Prkar1b	NM_001359097	5.65314	0.648136	0.975482	0.213276	-4.68876	0.143929	0.67485
Fbxl12	NM_001286530	39.6189	0.0285356	0.959494	0.214419	-4.66376	0.714397	3.33178
Ccdc134	NM_001326588	19.496	0.018113	0.959494	0.215006	-4.65102	0.35846	1.66721
Ntng2	NM_133501	17.591	0.843632	0.992855	0.21543	-4.64187	0.393663	1.82733
Terf1	NM_001286628	21.1678	0.437451	0.96743	0.215938	-4.63095	0.36692	1.69919
Rad51d	NM_001277942	12.1566	0.259194	0.960392	0.216928	-4.60982	0.156942	0.723473
Slc26a1	NM_001310691	6.0246	0.675028	0.978742	0.217399	-4.59984	0.135071	0.621307
Csgalnact1	NM_001252623	35.7117	0.0312487	0.959494	0.218182	-4.58334	0.727158	3.33281
Zfp202	NM_001359464	30.1475	0.20283	0.959494	0.218609	-4.57439	0.421093	1.92624
Fancg	NM_001163233	38.3566	0.0143802	0.959494	0.221044	-4.52399	0.666499	3.01523
Chka	NR_073190	22.5102	0.00192385	0.959494	0.222343	-4.49756	0.460534	2.07128
Kcnj16	NM_001252207	7.83595	0.618293	0.973004	0.222631	-4.49173	0.187417	0.841826
Gm5796	NM_001029930	7.26812	0.00992301	0.959494	0.223782	-4.46864	0.133235	0.59538
Snap91	NM_001357770	24.7175	0.833356	0.991598	0.22538	-4.43696	0.3632	1.6115
Rpusd3	NM_001346511	10.0481	0.538812	0.970525	0.22553	-4.434	0.198095	0.878355
Sla	NM_009192	15.5688	0.116987	0.959494	0.225763	-4.42942	0.246065	1.08992
Sat2	NM_001356468	11.0497	0.512221	0.96743	0.226756	-4.41003	0.187298	0.825989
Rps21	NM_001355517	40.3356	0.0308672	0.959494	0.226783	-4.40951	0.550748	2.42853
Rnf138	NM_019706	36.4872	0.0244295	0.959494	0.227204	-4.40133	0.627428	2.76151
Dlk2	NM_001286013	17.5304	0.819564	0.990225	0.227392	-4.39769	0.397363	1.74748
Rsrc1	NM_001356274	22.8167	0.057841	0.959494	0.227458	-4.39641	0.346868	1.52497
Rhox4d	NM_001039695	11.7286	0.0346864	0.959494	0.227642	-4.39285	0.230196	1.01122
Agbl5	NR_122116	14.4232	0.147564	0.959494	0.228425	-4.37781	0.270596	1.18462
Myom1	NM_010867	41.3775	0.237283	0.959494	0.228453	-4.37727	0.654685	2.86573
Agbl5	NM_001048192	32.3198	0.0361926	0.959494	0.228884	-4.36902	0.637596	2.78567
Srpk2	NM_001359172	47.646	0.033394	0.959494	0.230293	-4.3423	0.660527	2.8682
Pank2	NM_001355682	16.6643	0.0381223	0.959494	0.230676	-4.33508	0.430911	1.86804
Magi2	NM_001170746	16.7825	0.0775787	0.959494	0.230844	-4.33194	0.24003	1.03979
Zscan26	NM_001347491	80.1926	0.00641493	0.959494	0.231618	-4.31746	1.27426	5.50158
Adnp	NM_001310086	18.4367	0.053292	0.959494	0.231686	-4.31619	0.211846	0.914365
Gm6623	NR_033619	5.10231	0.0823133	0.959494	0.231759	-4.31483	0.133682	0.576817
Rad1	NM_001289447	37.4679	0.0563017	0.959494	0.232253	-4.30565	0.745364	3.20927
Gm13032	NR_045944	5.66962	0.0491747	0.959494	0.23272	-4.297	0.150657	0.647373
Sh3gl1	NM_001357649	18.8106	0.100106	0.959494	0.233516	-4.28237	0.32357	1.38565
Akap5	NM_001101471	10.9347	0.207528	0.959494	0.234162	-4.27055	0.173919	0.742729
Gzmb	NM_013542	23.3753	0.184347	0.959494	0.235688	-4.2429	0.494384	2.09762
Rad54b	NM_001256145	5.24964	0.297274	0.962157	0.236543	-4.22757	0.141364	0.597627
Dync1i2	NM_001198875	25.2663	0.00249157	0.959494	0.237049	-4.21853	0.617812	2.60626
Ppcdc	NM_001357915	12.8667	0.136466	0.959494	0.237482	-4.21084	0.230185	0.969273
Zfyve1	NM_001359168	11.7939	0.581257	0.970928	0.237647	-4.20792	0.159306	0.670349
Rnf181	NR_138581	6.12777	0.263768	0.960392	0.238633	-4.19054	0.196707	0.824309
Sorl1	NM_011436	10.8314	0.971416	0.997411	0.239332	-4.17829	0.233738	0.976626
Uqcc1	NM_001355443	23.1593	0.0466666	0.959494	0.239577	-4.17401	0.405859	1.69406
Gabbr2	NM_001081141	6.69858	0.168443	0.959494	0.239804	-4.17008	0.109989	0.458663
Nrcam	NM_176930	15.123	0.0306996	0.959494	0.240161	-4.16387	0.192669	0.802251
Wiz	NM_011717	43.6937	0.0298779	0.959494	0.24178	-4.136	0.959343	3.96784
Gm21284	NR_078345	7.2399	0.0621873	0.959494	0.242215	-4.12857	0.135025	0.557458
Nsun6	NM_001165943	7.52086	0.798774	0.99014	0.242772	-4.1191	0.228037	0.939305
Adora2a	NM_001331095	42.0195	0.0164269	0.959494	0.243286	-4.11038	0.910598	3.74291
Chchd7	NM_001190323	6.19289	0.579516	0.970928	0.243468	-4.10731	0.184428	0.757505
Pkig	NM_001277096	6.00052	0.409974	0.96743	0.243789	-4.10191	0.166313	0.682201
Cpsf4l	NM_026682	8.91619	0.398448	0.96743	0.243886	-4.10028	0.228197	0.935672
Paics	NM_001356971	40.032	0.0572905	0.959494	0.24389	-4.10021	0.778717	3.1929
1600029I14Rik	NR_028123	5.91601	0.0185909	0.959494	0.243905	-4.09996	0.09246	0.379082
Lonrf2	NM_001029878	7.32915	0.224502	0.959494	0.243926	-4.09961	0.110841	0.454403
Dolpp1	NM_001290509	14.7589	0.337367	0.966803	0.24465	-4.08746	0.281066	1.14885
Abo	NM_030718	5.97506	0.223439	0.959494	0.245261	-4.07729	0.181776	0.741151
A430046D13Rik	NR_131151	8.36513	0.397116	0.96743	0.245476	-4.07371	0.138439	0.563959
Clec2l	NM_001101507	6.62416	0.201365	0.959494	0.245916	-4.06642	0.0945734	0.384575
Hmga1	NM_001166543	51.7973	0.0118954	0.959494	0.245981	-4.06536	0.730877	2.97128
Ahsa2	NM_001290654	28.7362	0.226916	0.959494	0.246156	-4.06246	0.735002	2.98592
Ccl27a	NM_001164045	8.48307	0.741754	0.984476	0.247049	-4.04777	0.184845	0.748212
Defb22	NM_001002791	6.05739	0.0235424	0.959494	0.247127	-4.04651	0.125704	0.508664
Xlr4b	NM_001293677	25.3705	0.676006	0.978742	0.247795	-4.0356	0.614487	2.47982
Supt20	NR_152186	40.042	0.183509	0.959494	0.248395	-4.02585	0.681312	2.74286
Lrp11	NM_001359743	13.6752	0.419815	0.96743	0.250073	-3.99884	0.229035	0.915872
Tmem241	NM_178801	16.6122	0.0899111	0.959494	0.250977	-3.98443	0.420302	1.67466
Zcchc18	NM_001035509	6.01043	0.648272	0.975482	0.251413	-3.97752	0.133817	0.532261
Trps1	NM_001310481	14.9895	0.0456006	0.959494	0.251483	-3.97641	0.350942	1.39549
Fignl1	NM_021891	16.1313	0.207268	0.959494	0.251541	-3.9755	0.182035	0.72368
Fignl1	NM_001163359	10.5843	0.370901	0.967054	0.251559	-3.97521	0.154356	0.613596
Carf	NR_104344	24.452	0.353139	0.967054	0.25294	-3.9535	0.458974	1.81455
Ap5s1	NM_001355593	14.857	0.101794	0.959494	0.253374	-3.94673	0.394773	1.55806
Cep76	NM_001357523	33.4603	0.0689484	0.959494	0.253447	-3.9456	0.681376	2.68844
Fam105a	NM_001242424	16.4648	0.731299	0.984302	0.253479	-3.94511	0.467718	1.8452
Alg3	NM_001357404	6.71596	0.292436	0.962157	0.254033	-3.93649	0.180985	0.712444
Ptpdc1	NM_001301781	19.2711	0.156163	0.959494	0.254038	-3.93641	0.491582	1.93507
Arhgdib	NM_001301309	16.3235	0.147813	0.959494	0.254133	-3.93495	0.29188	1.14853
Nmi	NM_019401	23.532	0.0334378	0.959494	0.254266	-3.93289	0.581072	2.28529
Tcf7l2	NM_001331135	20.4871	0.0436799	0.959494	0.254324	-3.93199	0.497875	1.95764
Prf1	NM_011073	40.1477	0.0321634	0.959494	0.254368	-3.93132	0.74225	2.91802
Cym	NM_001111143	6.30024	0.750696	0.985209	0.254846	-3.92394	0.0881721	0.345982
Smpx	NR_103722	9.95023	0.451972	0.96743	0.255097	-3.92007	0.174816	0.685292
Taz	NM_001290738	18.3735	0.474176	0.96743	0.25631	-3.90153	0.415937	1.62279
Marco	NM_010766	10.7401	0.741621	0.984476	0.256327	-3.90127	0.239551	0.934555
Ankrd39	NM_026241	33.9648	0.0513395	0.959494	0.258129	-3.87404	0.566411	2.1943
Susd4	NM_001356461	19.008	0.898107	0.995611	0.258165	-3.87349	0.227818	0.882449
Nol4l	NM_001134300	23.3068	0.170546	0.959494	0.259028	-3.86058	0.529949	2.04591
BC031181	NM_001358305	31.7625	0.21375	0.959494	0.259473	-3.85397	0.68771	2.65041
Adck1	NM_001277297	67.109	0.0202357	0.959494	0.259493	-3.85366	1.0941	4.21631
Zfp280c	NM_001166650	7.09816	0.815336	0.99014	0.259508	-3.85344	0.0557535	0.214843
Ebf1	NM_001290711	9.73716	0.413425	0.96743	0.260915	-3.83267	0.223538	0.856748
Fbxo25	NM_001359061	14.7296	0.184445	0.959494	0.261824	-3.81936	0.219742	0.839273
U2af1	NM_001357907	9.31863	0.236709	0.959494	0.262227	-3.81349	0.0989864	0.377483
Ccser1	NM_001164316	40.2655	0.0389946	0.959494	0.262722	-3.80631	0.762687	2.90302
Ret	NM_001080780	29.3171	0.0405015	0.959494	0.262848	-3.80448	0.724021	2.75452
Sigmar1	NM_001286541	18.823	0.0754315	0.959494	0.26373	-3.79176	0.382462	1.45021
Pomgnt2	NM_001289558	6.1482	0.58918	0.972228	0.26424	-3.78444	0.224475	0.849513
Fbxl4	NR_104379	10.414	0.99237	0.999326	0.264336	-3.78306	0.207203	0.78386
Dph3	NM_001284346	17.2755	0.39979	0.96743	0.264673	-3.77824	0.348363	1.3162
Dph7	NM_001355558	7.1943	0.412637	0.96743	0.265066	-3.77264	0.167309	0.631198
Btrc	NM_001286466	6.55079	0.791874	0.99014	0.265158	-3.77134	0.129539	0.488535
Rhbdd3	NM_001290493	13.0939	0.205048	0.959494	0.265334	-3.76884	0.359434	1.35465
Lrif1	NM_001286685	8.75155	0.761084	0.987513	0.265559	-3.76564	0.253813	0.955768
Klc1	NM_008450	12.5184	0.486214	0.96743	0.266118	-3.75773	0.273455	1.02757
Mrps10	NM_183086	6.59543	0.544538	0.970525	0.267568	-3.73737	0.0766405	0.286434
Gzmd	NM_010372	330.949	0.0376	0.959494	0.267884	-3.73296	7.33928	27.3972
Agtpbp1	NM_001284218	9.83903	0.469571	0.96743	0.268091	-3.73007	0.169513	0.632296
Zfp672	NM_001256517	21.5611	0.173306	0.959494	0.268664	-3.72213	0.433862	1.61489
Pcp4	NM_008791	11.3025	0.971559	0.997411	0.26937	-3.71236	0.356158	1.32219
Cyp2c23	NM_001001446	8.58823	0.904161	0.995611	0.26948	-3.71086	0.103853	0.385383
Csmd2	NM_001281955	5.41	0.832915	0.991482	0.270685	-3.69433	0.129433	0.478168
Fam120b	NM_001357822	25.0917	0.0353684	0.959494	0.270968	-3.69048	0.562002	2.07406
P2ry2	NM_001302347	22.215	0.540081	0.970525	0.27119	-3.68746	0.525757	1.93871
Tpm1	NM_001164251	22.5464	0.198049	0.959494	0.271232	-3.68688	0.671205	2.47465
Mindy3	NM_001355535	13.8052	0.683166	0.979704	0.271381	-3.68485	0.271837	1.00168
Dsg4	NM_181564	6.59319	0.118295	0.959494	0.272114	-3.67493	0.113166	0.415877
Prpf3	NM_027541	13.3721	0.201341	0.959494	0.272713	-3.66686	0.394388	1.44616
Dclk1	NM_001111051	6.8862	0.212902	0.959494	0.273839	-3.65178	0.195277	0.713107
St3gal3	NM_001285521	17.1019	0.117108	0.959494	0.274116	-3.64809	0.370024	1.34988
Phyhd1	NM_001281829	12.3344	0.0618259	0.959494	0.274847	-3.63838	0.274723	0.999547
Hnrnph3	NM_001359260	10.3486	0.494791	0.96743	0.275446	-3.63048	0.156356	0.567648
Cenpc1	NM_001345903	35.465	0.0341663	0.959494	0.275909	-3.62438	0.812591	2.94513
Rundc3b	NM_198620	12.8528	0.121465	0.959494	0.27682	-3.61246	0.338566	1.22306
Nat14	NM_001358882	11.8867	0.365878	0.967054	0.277392	-3.60501	0.374044	1.34843
A730020E08Rik	NR_040287	12.7534	0.0859108	0.959494	0.277412	-3.60474	0.194291	0.700369
Ano10	NM_001271873	28.7334	0.463968	0.96743	0.278488	-3.59082	0.701566	2.5192
Kcnk18	NM_207261	5.36806	0.120107	0.959494	0.278643	-3.58883	0.0477624	0.171411
Eno4	NM_178689	10.515	0.246736	0.959494	0.279007	-3.58414	0.161422	0.578559
Slc38a3	NM_001199218	15.1289	0.157463	0.959494	0.279349	-3.57975	0.426396	1.52639
Crem	NM_001311066	24.066	0.128485	0.959494	0.27966	-3.57577	0.672584	2.40501
Sirpa	NM_007547	9.29523	0.394441	0.96743	0.279863	-3.57317	0.257541	0.920236
Ppcdc	NR_152146	5.72253	0.529569	0.970352	0.279961	-3.57193	0.185527	0.662689
Nkiras1	NM_001316712	6.44101	0.522756	0.968778	0.279978	-3.57171	0.108254	0.386652
Srp54b	NM_001100109.1	15.4596	0.109483	0.959494	0.281338	-3.55444	0.343875	1.22228
Flrt3	NM_001172160	7.33503	0.727948	0.984302	0.281387	-3.55383	0.0987409	0.350908
Oaz2	NM_001301307	61.0739	0.00647376	0.959494	0.281569	-3.55152	1.67004	5.93117
Mcf2l	NM_178076	32.7419	0.0474193	0.959494	0.282009	-3.54599	0.723913	2.56699
Zfp2	NM_001044697	6.80518	0.350386	0.967054	0.282096	-3.5449	0.143415	0.508393
Emilin3	NM_182840	6.59779	0.661268	0.976361	0.282995	-3.53364	0.170402	0.60214
H2afv	NM_001347064	7.03751	0.403684	0.96743	0.284102	-3.51986	0.148719	0.52347
Eci3	NM_026947	7.89369	0.099311	0.959494	0.284756	-3.51178	0.218907	0.768754
Erg	NM_133659	8.40936	0.193338	0.959494	0.285552	-3.50198	0.189035	0.661997
Unc93b1	NM_001161428	20.714	0.894154	0.995611	0.286281	-3.49308	0.624616	2.18183
Pdcd4	NM_011050	26.4655	0.137534	0.959494	0.286677	-3.48825	0.702924	2.45197
Prss48	NM_001001650	8.09887	0.288964	0.962157	0.287358	-3.47998	0.16922	0.588884
Klc1	NM_001025363	39.2409	0.0252675	0.959494	0.288871	-3.46175	1.02689	3.55483
Ablim2	NM_001177698	19.2571	0.947364	0.996798	0.289051	-3.4596	0.290521	1.00509
Mtif3	NM_001359467	19.5469	0.415343	0.96743	0.289693	-3.45193	0.628229	2.1686
Srl	NM_175347	6.26241	0.925985	0.996467	0.29028	-3.44495	0.131554	0.453196
Polk	NM_001347603	7.231	0.084365	0.959494	0.290818	-3.43857	0.12789	0.439758
Zfp950	NR_131956	6.89587	0.320122	0.963915	0.291044	-3.4359	0.151328	0.519949
Gtf2ird1	NM_001244936	20.6759	0.404711	0.96743	0.291761	-3.42747	0.38383	1.31557
1700028J19Rik	NR_029436	6.28631	0.152829	0.959494	0.29257	-3.41798	0.16723	0.571589
Krt13	NM_010662	19.8009	0.795565	0.99014	0.292578	-3.41789	0.463939	1.58569
Gripap1	NM_001290455	10.0954	0.147373	0.959494	0.293241	-3.41016	0.177658	0.605842
Ssbp1	NM_212468	14.2296	0.274509	0.962157	0.293591	-3.40609	0.164462	0.560172
Gimap8	NM_212486	18.6411	0.122516	0.959494	0.294714	-3.39312	0.390349	1.3245
Adhfe1	NM_001357376	14.5274	0.486056	0.96743	0.29489	-3.39109	0.362077	1.22784
Sec61g	NM_001109972	31.9299	0.0495579	0.959494	0.294937	-3.39056	0.799354	2.71026
Gzmf	NM_010374	401.525	0.0400669	0.959494	0.295661	-3.38225	9.24673	31.2747
Pde4b	NM_001177981	17.8021	0.376947	0.967087	0.295916	-3.37934	0.377056	1.2742
Kmt5b	NM_001167888	20.2081	0.103161	0.959494	0.295917	-3.37932	0.391771	1.32392
Glcci1	NM_133236	10.1941	0.759203	0.987005	0.296207	-3.37601	0.123375	0.416516
Pgm1	NM_001356964	6.67641	0.335542	0.965498	0.296808	-3.36918	0.184123	0.620344
Derl2	NM_001291146	5.35768	0.709314	0.981745	0.296816	-3.36909	0.0890921	0.300159
Enoph1	NM_001163035	11.6411	0.193379	0.959494	0.29824	-3.35301	0.143712	0.481867
Ccdc58	NM_001159421	8.52383	0.161872	0.959494	0.299318	-3.34093	0.143857	0.480618
Phactr1	NM_001005740	22.6565	0.0551978	0.959494	0.29965	-3.33723	0.549457	1.83366
Vac14	NR_151675	8.91032	0.0848655	0.959494	0.299934	-3.33407	0.18999	0.633439
Acaa1b	NM_146230	9.01604	0.82651	0.991482	0.300536	-3.32739	0.187566	0.624104
Rap1gap	NR_138591	14.1287	0.987814	0.99928	0.300986	-3.32242	0.300252	0.997562
Serpinb11	NM_025867	7.21378	0.239746	0.959494	0.301217	-3.31986	0.234155	0.777362
Dnm1	NM_001301737	9.48496	0.495531	0.96743	0.301378	-3.3181	0.268	0.88925
Mrpl55	NM_001302334	6.19343	0.0897868	0.959494	0.301598	-3.31568	0.199414	0.661193
AU015791	NR_102381	20.1579	0.274952	0.962157	0.301616	-3.31548	0.541195	1.79432
Bbs4	NM_001359558	26.8054	0.279116	0.962157	0.302024	-3.31099	0.493997	1.63562
Slc10a7	NM_001282109	71.8446	0.00904674	0.959494	0.302432	-3.30653	1.97699	6.53699
Atf2	NM_001284376	12.4452	0.151856	0.959494	0.302937	-3.30102	0.23691	0.782044
Phyhipl	NM_001162846	9.51361	0.349401	0.967054	0.303906	-3.29049	0.280516	0.923035
Zfp790	NM_146185	119.668	0.00987187	0.959494	0.304016	-3.2893	1.66892	5.48958
Gzmg	NM_010375	337.775	0.0569116	0.959494	0.304052	-3.28891	7.99619	26.2987
Supv3l1	NM_001359806	36.724	0.144561	0.959494	0.304201	-3.2873	0.457035	1.50241
Col13a1	NM_007731	8.15535	0.37848	0.96743	0.304398	-3.28517	0.169285	0.556129
Sra1	NM_001164406	24.2606	0.0753655	0.959494	0.304464	-3.28446	0.755453	2.48126
Gpr155	NM_001276443	20.1783	0.162931	0.959494	0.304601	-3.28298	0.449057	1.47425
D3Ertd751e	NM_027271	31.1239	0.0740355	0.959494	0.306173	-3.26612	0.708101	2.31275
Arvcf	NM_001272028	6.83565	0.0477311	0.959494	0.307211	-3.25509	0.174898	0.56931
Pigo	NM_001305387	42.2079	0.0727762	0.959494	0.307278	-3.25439	0.733178	2.38604
C430002N11Rik	NR_102295	7.98437	0.274588	0.962157	0.308509	-3.2414	0.353787	1.14676
Kcnk16	NM_029006	5.166	0.0724946	0.959494	0.308747	-3.2389	0.0875786	0.283658
Gemin5	NM_001166671	37.2721	0.0623773	0.959494	0.308813	-3.23821	0.722514	2.33965
2810468N07Rik	NR_045176	5.60445	0.133384	0.959494	0.309284	-3.23327	0.146887	0.474924
Oraov1	NM_001357868	17.8929	0.388108	0.96743	0.309322	-3.23287	0.381844	1.23446
Bbof1	NM_028377	7.6418	0.0137405	0.959494	0.309526	-3.23075	0.184377	0.595677
Zfp219	NM_001253694	21.7982	0.499352	0.96743	0.309574	-3.23024	0.540461	1.74582
Fmn1	NM_010230	10.8669	0.313692	0.963594	0.309746	-3.22845	0.37633	1.21496
Abi3bp	NM_001014422	5.04169	0.64306	0.975482	0.30978	-3.2281	0.238134	0.768721
Mkks	NM_001141946	52.6588	0.0296443	0.959494	0.309948	-3.22635	1.11051	3.58291
Jmjd4	NM_001205068	20.3282	0.0201692	0.959494	0.310423	-3.22141	0.554572	1.7865
Inpp5d	NR_122078	7.31175	0.713099	0.981745	0.310585	-3.21973	0.148606	0.478471
Uba1	NM_001276316	30.7571	0.00915391	0.959494	0.310605	-3.21952	0.85725	2.75993
Vav3	NM_020505	14.4749	0.102603	0.959494	0.311033	-3.21509	0.303317	0.975193
Trmt6	NM_001356444	40.4988	0.050964	0.959494	0.312048	-3.20464	1.06887	3.42534
Psd2	NM_028707	20.1995	0.0575349	0.959494	0.313524	-3.18955	0.625914	1.99639
Zbtb20	NM_019778	15.4692	0.133812	0.959494	0.313717	-3.18759	0.48063	1.53205
Sval2	NM_032542	5.93495	0.609066	0.972284	0.314032	-3.18439	0.272449	0.867584
Lin54	NM_001359914	20.0077	0.388911	0.96743	0.314208	-3.1826	0.599968	1.90946
Gzmc	NM_010371	143.465	0.0840515	0.959494	0.314778	-3.17684	3.70961	11.7849
Mapt	NM_001038609	14.5463	0.102298	0.959494	0.314904	-3.17557	0.262385	0.833219
Dnajb5	NM_001355440	29.6645	0.0782329	0.959494	0.315242	-3.17217	0.785965	2.49322
B4galt4	NM_001285793	179.328	0.000759366	0.959494	0.315371	-3.17086	3.66135	11.6096
Calml3	NM_027416	79.9385	0.795874	0.99014	0.315883	-3.16573	3.49669	11.0696
Nfia	NM_001122953	47.8386	0.0168168	0.959494	0.315995	-3.1646	1.14385	3.61984
Zzz3	NM_001355673	98.3503	0.0421701	0.959494	0.316157	-3.16299	1.94727	6.15919
Syt8	NM_001285857	24.7515	0.0263519	0.959494	0.316323	-3.16133	0.664069	2.09934
Dda1	NM_001294259	12.8149	0.194896	0.959494	0.31642	-3.16036	0.269786	0.852621
Cyhr1	NM_180962	9.94027	0.778392	0.988395	0.316691	-3.15766	0.0995649	0.314392
Gm1821	NR_002875	10.543	0.8589	0.993755	0.316816	-3.15641	0.139161	0.439249
Ak2	NM_001033966	8.41705	0.452064	0.96743	0.318074	-3.14392	0.259697	0.816467
Madcam1	NM_013591	8.02565	0.227828	0.959494	0.318404	-3.14066	0.201449	0.632684
Gpatch4	NM_025663	10.6785	0.0913321	0.959494	0.318588	-3.13885	0.283073	0.888524
Hist1h2be	NM_001177653	13.2078	0.178554	0.959494	0.318627	-3.13847	0.326198	1.02376
Usp43	NM_001291049	20.5327	0.215058	0.959494	0.318732	-3.13743	0.290619	0.911799
Ankra2	NM_001271390	18.0785	0.243608	0.959494	0.318934	-3.13545	0.265248	0.831671
Smox	NM_001177836	29.6882	0.758497	0.98686	0.319535	-3.12955	0.892313	2.79254
Pank2	NM_001355681	22.9858	0.459838	0.96743	0.320077	-3.12424	0.593502	1.85425
Mtf2	NM_001253877	24.5762	0.39138	0.96743	0.320456	-3.12055	0.368493	1.1499
Glrx2	NM_023505	32.3185	0.0638608	0.959494	0.32066	-3.11857	0.732649	2.28482
Rnf170	NM_001357295	32.6392	0.652908	0.975482	0.320977	-3.11549	0.614232	1.91363
Nfyc	NM_001048168	52.0242	0.412927	0.96743	0.321288	-3.11247	1.26788	3.94624
Fam204a	NM_001358272	16.8046	0.114507	0.959494	0.322388	-3.10185	0.498386	1.54592
Letmd1	NM_001357982	33.3665	0.17665	0.959494	0.322584	-3.09996	0.80993	2.51075
Ptp4a3	NM_001166388	80.3894	0.00561813	0.959494	0.322955	-3.0964	2.19264	6.78929
Pi4kb	NM_001293716	68.5876	0.275889	0.962157	0.324135	-3.08513	1.76017	5.43036
Mapk8	NM_001310454	14.5538	0.249299	0.959494	0.324901	-3.07786	0.242675	0.746919
Glmn	NM_001161739	6.42307	0.551538	0.970525	0.32491	-3.07777	0.139663	0.429852
Zscan22	NM_001290436	12.8766	0.0229238	0.959494	0.324934	-3.07755	0.316387	0.973696
Exog	NR_153319	16.5235	0.218731	0.959494	0.325678	-3.07052	0.52636	1.6162
Exog	NM_001172136	10.3431	0.223995	0.959494	0.325703	-3.07028	0.329495	1.01164
Eef1d	NM_001285429	7.78623	0.610819	0.972424	0.32576	-3.06974	0.108813	0.334027
Dhx34	NM_001285932	51.4726	0.0438693	0.959494	0.327094	-3.05723	1.10966	3.39247
Fgfr3	NM_001205270	6.8669	0.81944	0.990225	0.327336	-3.05496	0.10382	0.317165
Mapkapk3	NM_001316691	6.65529	0.943128	0.996798	0.327735	-3.05125	0.118844	0.362624
Emp3	NM_001146346	5.60552	0.464438	0.96743	0.328154	-3.04735	0.187805	0.572307
Cklf	NR_104433	6.68849	0.206821	0.959494	0.328378	-3.04528	0.210696	0.641628
C130036L24Rik	NR_015507	6.57357	0.0572729	0.959494	0.329111	-3.03849	0.180272	0.547756
Myo1a	NM_001081219	5.19164	0.385515	0.96743	0.329281	-3.03692	0.129475	0.393204
Zfp94	NM_001199321	13.0232	0.282888	0.962157	0.329713	-3.03294	0.263691	0.799759
Mmp1a	NM_032006	15.599	0.0135926	0.959494	0.329766	-3.03245	0.450756	1.3669
Ecsit	NM_001253898	33.7643	0.611932	0.972424	0.330056	-3.02979	0.783779	2.37469
Chtop	NM_001293782	31.065	0.0630516	0.959494	0.330215	-3.02833	0.901392	2.72971
Mzf1	NM_001290452	8.02084	0.138727	0.959494	0.330266	-3.02786	0.182412	0.552319
Pcmt1	NM_001358649	23.3473	0.284018	0.962157	0.33041	-3.02654	0.689306	2.08621
Deaf1	NM_001282076	10.9487	0.514525	0.96743	0.330871	-3.02232	0.364735	1.10235
Ccdc34	NR_149736	6.19078	0.995795	0.99951	0.331136	-3.0199	0.115828	0.349791
Myl4	NM_001355755	103.297	0.0125508	0.959494	0.33224	-3.00987	2.34089	7.04577
Uhrf1	NM_001111078	59.4846	0.0360251	0.959494	0.332342	-3.00895	1.42449	4.28622
Rnf214	NM_001310839	6.60329	0.334573	0.964816	0.332353	-3.00885	0.0523085	0.157389
Cadm1	NM_207675	22.7845	0.458419	0.96743	0.332675	-3.00594	0.509703	1.53214
Saa1	NM_009117	5.29345	0.249175	0.959494	0.33273	-3.00544	0.0787418	0.236654
Golga1	NR_110968	13.5009	0.29335	0.962157	0.33302	-3.00282	0.450753	1.35353
Derl3	NM_001358983	107.621	0.142989	0.959494	0.333456	-2.99889	2.56087	7.67977
S100a14	NM_001163525	36.3186	0.645052	0.975482	0.333803	-2.99578	0.859215	2.57402
Ldb2	NM_001347349	18.05	0.262123	0.960392	0.333808	-2.99573	0.692026	2.07312
Dmrtc1a	NM_001038616	15.4192	0.111132	0.959494	0.334461	-2.98988	0.381867	1.14174
Ncf1	NM_001286037	12.8355	0.0760138	0.959494	0.334491	-2.98962	0.369647	1.1051
Taf1b	NR_028341	35.6315	0.0512172	0.959494	0.334806	-2.98681	1.22214	3.6503
Rpa1	NM_001164223	34.734	0.0279698	0.959494	0.335042	-2.9847	0.960084	2.86556
Upp1	NM_001159401	30.6793	0.15806	0.959494	0.335064	-2.98451	0.750866	2.24096
Gm27021	NM_001308449	21.841	0.0264953	0.959494	0.335462	-2.98096	0.616739	1.83847
Hsf1	NM_001331214	7.67463	0.546777	0.970525	0.335604	-2.97971	0.286132	0.852588
Ngfr	NM_033217	60.4183	0.277695	0.962157	0.335914	-2.97695	2.9255	8.70906
Pter	NM_008961	11.3659	0.209573	0.959494	0.336322	-2.97334	0.328721	0.9774
Baat	NM_007519	8.092	0.128629	0.959494	0.33635	-2.97309	0.119567	0.355485
1810019D21Rik	NR_040346	22.0764	0.167568	0.959494	0.337102	-2.96646	0.589641	1.74914
Aftph	NM_001252503	7.44991	0.776083	0.988395	0.337157	-2.96598	0.267688	0.793957
Slc1a2	NM_001077515	8.25199	0.133232	0.959494	0.337207	-2.96554	0.226331	0.671192
Pard3	NM_001122850	37.2422	0.187976	0.959494	0.337418	-2.96368	0.664137	1.96829
Kyat3	NM_173763	14.6372	0.491438	0.96743	0.337446	-2.96344	0.428443	1.26966
Dnmt3b	NM_001271747	22.5182	0.133743	0.959494	0.338079	-2.95789	0.750528	2.21998
Lrrc49	NM_001311095	22.7152	0.503036	0.96743	0.338452	-2.95462	0.706261	2.08674
Miga2	NM_175392	12.0703	0.401092	0.96743	0.339517	-2.94536	0.386709	1.139
Rerg	NM_001164214	7.11387	0.0371044	0.959494	0.33983	-2.94265	0.229397	0.675035
Gm19705	NR_045325	5.46002	0.164886	0.959494	0.339936	-2.94173	0.143062	0.42085
Plb1	NM_172147	48.1503	0.00136482	0.959494	0.340033	-2.94089	1.02748	3.02171
Rasgrp4	NM_001174155	8.59292	0.116134	0.959494	0.340548	-2.93645	0.275199	0.808108
Gripap1	NM_001359293	12.6426	0.199784	0.959494	0.34096	-2.9329	0.389662	1.14284
Phactr2	NM_001359294	84.206	0.0212941	0.959494	0.340997	-2.93258	1.7586	5.15723
Pde6a	NM_146086	9.04391	0.126839	0.959494	0.341382	-2.92927	0.191156	0.559947
Slc8a2	NM_148946	5.03121	0.0989954	0.959494	0.341835	-2.92539	0.187299	0.547923
Trmt1	NM_198020	29.5098	0.0939945	0.959494	0.342184	-2.9224	0.829308	2.42357
Zfp7	NM_001358817	51.4429	0.346026	0.967054	0.343537	-2.9109	1.15262	3.35516
Phf8	NM_177201	10.5345	0.198614	0.959494	0.34425	-2.90487	0.206015	0.598446
Zmynd10	NM_053253	9.49898	0.0325783	0.959494	0.344756	-2.9006	0.245765	0.712867
Zfp239	NM_001001792	11.891	0.637974	0.975481	0.345035	-2.89826	0.275681	0.798995
B3gnt5	NM_001159408	15.2389	0.100226	0.959494	0.345153	-2.89727	0.512389	1.48453
Rtn1	NR_104446	23.4426	0.0645625	0.959494	0.345635	-2.89322	0.889227	2.57273
Zyx	NM_001289618	5.03628	0.131319	0.959494	0.345653	-2.89307	0.134824	0.390055
C2cd5	NM_001109688	18.901	0.0834659	0.959494	0.345716	-2.89255	0.732453	2.11866
Rffl	NM_001164569	167.258	0.0160608	0.959494	0.345734	-2.8924	3.79611	10.9799
Tcf7l2	NM_001331138	10.0481	0.161103	0.959494	0.34601	-2.89009	0.175835	0.508179
Nagk	NM_001347315	58.3198	0.0244202	0.959494	0.347512	-2.8776	1.51546	4.36088
Enpp6	NM_177304	7.95329	0.215785	0.959494	0.34795	-2.87397	0.211955	0.609154
Ebf3	NM_001113415	15.0098	0.267051	0.960392	0.348049	-2.87316	0.379577	1.09058
C1qtnf5	NM_001190319	7.76051	0.652912	0.975482	0.348231	-2.87166	0.167394	0.480699
Trub2	NM_001290495	17.6361	0.128913	0.959494	0.348302	-2.87107	0.64944	1.86459
Mrgbp	NR_151482	5.47705	0.332974	0.964816	0.348353	-2.87065	0.0610903	0.175369
Gata3	NM_001355112	18.9598	0.01208	0.959494	0.348607	-2.86856	0.444273	1.27442
Fam161b	NM_172581	23.6854	0.927376	0.996467	0.348691	-2.86787	0.593683	1.7026
Senp8	NM_001172070	17.5847	0.289577	0.962157	0.349103	-2.86449	0.458397	1.31307
Oxsm	NM_001359882	7.78788	0.330635	0.964816	0.349718	-2.85945	0.241678	0.691065
Asna1	NM_001357202	22.1417	0.177217	0.959494	0.350215	-2.85539	0.529898	1.51306
Car12	NM_178396	5.04991	0.182333	0.959494	0.350296	-2.85473	0.22584	0.644711
Dock9	NM_001128308	90.9834	0.0116084	0.959494	0.350473	-2.85329	2.26047	6.44977
Tmsb15a	NM_030106	5.10412	0.116941	0.959494	0.350832	-2.85037	0.161968	0.461667
Etl4	NM_029895	5.16487	0.921388	0.996467	0.351259	-2.8469	0.0945139	0.269072
Cd40	NM_170702	8.33796	0.648103	0.975482	0.352471	-2.83712	0.31841	0.903367
2310069B03Rik	NR_040520	7.8355	0.100905	0.959494	0.352481	-2.83703	0.258262	0.732698
Mr1	NM_001355063	21.0328	0.193278	0.959494	0.352869	-2.83391	0.460047	1.30373
0610010K14Rik	NM_026757	10.7339	0.522519	0.968778	0.353021	-2.83269	0.156789	0.444135
Cars	NM_013742	48.8455	0.0480538	0.959494	0.354081	-2.82422	1.27632	3.60459
Irx5	NM_018826	13.2031	0.0151239	0.959494	0.354328	-2.82224	0.390556	1.10224
Fastkd3	NM_027123	25.0458	0.319453	0.963915	0.354604	-2.82004	0.507141	1.43016
Wdr76	NM_001290986	17.3351	0.0123889	0.959494	0.354646	-2.81972	0.39717	1.11991
Wdr76	NM_030234	14.5744	0.0122765	0.959494	0.354656	-2.81963	0.333926	0.941548
Scamp1	NM_001346609	12.9382	0.312782	0.963594	0.354746	-2.81892	0.254358	0.717014
Kifc2	NM_001358909	24.8659	0.152423	0.959494	0.354812	-2.8184	0.537968	1.51621
Naa11	NM_001033191	13.6135	0.15152	0.959494	0.355327	-2.81431	0.428017	1.20457
Tsga10	NM_001290720	5.24048	0.729911	0.984302	0.355743	-2.81101	0.129107	0.362923
Ncald	NM_001170868	47.6546	0.561887	0.970858	0.356055	-2.80856	1.44545	4.05964
Slc35c2	NM_001252574	43.8687	0.0656521	0.959494	0.356495	-2.80509	1.09201	3.06317
Gdpd2	NM_001305941	10.8284	0.356853	0.967054	0.356565	-2.80454	0.308367	0.864829
Gpm6b	NM_023122	33.2935	0.15505	0.959494	0.356626	-2.80406	0.611002	1.71328
Ajap1	NM_001099299	6.12826	0.713151	0.981745	0.357005	-2.80108	0.17951	0.502822
3830406C13Rik	NM_001284384	13.1052	0.277011	0.962157	0.357715	-2.79552	0.568394	1.58896
Prc1	NM_001285997	5.52795	0.363504	0.967054	0.358019	-2.79315	0.188919	0.52768
Cct6b	NM_001291242	5.34987	0.285698	0.962157	0.358416	-2.79005	0.108769	0.303473
Vps52	NM_001357329	26.0544	0.474588	0.96743	0.358449	-2.7898	0.905555	2.52631
Aars2	NM_001358000	47.1843	0.0546253	0.959494	0.359	-2.78552	1.30938	3.64731
Ddc	NM_016672	16.226	0.467501	0.96743	0.359049	-2.78513	0.388144	1.08103
Tmem25	NM_027865	13.8783	0.205838	0.959494	0.359393	-2.78247	0.307891	0.856696
Dapp1	NM_001310753	40.5906	0.388015	0.96743	0.35949	-2.78172	1.00097	2.78441
Mknk1	NM_001285487	23.0003	0.151837	0.959494	0.359604	-2.78084	0.518552	1.44201
Rnf13	NM_001304454	13.4119	0.693392	0.979972	0.360085	-2.77713	0.48365	1.34316
Serpina3k	NM_011458	5.03478	0.838459	0.992855	0.36134	-2.76747	0.155872	0.431372
Gm11985	NR_045101	6.05559	0.83837	0.992855	0.361702	-2.76471	0.0701253	0.193876
Pdlim7	NR_104287	12.8018	0.234234	0.959494	0.361919	-2.76305	0.315006	0.870379
Homer1	NM_001284189	16.7854	0.0755886	0.959494	0.362237	-2.76062	0.465675	1.28555
Osgepl1	NR_151661	7.93493	0.78564	0.989238	0.362274	-2.76034	0.173902	0.48003
Wnt11	NM_001285795	6.07052	0.513825	0.96743	0.3624	-2.75939	0.267574	0.738341
Oxr1	NM_130885	34.2956	0.579705	0.970928	0.362429	-2.75916	0.877196	2.42033
Dnajc4	NM_001357000	11.7876	0.937729	0.996615	0.363271	-2.75277	0.4229	1.16415
Inpp5d	NM_001110193	28.2481	0.81606	0.99014	0.363465	-2.7513	1.01603	2.79541
Fam53a	NM_001359461	5.69397	0.0836527	0.959494	0.363667	-2.74977	0.132391	0.364045
Arhgap33	NM_178252	14.8943	0.802706	0.99014	0.36379	-2.74884	0.452115	1.24279
Cdc42bpa	NM_001359544	73.4546	0.024708	0.959494	0.364246	-2.7454	1.93787	5.32024
Atraid	NM_212470	8.60616	0.510149	0.96743	0.364349	-2.74462	0.19934	0.547111
Smcr8	NM_175491	5.94107	0.081099	0.959494	0.364667	-2.74223	0.137861	0.378048
Il24	NM_053095	5.01124	0.595674	0.972284	0.364674	-2.74218	0.249829	0.685074
Tnfrsf22	NM_023680	21.2148	0.241064	0.959494	0.364724	-2.7418	0.657603	1.80302
Cmklr1	NM_001359060	10.89	0.142828	0.959494	0.365275	-2.73767	0.31858	0.872165
Fam118a	NM_001356616	34.0825	0.106805	0.959494	0.365371	-2.73694	1.34219	3.67349
Muc15	NM_001290786	12.3535	0.338772	0.967054	0.365513	-2.73588	0.264692	0.724165
Nxph4	NM_183297	49.411	0.00362934	0.959494	0.366494	-2.72856	1.35071	3.68548
Plscr3	NM_001168497	16.1381	0.446525	0.96743	0.366587	-2.72786	0.544502	1.48533
Mfap4	NM_001347545	26.625	0.444966	0.96743	0.367588	-2.72044	0.644344	1.7529
Prmt2	NR_126571	5.96856	0.340283	0.967054	0.367732	-2.71937	0.0925683	0.251728
Jsrp1	NM_028001	7.12166	0.465531	0.96743	0.368166	-2.71616	0.250298	0.67985
Top1mt	NM_001355589	6.19459	0.420755	0.96743	0.368488	-2.71379	0.0748839	0.203219
S100a14	NM_001163526	12.2331	0.346043	0.967054	0.370111	-2.70189	0.392134	1.0595
Orc4	NR_033442	8.80304	0.597984	0.972284	0.370159	-2.70154	0.238897	0.645389
Rnft2	NM_001109902	54.1343	0.021237	0.959494	0.370349	-2.70016	1.7737	4.78927
Epha3	NM_010140	6.13997	0.800591	0.99014	0.370687	-2.69769	0.144561	0.389982
Papss1	NM_001289479	9.85265	0.258305	0.95956	0.371427	-2.69232	0.372834	1.00379
Gpr173	NM_001313748	7.90822	0.261305	0.960392	0.371838	-2.68934	0.233444	0.627811
Tmem55b	NM_001310507	18.0775	0.0590771	0.959494	0.372247	-2.68639	0.621836	1.67049
Tmem41a	NR_037773	59.2426	0.043171	0.959494	0.372255	-2.68633	1.39494	3.74727
Arhgef10l	NM_001290803	14.1736	0.110263	0.959494	0.372263	-2.68627	0.604855	1.62481
Arvcf	NM_033474	29.8039	0.0743345	0.959494	0.372814	-2.6823	0.872716	2.34089
Slc7a10	NM_017394	9.5186	0.287104	0.962157	0.373037	-2.6807	0.205314	0.550385
Erg	NM_001302179	7.45007	0.217866	0.959494	0.373096	-2.68028	0.158949	0.426026
Abr	NM_001346670	94.5349	0.0555749	0.959494	0.373189	-2.67961	2.62976	7.04671
Pmp22	NM_001302261	32.6443	0.0539623	0.959494	0.373329	-2.6786	1.18102	3.16348
Map3k12	NM_001358844	62.9485	0.0360872	0.959494	0.373625	-2.67648	1.54388	4.13216
Casp8	NM_001277926	9.69699	0.69165	0.979972	0.374235	-2.67212	0.193234	0.516343
Spsb3	NM_027141	65.9119	0.1635	0.959494	0.374366	-2.67119	2.4746	6.61012
Trmt2b	NM_001167994	18.4899	0.278768	0.962157	0.374399	-2.67095	0.461043	1.23142
Fbxl21	NM_001359807	9.18599	0.105122	0.959494	0.374672	-2.669	0.245606	0.655524
Rnf146	NM_001110198	25	0.0444179	0.959494	0.375265	-2.66478	0.589187	1.57005
Mgme1	NM_001289631	26.4482	0.115857	0.959494	0.375481	-2.66325	0.575278	1.53211
Msh3	NM_001311120	46.7286	0.14562	0.959494	0.376965	-2.65277	1.28132	3.39903
Lrig1	NM_001355269	22.5941	0.41133	0.96743	0.376997	-2.65254	0.799297	2.12017
Pdzd4	NM_001290540	17.8892	0.742719	0.984476	0.377338	-2.65015	0.439782	1.16549
Vsig8	NM_177723	9.06135	0.860796	0.993883	0.379817	-2.63284	0.37527	0.988028
Kdf1	NM_001083916	84.5322	0.0643178	0.959494	0.380034	-2.63134	1.76086	4.63343
Fgd2	NM_001159538	8.82181	0.634882	0.975361	0.380827	-2.62587	0.308197	0.809284
Elmo2	NM_001302754	140.976	0.0183159	0.959494	0.380842	-2.62576	3.67042	9.63764
Phf11c	NM_001164289	6.29559	0.434499	0.96743	0.380885	-2.62546	0.226637	0.595027
Tnfrsf18	NM_009400	6.16765	0.174126	0.959494	0.380913	-2.62527	0.182905	0.480176
Lat2	NM_022964	23.133	0.044399	0.959494	0.381274	-2.62279	0.582754	1.52844
Adam33	NR_136922	8.91513	0.439815	0.96743	0.381313	-2.62252	0.150599	0.394947
3830406C13Rik	NM_001284383	26.0429	0.149615	0.959494	0.381396	-2.62195	0.712154	1.86723
Gm14440	NM_001199308.1	22.7891	0.026185	0.959494	0.381506	-2.62119	0.684208	1.79344
Cass4	NM_001276423	18.5734	0.531483	0.970352	0.381696	-2.61988	0.553214	1.44936
Cass4	NM_001276422	17.1285	0.534828	0.970525	0.3817	-2.61986	0.510182	1.3366
Cdc7	NM_001271566	8.04031	0.656811	0.975482	0.381869	-2.6187	0.301603	0.789807
Rbm4	NM_001290125	9.99651	0.503846	0.96743	0.381916	-2.61837	0.227433	0.595505
Zap70	NM_009539	7.8265	0.767608	0.987969	0.382642	-2.61341	0.251699	0.657794
Hoxc13	NM_010464	14.2806	0.238461	0.959494	0.383124	-2.61012	0.39297	1.0257
Tank	NM_001355267	39.188	0.274466	0.962157	0.383157	-2.6099	0.765134	1.99692
Neto2	NM_001357288	13.6802	0.573271	0.970928	0.383256	-2.60922	0.379574	0.990393
Grik3	NM_001081097	24.0295	0.0435404	0.959494	0.383303	-2.6089	0.667628	1.74178
2310022A10Rik	NM_001122767	19.3221	0.12813	0.959494	0.383319	-2.60879	0.579116	1.51079
Garnl3	NM_001355202	12.3376	0.154232	0.959494	0.383388	-2.60832	0.413469	1.07846
Nudt13	NM_001359869	9.94729	0.697527	0.979972	0.383768	-2.60574	0.35083	0.91417
Cuedc2	NM_001164293	15.1122	0.605151	0.972284	0.383868	-2.60506	0.380301	0.990706
Mb	NM_013593	14.5826	0.103517	0.959494	0.383914	-2.60475	0.439262	1.14417
Zfp354b	NM_013744	13.0462	0.00463394	0.959494	0.384608	-2.60005	0.31579	0.82107
Gata3	NM_001355111	39.9086	0.0551479	0.959494	0.384679	-2.59957	1.05947	2.75417
Rrm2b	NM_001357023	18.9386	0.305775	0.963439	0.384746	-2.59912	0.420091	1.09187
Mvk	NM_001306205	42.6338	0.75259	0.985436	0.384859	-2.59835	1.20958	3.14291
Stau1	NM_001291160	93.6525	0.177883	0.959494	0.38508	-2.59686	2.72371	7.0731
Zfp449	NM_030139	37.3018	0.104839	0.959494	0.385175	-2.59623	1.36434	3.54212
Paox	NM_001346725	5.10231	0.741091	0.984476	0.38619	-2.5894	0.189247	0.490035
Lhx6	NM_001083126	30.1623	0.260804	0.960392	0.386236	-2.58909	0.449999	1.16509
Cstf2	NM_001359054	18.5205	0.057133	0.959494	0.386366	-2.58822	0.655805	1.69737
Lepr	NM_146146	38.8565	0.104864	0.959494	0.386403	-2.58797	1.03459	2.67749
Cstf2	NM_001359053	7.26014	0.0600052	0.959494	0.386423	-2.58783	0.257098	0.665327
Mpig6b	NM_001033221	14.389	0.516367	0.967697	0.386531	-2.58712	0.316577	0.819023
Catsperd	NM_175350	35.9984	0.0160297	0.959494	0.386995	-2.58401	0.850691	2.19819
Tbc1d24	NM_001163853	33.8767	0.352378	0.967054	0.387036	-2.58374	0.983548	2.54123
Scmh1	NM_001355423	45.8633	0.32806	0.964741	0.38732	-2.58184	1.41092	3.64277
Zfand2b	NM_001159906	52.2609	0.0991797	0.959494	0.387393	-2.58136	1.65376	4.26895
Cdc42bpa	NM_001359541	20.3728	0.111118	0.959494	0.387397	-2.58133	0.530264	1.36879
Fgfr1op	NM_001197046	55.6857	0.0813908	0.959494	0.38759	-2.58005	1.50427	3.88109
Cdyl	NM_009881	46.8388	0.089649	0.959494	0.387689	-2.57938	1.37618	3.5497
Nfam1	NM_001271413	16.9341	0.0981976	0.959494	0.38789	-2.57805	0.603977	1.55708
Nfam1	NM_001271414	5.51831	0.0827079	0.959494	0.387973	-2.5775	0.196837	0.507347
Nefm	NM_008691	31.2314	0.0911495	0.959494	0.388444	-2.57437	1.00691	2.59216
Uba3	NM_001301858	63.4771	0.0397349	0.959494	0.388617	-2.57323	2.58865	6.66119
Sarnp	NM_001359406	11.1322	0.162665	0.959494	0.389289	-2.56879	0.266914	0.685644
Tvp23b	NM_001356521	44.9801	0.0707188	0.959494	0.389385	-2.56815	1.33902	3.43882
Zfp322a	NM_001286156	27.0817	0.526387	0.969743	0.389414	-2.56796	0.689236	1.76993
Epha7	NM_001290434	7.65111	0.0527616	0.959494	0.389669	-2.56628	0.228084	0.585328
Epha7	NM_010141	7.01244	0.0527592	0.959494	0.389678	-2.56622	0.209048	0.536464
Rell2	NM_153793	10.83	0.0132796	0.959494	0.390003	-2.56408	0.316336	0.811111
Ildr1	NM_001285791	70.4684	0.283975	0.962157	0.390078	-2.56359	1.98164	5.08013
C130021I20Rik	NR_046275	18.8998	0.14362	0.959494	0.390385	-2.56157	0.636367	1.6301
Oaz1-ps	NR_027656	154.049	0.0226019	0.959494	0.390969	-2.55775	5.15366	13.1818
Ppil3	NM_027374	7.60265	0.415918	0.96743	0.391042	-2.55727	0.17896	0.457649
F630040K05Rik	NR_152153	12.6674	0.104541	0.959494	0.391177	-2.55639	0.369003	0.943313
Rhox1	NM_001025084	18.0474	0.0412639	0.959494	0.391305	-2.55555	0.550967	1.40802
F730043M19Rik	NR_015602	9.29357	0.0179311	0.959494	0.391421	-2.55479	0.251309	0.642042
Srpx2	NM_001083895	18.671	0.851885	0.992855	0.391639	-2.55337	0.464193	1.18526
Ranbp3	NR_045519	19.6663	0.404086	0.96743	0.391728	-2.55279	0.589478	1.50482
Ccdc172	NM_029372	5.14032	0.041988	0.959494	0.391913	-2.55159	0.207851	0.530349
Adamts10	NM_001329203	7.84405	0.921899	0.996467	0.392072	-2.55055	0.128519	0.327794
Serpini1	NM_001357514	11.5603	0.556839	0.970525	0.392198	-2.54973	0.324382	0.827089
Adamts8	NM_001326292	8.96701	0.576557	0.970928	0.392255	-2.54936	0.179301	0.457104
Reps2	NM_001359103	52.541	0.0339996	0.959494	0.392307	-2.54903	1.34105	3.41836
Eif2b4	NM_001127355	58.798	0.0331525	0.959494	0.392309	-2.54901	1.78249	4.54359
Reps2	NM_178256	11.0364	0.089177	0.959494	0.39237	-2.54862	0.289272	0.737243
Dlg1	NR_045516	87.611	0.0448571	0.959494	0.392554	-2.54742	1.97718	5.03671
E330016L19Rik	NR_153315.1	9.09621	0.00607965	0.959494	0.392881	-2.5453	0.174845	0.445033
1700009N14Rik	NM_001081095	7.96129	0.250465	0.959494	0.392892	-2.54523	0.235858	0.600312
Hilpda	NM_001190461	16.9975	0.106714	0.959494	0.393828	-2.53918	0.703259	1.7857
Tmem266	NM_001357568	14.5878	0.0973904	0.959494	0.394004	-2.53804	0.421997	1.07105
Pdp1	NM_001290387	9.17693	0.136458	0.959494	0.394346	-2.53584	0.253759	0.643492
Rbmxl1	NM_001358975	11.1269	0.0418986	0.959494	0.394607	-2.53417	0.307436	0.779095
Kif3a	NM_008443	58.306	0.0314155	0.959494	0.394871	-2.53247	1.93585	4.90248
Zfp72	NM_001081680	6.00588	0.395421	0.96743	0.395207	-2.53032	0.169297	0.428376
Brcc3	NM_145956	17.2819	0.617427	0.973004	0.395293	-2.52977	0.580957	1.46969
Hist1h3d	NM_178204	7.60324	0.115	0.959494	0.395866	-2.52611	0.206922	0.522706
Rbm10	NM_145627	22.5093	0.0326384	0.959494	0.395885	-2.52599	0.708088	1.78862
Acsl4	NM_207625	41.7697	0.157693	0.959494	0.395973	-2.52542	1.28087	3.23475
Trpc1	NM_011643	10.3221	0.138866	0.959494	0.396245	-2.52369	0.29255	0.738305
Vps25	NM_001284414	9.70963	0.405036	0.96743	0.396518	-2.52196	0.287024	0.723862
C530005A16Rik	NR_029450	10.2391	0.0407013	0.959494	0.396684	-2.5209	0.318421	0.802709
Telo2	NM_001163661	93.5411	0.011506	0.959494	0.396738	-2.52055	2.68005	6.7552
Ppt2	NM_001302394	31.6111	0.191801	0.959494	0.398526	-2.50925	0.885168	2.22111
Podxl2	NM_001347327	14.4341	0.85419	0.992855	0.398763	-2.50776	0.505566	1.26784
Zfp637	NM_001346650	62.0765	0.0507507	0.959494	0.398886	-2.50698	1.78766	4.48163
Gm4961	NR_045694	12.3014	0.0840217	0.959494	0.398953	-2.50656	0.390861	0.979717
Cd160	NM_001163497	5.89162	0.544536	0.970525	0.399039	-2.50602	0.202656	0.507859
C87436	NM_146170	57.2716	0.0589206	0.959494	0.399074	-2.5058	1.44319	3.61636
Rad51d	NM_001277939	11.5658	0.97202	0.997475	0.399251	-2.50469	0.272401	0.68228
Ola1	NM_030091	12.921	0.219814	0.959494	0.399469	-2.50333	0.416038	1.04148
Nfkb2	NM_001177370	40.329	0.838172	0.992855	0.399786	-2.50134	1.31569	3.29097
Atl2	NM_001357753	13.7381	0.0993052	0.959494	0.40085	-2.4947	0.412376	1.02876
1110065P20Rik	NM_001347196	56.9638	0.0394257	0.959494	0.40099	-2.49383	1.84455	4.59998
9530027J09Rik	NR_045916	5.10542	0.360634	0.967054	0.401288	-2.49197	0.104439	0.26026
Synb	NM_173420	1135.44	0.11551	0.959494	0.40145	-2.49097	21.7795	54.252
Synb	NM_173420.1	1135.44	0.11551	0.959494	0.40145	-2.49097	21.7795	54.252
Rpusd1	NM_001357176	64.7857	0.0305856	0.959494	0.402085	-2.48704	1.92778	4.79445
Nadsyn1	NM_001308095	10.4739	0.77942	0.988554	0.402121	-2.48681	0.415486	1.03324
Fcna	NM_007995	51.013	0.711254	0.981745	0.402907	-2.48196	2.31244	5.73938
Pcyt1b	NM_211138	19.3712	0.0703973	0.959494	0.402953	-2.48168	0.606317	1.50468
Cldnd1	NM_001252450	68.1256	0.0960603	0.959494	0.403634	-2.47749	2.01774	4.99892
Ssr2	NM_001356316	52.0641	0.0579114	0.959494	0.403697	-2.47711	1.47533	3.65455
Cacna1g	NM_001177888	31.9617	0.147784	0.959494	0.403746	-2.4768	0.984419	2.43821
Lef1	NM_001276403	12.9463	0.324626	0.964741	0.404619	-2.47146	0.252431	0.623873
Sh2d2a	NM_001025571	5.4538	0.0195492	0.959494	0.404625	-2.47142	0.119776	0.296016
Platr4	NR_040385	12.9906	0.0229665	0.959494	0.404849	-2.47006	0.3166	0.782021
Def8	NM_001281803	130.041	0.0156531	0.959494	0.404919	-2.46963	3.58243	8.84728
Chtop	NM_001293779	22.1783	0.0774136	0.959494	0.404963	-2.46936	0.401892	0.992414
Sall3	NM_178280	8.68598	0.409252	0.96743	0.405305	-2.46728	0.135025	0.333143
Pdp1	NM_001098231	18.8625	0.0852176	0.959494	0.405441	-2.46645	0.464722	1.14621
Ezh2	NM_001146689	41.6881	0.289849	0.962157	0.405521	-2.46597	1.31809	3.25036
Terf2	NR_104410	10.2032	0.074981	0.959494	0.405568	-2.46568	0.191162	0.471344
A130010J15Rik	NM_001160360	52.6351	0.0808695	0.959494	0.405759	-2.46452	1.24739	3.07421
Dnd1	NM_173383	6.3368	0.337509	0.966803	0.406082	-2.46256	0.185822	0.457598
Fgd4	NM_139232	86.1472	0.0274659	0.959494	0.406212	-2.46177	2.41254	5.93911
Sap130	NM_001357555	42.1755	0.10828	0.959494	0.406846	-2.45793	1.25225	3.07794
Dda1	NR_122115	126.938	0.0180308	0.959494	0.406914	-2.45752	3.08604	7.58402
Wnt5b	NM_009525	21.3802	0.183868	0.959494	0.407612	-2.45331	0.931171	2.28445
1600014C23Rik	NM_028164	6.73524	0.0756315	0.959494	0.407669	-2.45297	0.229498	0.562951
Mlkl	NM_001310613	11.9871	0.142285	0.959494	0.40814	-2.45014	0.243091	0.595606
Eomes	NM_001164789	7.17152	0.556444	0.970525	0.408326	-2.44902	0.229079	0.561018
Spata2l	NM_001357302	18.6398	0.357398	0.967054	0.408381	-2.4487	0.500038	1.22444
Sncaip	NM_001199153	10.6543	0.288186	0.962157	0.408443	-2.44832	0.49846	1.22039
Dtnb	NR_027869	33.1503	0.478574	0.96743	0.408548	-2.44769	1.29469	3.169
Ktn1	NM_001293636	14.1962	0.580644	0.970928	0.409173	-2.44395	0.371134	0.907034
Nfib	NM_001286127	60.5196	0.0596153	0.959494	0.409866	-2.43982	2.20973	5.39135
Eri3	NM_001356405	65.4226	0.106202	0.959494	0.410247	-2.43755	2.0779	5.06499
Zfp933	NM_001355730	15.8806	0.41353	0.96743	0.410453	-2.43633	0.54421	1.32588
Med7	NM_001104556	34.032	0.993418	0.999353	0.410455	-2.43632	1.18322	2.88271
Fam118b	NM_001286604	6.38908	0.468523	0.96743	0.410562	-2.43568	0.22107	0.538457
5430405H02Rik	NR_027914	16.6999	0.0866661	0.959494	0.410681	-2.43498	0.583937	1.42188
Chrna2	NM_144803	6.83166	0.260045	0.960392	0.410811	-2.43421	0.224583	0.546682
Ttll1	NM_001357953	15.4163	0.706858	0.981745	0.410888	-2.43375	0.205084	0.499125
Adarb1	NM_001024837	74.6551	0.0432603	0.959494	0.411004	-2.43307	1.65798	4.03398
St7	NM_001289629	43.6426	0.269761	0.962157	0.411021	-2.43296	1.30639	3.17839
Fancl	NM_001277273	8.73416	0.361781	0.967054	0.411131	-2.43232	0.221935	0.539816
Tlk2	NM_001294331	21.7308	0.196109	0.959494	0.411672	-2.42912	0.573839	1.39392
2410004P03Rik	NM_001201332	10.3522	0.213676	0.959494	0.411808	-2.42832	0.355344	0.862888
6430562O15Rik	NR_015515	9.33689	0.191592	0.959494	0.412225	-2.42586	0.382434	0.927731
Bbs9	NM_178415	40.0527	0.149864	0.959494	0.41235	-2.42513	1.08424	2.62941
Prdm16	NM_001291026	15.2277	0.100382	0.959494	0.412863	-2.42211	0.435197	1.05409
Prdm16	NM_027504	14.9698	0.100327	0.959494	0.412863	-2.42211	0.427825	1.03624
Crem	NM_001110856	13.2974	0.563967	0.970858	0.413292	-2.4196	0.213043	0.515479
Triobp	NM_001039156	12.2739	0.327995	0.964741	0.413494	-2.41841	0.47507	1.14892
Gcm1	NM_008103	44.989	0.152835	0.959494	0.413518	-2.41827	0.867011	2.09667
Pigp	NM_001159616	43.1856	0.0757444	0.959494	0.413666	-2.41741	1.31032	3.16757
Gpcpd1	NM_001291050	112.809	0.125069	0.959494	0.413772	-2.41679	3.44071	8.31547
Cask	NM_001284504	21.7797	0.687219	0.979899	0.41408	-2.41499	0.68265	1.64859
Bmp10	NM_009756	6.2965	0.414311	0.96743	0.414111	-2.41481	0.126298	0.304986
Plch1	NM_183191	9.04534	0.649399	0.975482	0.414226	-2.41414	0.419863	1.01361
2210408I21Rik	NM_001081353	8.20799	0.818618	0.990225	0.414311	-2.41365	0.210104	0.507116
Rp2	NM_001290643	11.5372	0.623751	0.974107	0.414564	-2.41217	0.181085	0.436808
Smarca1	NM_053123	6.47086	0.751106	0.985209	0.414587	-2.41204	0.178625	0.430851
Rhbdl3	NM_139228	46.1113	0.126942	0.959494	0.414966	-2.40984	1.03822	2.50194
Nfatc2	NM_001291173	15.8618	0.229098	0.959494	0.415306	-2.40786	0.522932	1.25915
Jkamp	NM_001205067	144.67	0.0457066	0.959494	0.415392	-2.40737	4.37799	10.5394
Prss29	NM_053260	12.2937	0.512048	0.96743	0.415392	-2.40736	0.721536	1.737
Itgal	NM_001253872	11.8796	0.152729	0.959494	0.415549	-2.40645	0.371878	0.894908
Zfp410	NR_045615	9.50273	0.54951	0.970525	0.415892	-2.40447	0.144758	0.348066
Fgfbp3	NM_028263	120.754	0.0910833	0.959494	0.416019	-2.40373	3.97107	9.5454
Gm45915	NM_001309430	6.45975	0.972454	0.997579	0.416886	-2.39873	0.198954	0.477238
G530011O06Rik	NR_029457	13.9245	0.334775	0.964816	0.416967	-2.39827	0.33535	0.804259
Kif14	NM_001287179	8.19605	0.137011	0.959494	0.416974	-2.39823	0.213113	0.511093
Rbm41	NM_001290630	50.2833	0.0569368	0.959494	0.41727	-2.39653	1.59438	3.82097
Nek1	NM_001293637	25.2011	0.938009	0.996633	0.417295	-2.39639	0.446321	1.06956
Cpt1c	NM_001252470	23.6606	0.192286	0.959494	0.417368	-2.39597	0.558613	1.33842
Otop1	NM_172709	37.7107	0.0225369	0.959494	0.417529	-2.39504	0.929736	2.22676
Hoxb9	NM_008270	69.9177	0.0103269	0.959494	0.417549	-2.39493	2.02463	4.84886
1700125H20Rik	NM_028589	8.04632	0.218993	0.959494	0.417659	-2.3943	0.193363	0.462968
Ntmt1	NM_001356434	10.3089	0.550801	0.970525	0.41773	-2.39389	0.476077	1.13968
Mylk3	NM_175441	25.4479	0.87719	0.995498	0.417746	-2.3938	0.462709	1.10763
Tbc1d14	NM_001113362	13.3378	0.130402	0.959494	0.417888	-2.39299	0.269504	0.644919
Carmil1	NM_001311122	67.1137	0.0699977	0.959494	0.418777	-2.38791	1.44705	3.45542
Pcbp2	NM_011042	47.9943	0.374327	0.967054	0.418987	-2.38671	0.839735	2.0042
Ackr4	NM_145700	26.1901	0.00661021	0.959494	0.418991	-2.38668	0.72273	1.72493
Trp63	NM_011641	12.7223	0.209757	0.959494	0.419374	-2.3845	0.300572	0.716715
Synj2bp	NR_132142	5.16882	0.218952	0.959494	0.419613	-2.38315	0.192386	0.458484
Chmp3	NM_001355674	23.0793	0.33394	0.964816	0.419641	-2.38299	0.812377	1.93588
Dennd4b	NM_001356483	27.6133	0.146992	0.959494	0.419876	-2.38165	1.09387	2.60521
Car12	NM_001306148	6.71419	0.605107	0.972284	0.420114	-2.38031	0.33592	0.799593
Tox2	NM_001098799	70.4255	0.00623462	0.959494	0.420139	-2.38017	1.88636	4.48986
Snap23	NM_001177792	19.221	0.173867	0.959494	0.420148	-2.38011	0.576517	1.37218
Polg2	NR_148430	6.9273	0.942943	0.996798	0.420193	-2.37986	0.139314	0.331549
Eef1d	NM_001285430	60.8759	0.0714338	0.959494	0.420438	-2.37847	1.94091	4.61639
Susd4	NM_001356464	5.01309	0.130345	0.959494	0.420553	-2.37782	0.117698	0.279865
Fubp1	NM_001355367	82.6916	0.333361	0.964816	0.420642	-2.37732	1.55812	3.70414
Plpp5	NR_121643	28.8526	0.538231	0.970525	0.420762	-2.37664	0.898467	2.13533
Pitpnc1	NM_001359616	56.8746	0.0355425	0.959494	0.42083	-2.37626	1.30919	3.11096
Eaf2	NM_134111	14.5148	0.346822	0.967054	0.420863	-2.37607	0.431807	1.026
Dis3l2	NM_001172157	31.8475	0.205612	0.959494	0.421202	-2.37416	0.89653	2.1285
Rpap2	NM_001289569	47.9157	0.13483	0.959494	0.421238	-2.37395	0.976896	2.3191
Rgn	NM_009060	9.05098	0.292827	0.962157	0.42127	-2.37377	0.238741	0.566718
Adamts10	NM_172619	16.2266	0.731008	0.984302	0.42172	-2.37124	0.306697	0.727254
Gm12866	NR_131914	6.33062	0.0824696	0.959494	0.421995	-2.3697	0.201286	0.476986
Ccdc85a	NM_181577	13.0836	0.307592	0.963439	0.422434	-2.36724	0.2892	0.684605
Cnmd	NM_010701	22.739	0.828397	0.991482	0.423487	-2.36135	0.835712	1.97341
Tacc3	NM_001310541	20.7931	0.0283935	0.959494	0.424702	-2.35459	1.17052	2.75609
Atp6v0e2	NM_001347164	6.66982	0.598903	0.972284	0.424826	-2.3539	0.114969	0.270626
Slc9b1	NM_028946	7.33505	0.293139	0.962157	0.425172	-2.35199	0.11925	0.280475
Rcor3	NM_001290279	9.08295	0.132695	0.959494	0.425653	-2.34933	0.245359	0.576429
Cdk15	NM_001033373	5.57094	0.0708088	0.959494	0.426253	-2.34603	0.182547	0.42826
Ahsa2	NM_001290655	72.788	0.0528141	0.959494	0.426909	-2.34242	1.92111	4.50004
Yipf2	NM_001359298	147.618	0.106722	0.959494	0.427058	-2.3416	5.34595	12.5181
Entpd6	NM_001355068	35.1245	0.256344	0.959494	0.427148	-2.34111	0.789333	1.84792
Nsmce2	NM_001164604	13.5877	0.150629	0.959494	0.427242	-2.3406	0.331517	0.775948
Cops7a	NM_012003	46.4968	0.0728929	0.959494	0.427771	-2.3377	1.48097	3.46206
Elof1	NM_001357312	5.42852	0.662827	0.976685	0.427948	-2.33673	0.00785863	0.0183635
BC055324	NM_001357049	16.6534	0.476784	0.96743	0.428164	-2.33555	0.41699	0.973902
Armcx1	NM_001166377	40.5812	0.145591	0.959494	0.42817	-2.33552	1.69804	3.96581
Dmtn	NM_001252666	26.4135	0.69072	0.979972	0.428561	-2.33339	0.544637	1.27085
Adcy3	NM_001159537	23.4487	0.768835	0.987969	0.428955	-2.33125	0.58785	1.37042
Gm4890	NR_045822	15.9799	0.232379	0.959494	0.428957	-2.33124	0.526867	1.22825
Phkg1	NM_011079	37.079	0.00728897	0.959494	0.429697	-2.32722	0.950548	2.21214
Dph3	NR_104304	52.0484	0.250153	0.959494	0.430572	-2.32249	1.61712	3.75574
Cbln1	NM_019626	6.45376	0.251533	0.959494	0.430791	-2.32131	0.170148	0.394967
Six2	NM_011380	13.9173	0.0359302	0.959494	0.431361	-2.31824	0.363453	0.842572
Gm1673	NM_001310546	6.89912	0.338039	0.967054	0.431374	-2.31817	0.326739	0.757437
Fndc4	NM_001356946	25.4078	0.133646	0.959494	0.431489	-2.31756	0.71164	1.64927
Igf1	NM_001111276	17.1062	0.0385507	0.959494	0.431929	-2.3152	0.686166	1.58861
Chchd7	NM_001190324	5.78493	0.3882	0.96743	0.432051	-2.31454	0.167808	0.388398
Nkd1	NM_001163660	14.0515	0.310682	0.963594	0.432104	-2.31426	0.204399	0.473031
Kdm4b	NM_001357909	96.8211	0.101353	0.959494	0.432141	-2.31406	3.64119	8.42593
Pcbp3	NR_152849	8.4517	0.616178	0.973004	0.432478	-2.31226	0.431979	0.998846
Tmem173	NM_001289591	22.566	0.802522	0.99014	0.432539	-2.31193	0.866593	2.0035
Vegfa	NM_001110266	123.985	0.103448	0.959494	0.432551	-2.31186	2.42551	5.60746
Rpl34	NM_001287581	7.76955	0.878294	0.995611	0.432714	-2.311	0.307527	0.710693
Nol9	NR_131076	88.7451	0.260321	0.960392	0.432761	-2.31074	3.1729	7.33176
Ptprm	NM_001357625	11.5457	0.952907	0.997301	0.432853	-2.31026	0.353926	0.81766
Rasal1	NM_001359145	25.748	0.481452	0.96743	0.432939	-2.30979	0.819055	1.89185
P4htm	NM_028944	26.1545	0.285377	0.962157	0.432974	-2.30961	0.666787	1.54002
Taz	NM_001242615	41.3994	0.13741	0.959494	0.433063	-2.30913	1.04493	2.41289
Usp33	NM_001355666	14.574	0.64969	0.975482	0.433354	-2.30758	0.437327	1.00917
Lrrc56	NM_001172065	17.3332	0.600045	0.972284	0.433738	-2.30554	0.465859	1.07405
Evx1	NM_007966	9.99192	0.178391	0.959494	0.435289	-2.29732	0.258262	0.593311
Cpeb1	NM_001357107	23.5984	0.773208	0.988166	0.435381	-2.29684	0.76754	1.76292
Trmt61b	NR_015549	6.37904	0.0490881	0.959494	0.435576	-2.29581	0.247805	0.568914
Phc1	NM_007905	87.8566	0.0407475	0.959494	0.435717	-2.29507	2.1066	4.83479
Abcf2	NM_001190443	62.8877	0.0586639	0.959494	0.435849	-2.29437	1.89566	4.34934
Grin2c	NM_010350	17.012	0.162078	0.959494	0.435999	-2.29358	0.473977	1.08711
Dnajb2	NM_178055	159.645	0.037949	0.959494	0.436654	-2.29014	4.84111	11.0868
Psd	NM_001347454	6.998	0.466199	0.96743	0.437013	-2.28826	0.234037	0.535538
Ptprr	NM_001161838	15.7888	0.549845	0.970525	0.437211	-2.28722	0.639968	1.46375
2610027K06Rik	NR_077059	6.41159	0.107114	0.959494	0.437246	-2.28704	0.166378	0.380514
Rnf6	NM_001256087	95.676	0.0212948	0.959494	0.437857	-2.28385	3.70729	8.46689
Inpp5a	NM_183144	55.7223	0.214507	0.959494	0.437864	-2.28382	1.55997	3.56269
Rnf181	NM_001331168	7.8462	0.315579	0.963782	0.437938	-2.28343	0.304938	0.696304
Tmem209	NM_001311093	146.927	0.00216571	0.959494	0.438056	-2.28281	5.68511	12.978
Zscan22	NM_001290438	16.1055	0.157507	0.959494	0.438091	-2.28263	0.519114	1.18494
A830052D11Rik	NR_045403	5.14679	0.131935	0.959494	0.438257	-2.28177	0.16723	0.381579
Dna2	NM_177372	232.95	0.00325918	0.959494	0.438279	-2.28165	6.77647	15.4615
Syne1	NM_001079686	12.4746	0.352486	0.967054	0.438532	-2.28034	0.251788	0.574162
Trp53bp1	NM_001290830	24.1779	0.346808	0.967054	0.438916	-2.27834	0.929172	2.11697
Cdadc1	NM_001168535	11.4143	0.173018	0.959494	0.439277	-2.27647	0.319432	0.727178
Trim15	NM_001177872	15.0297	0.697118	0.979972	0.439498	-2.27533	0.47172	1.07332
Copg2	NR_149738	38.5278	0.0622814	0.959494	0.439818	-2.27367	0.889736	2.02296
Arl14epl	NM_001033446	7.957	0.0990785	0.959494	0.439896	-2.27327	0.186457	0.423867
D130020L05Rik	NR_038048	15.4159	0.122808	0.959494	0.439939	-2.27304	0.374096	0.850337
8430429K09Rik	NR_045275	37.6175	0.107527	0.959494	0.440116	-2.27213	1.08388	2.46271
9430015G10Rik	NM_177205	79.2699	0.0575881	0.959494	0.440559	-2.26984	2.63714	5.98589
Rrm2b	NM_001357022	11.5151	0.534139	0.970525	0.440795	-2.26863	0.446243	1.01236
Dctd	NM_178788	5.47891	0.910687	0.996049	0.440923	-2.26797	0.251167	0.569638
Zfp873	NM_001024626	16.5236	0.759046	0.987005	0.441026	-2.26744	0.531934	1.20613
Pigp	NM_001159619	18.9793	0.488315	0.96743	0.441449	-2.26527	0.614202	1.39133
Cys1	NM_001161807	44.3604	0.772015	0.988166	0.441476	-2.26513	1.8587	4.21019
Gm10785	NR_040389	5.4908	0.793207	0.99014	0.4415	-2.26501	0.205901	0.466368
Krtdap	NM_001033131	5.76335	0.862973	0.994021	0.441902	-2.26295	0.128887	0.291665
Lhx6	NM_001083125	12.8178	0.838569	0.992855	0.44244	-2.26019	0.537697	1.2153
Sae1	NM_001285892	10.7975	0.505055	0.96743	0.442539	-2.25969	0.249355	0.563465
Hrasls	NM_013751	7.27726	0.375188	0.967054	0.443168	-2.25648	0.289017	0.652161
Trub2	NM_001290496	21.7003	0.178365	0.959494	0.443186	-2.25639	0.612182	1.38132
Fance	NM_001163820	39.3866	0.200126	0.959494	0.443409	-2.25525	1.34177	3.02603
Camk2d	NM_001346635	60.1621	0.0367151	0.959494	0.44383	-2.25311	1.79482	4.04394
Nos2	NM_010927	59.2942	0.0808254	0.959494	0.443858	-2.25297	2.24326	5.05401
Zfp672	NM_001256516	42.9637	0.101315	0.959494	0.444203	-2.25122	1.78865	4.02665
Tbc1d31	NM_001167679	5.30175	0.872647	0.995111	0.444281	-2.25083	0.215369	0.484759
Ggps1	NM_001331178	93.7978	0.448107	0.96743	0.444314	-2.25066	3.68987	8.30466
Prkar1b	NM_001359101	6.80156	0.909469	0.99571	0.444339	-2.25053	0.183744	0.413521
Ak1	NM_001198791	18.9005	0.202697	0.959494	0.444459	-2.24993	0.898934	2.02254
Ak1	NM_001198790	20.3326	0.30811	0.963439	0.444477	-2.24983	0.587817	1.32249
Grhl1	NM_145890	49.9283	0.295595	0.962157	0.444509	-2.24967	1.95269	4.39291
Fam49a	NM_029758	53.4891	0.0576728	0.959494	0.444693	-2.24874	1.8452	4.14938
Trmt2a	NM_001357146	126.403	0.0275496	0.959494	0.444785	-2.24828	3.88074	8.72498
Shtn1	NM_175172	10.4972	0.218451	0.959494	0.444876	-2.24782	0.350523	0.78791
Hba-x	NM_010405	7.84313	0.243663	0.959494	0.44552	-2.24457	0.16841	0.378009
Armc2	NM_001034858	5.45046	0.10145	0.959494	0.445592	-2.24421	0.163195	0.366244
Ltc4s	NM_008521	11.2056	0.159683	0.959494	0.445619	-2.24407	0.349469	0.784232
Dock9	NM_001347596	31.2819	0.0730729	0.959494	0.44571	-2.24361	0.994265	2.23074
Cnga1	NM_007723	5.51753	0.389271	0.96743	0.445744	-2.24344	0.242846	0.544811
Gzmm	NM_008504	16.8754	0.992029	0.999326	0.445851	-2.2429	0.595129	1.33482
Arntl	NM_001243048	28.4267	0.0663433	0.959494	0.446348	-2.2404	0.592464	1.32736
Ntpcr	NM_001310688	21.8472	0.168185	0.959494	0.446456	-2.23986	0.629895	1.41088
St3gal5	NM_011375	39.2486	0.713917	0.981745	0.446601	-2.23914	1.36961	3.06675
Pabpc4l	NM_001101479	5.30069	0.200473	0.959494	0.446648	-2.2389	0.135834	0.30412
Spns1	NR_045537	5.34671	0.491624	0.96743	0.446749	-2.23839	0.279916	0.626562
Tarbp2	NM_001253795	17.8963	0.935518	0.996566	0.447143	-2.23642	0.53155	1.18877
Tmem38a	NM_001357284	21.1779	0.743517	0.984476	0.447334	-2.23547	0.80784	1.8059
Tmem201	NM_001284273	22.7604	0.105623	0.959494	0.447674	-2.23377	0.809542	1.80833
Golph3l	NM_001177669	28.7696	0.450128	0.96743	0.447925	-2.23252	1.00506	2.24381
Mkx	NM_177595	25.575	0.0692645	0.959494	0.44795	-2.23239	0.800486	1.787
Eif5a	NM_001166596	91.8682	0.0199958	0.959494	0.447977	-2.23226	3.00155	6.70023
Ube2e3	NR_151457	27.2578	0.00355521	0.959494	0.448347	-2.23041	0.760343	1.69588
Thnsl2	NM_178413	20.1739	0.31038	0.963594	0.448426	-2.23002	0.783215	1.74659
P2ry14	NM_001287120	9.19602	0.735853	0.984302	0.448455	-2.22988	0.24839	0.55388
Cntf	NM_170786	14.3806	0.0823347	0.959494	0.448485	-2.22973	0.445857	0.994139
Dcun1d2	NM_001042651	30.0102	0.543664	0.970525	0.448732	-2.2285	0.643018	1.43297
Ccm2	NM_001190343	49.2117	0.129344	0.959494	0.448749	-2.22842	1.45883	3.25089
Smarcad1	NM_007958	59.0334	0.138998	0.959494	0.449101	-2.22667	1.40107	3.11971
Piga	NM_011081	46.6907	0.163473	0.959494	0.4493	-2.22568	1.57676	3.50937
1700123M08Rik	NR_040577	7.2392	0.089086	0.959494	0.449459	-2.2249	0.284917	0.633912
Elmod1	NM_177769	91.0414	0.180285	0.959494	0.44946	-2.22489	2.03946	4.53758
Exosc10	NM_001355490	16.6712	0.404329	0.96743	0.449567	-2.22436	0.734819	1.6345
Sox5	NM_011444	9.05997	0.656109	0.975482	0.449635	-2.22403	0.362675	0.806599
Srsf7	NM_001195487	48.084	0.0712548	0.959494	0.449908	-2.22268	1.68838	3.75273
Tcf3	NM_011548	84.4225	0.0479563	0.959494	0.449951	-2.22247	2.23605	4.96955
Optn	NM_181848	128.911	0.0199096	0.959494	0.450252	-2.22098	3.5133	7.80296
Hnrnpr	NM_001277122	81.8557	0.0657598	0.959494	0.450284	-2.22082	2.78812	6.19191
Dbndd2	NM_001048229	29.1845	0.406196	0.96743	0.450388	-2.22031	0.962839	2.1378
Mcm7	NM_001356576	59.0651	0.216787	0.959494	0.450401	-2.22024	1.5636	3.47157
Mamld1	NM_001256048	35.0934	0.0322748	0.959494	0.450686	-2.21884	0.936366	2.07765
Zcchc17	NM_001355399	23.2964	0.319634	0.963915	0.450832	-2.21812	0.831743	1.84491
Borcs5	NM_001170479	32.5745	0.585672	0.970928	0.451269	-2.21597	1.27373	2.82255
Arhgdib	NM_001301305	28.6272	0.684153	0.979776	0.451292	-2.21586	0.711697	1.57702
Nudt1	NM_001356584	35.2513	0.119663	0.959494	0.451693	-2.21389	1.12635	2.49362
Mak	NM_001145802	14.5633	0.967315	0.997324	0.45181	-2.21332	0.423089	0.936432
Hddc2	NM_027168	35.4655	0.0103382	0.959494	0.452125	-2.21178	1.20347	2.66181
Alg9	NR_045601	97.3031	0.109245	0.959494	0.452132	-2.21175	2.58755	5.72301
Rnf146	NM_001110197	35.6312	0.216512	0.959494	0.452236	-2.21123	1.00506	2.22243
Tmem57	NM_001355499	40.7638	0.373575	0.967054	0.452306	-2.21089	1.51725	3.35447
Clcn5	NM_001243762	22.4013	0.90942	0.995705	0.452665	-2.20914	0.501742	1.10842
Tmem9	NM_001160145	16.5854	0.86756	0.994468	0.453069	-2.20717	0.632246	1.39547
H2-Q7	NM_001198561	204.079	0.0843655	0.959494	0.453167	-2.20669	7.53703	16.6319
Fmnl3	NM_001310622	87.395	0.0424454	0.959494	0.453417	-2.20548	2.89396	6.38257
2810403A07Rik	NR_151826	78.4952	0.0485012	0.959494	0.453996	-2.20266	2.4921	5.48925
Etaa1os	NR_131915	5.3329	0.342802	0.967054	0.454124	-2.20204	0.221581	0.487931
Clec11a	NM_009131	28.1462	0.157545	0.959494	0.454182	-2.20176	1.00016	2.20211
Polk	NR_144622	20.8362	0.483841	0.96743	0.454182	-2.20176	0.488552	1.07567
Stard3nl	NM_001347485	19.0821	0.0508996	0.959494	0.454285	-2.20126	0.606935	1.33602
Asph	NM_001177850	89.6185	0.0281356	0.959494	0.454316	-2.20111	3.1665	6.96981
Pcbp3	NR_152850	11.7907	0.79831	0.99014	0.45437	-2.20085	0.496341	1.09237
Tmed1	NM_001324510	9.49036	0.764769	0.987969	0.454807	-2.19874	0.291771	0.641528
Kctd17	NM_001289671	10.318	0.399898	0.96743	0.454807	-2.19873	0.338945	0.745249
Gfra3	NM_010280	11.9421	0.160863	0.959494	0.454905	-2.19826	0.326508	0.71775
Zfp638	NM_001355286	77.3012	0.0376142	0.959494	0.455245	-2.19662	2.26984	4.98597
Rem2	NM_080726	5.56344	0.81352	0.99014	0.455497	-2.1954	0.233227	0.512026
Cd72	NM_007654	14.1561	0.158576	0.959494	0.455569	-2.19506	0.591766	1.29896
Pex5l	NM_001163517	9.46728	0.597243	0.972284	0.455972	-2.19312	0.382875	0.839691
Tial1	NM_001347641	44.9895	0.190188	0.959494	0.456275	-2.19166	1.35067	2.96022
Cul1	NM_001355550	42.8671	0.0677827	0.959494	0.456403	-2.19105	1.08906	2.38618
Zfat	NM_001145888	89.676	0.0400148	0.959494	0.456535	-2.19041	2.46378	5.3967
Rpl22	NR_102291	8.01056	0.52199	0.968778	0.456577	-2.19021	0.246563	0.540027
Dnpep	NM_001110831	112.298	0.0190911	0.959494	0.456599	-2.19011	3.4082	7.46432
Sec63	NM_001359283	187.657	0.0088536	0.959494	0.456797	-2.18915	4.6679	10.2188
Asb8	NM_001170711	20.4755	0.0734435	0.959494	0.456997	-2.1882	0.793721	1.73682
BC107364	NM_001256180	15.7204	0.192539	0.959494	0.457116	-2.18763	0.528285	1.15569
Zfp949	NM_001163061	33.7994	0.111391	0.959494	0.457342	-2.18655	1.09525	2.39481
Il10ra	NM_001324486	14.2395	0.463202	0.96743	0.457398	-2.18628	0.665702	1.45541
Nphp1	NM_001291013	13.0771	0.223408	0.959494	0.457502	-2.18578	0.419999	0.918027
Ube2cbp	NM_027394	15.6293	0.0333633	0.959494	0.457805	-2.18434	0.549769	1.20088
Exosc5	NR_104358	20.4193	0.261669	0.960392	0.457908	-2.18384	0.572717	1.25072
Mboat2	NM_026037	137.767	0.0684428	0.959494	0.45822	-2.18236	5.68657	12.4101
Rab23	NM_001159729	50.3774	0.191905	0.959494	0.458343	-2.18177	1.43286	3.12617
Slc7a6	NM_001357382	45.9589	0.141669	0.959494	0.458621	-2.18045	1.22978	2.68148
Dao	NM_001286396	5.16317	0.758224	0.986658	0.458637	-2.18037	0.120703	0.263177
Eda	NM_001177938	6.21146	0.483905	0.96743	0.458666	-2.18023	0.176598	0.385025
Tvp23a	NM_001359069	19.1353	0.80785	0.99014	0.458731	-2.17992	0.654015	1.4257
Nqo2	NM_020282	24.8932	0.231473	0.959494	0.458818	-2.17951	0.952372	2.07571
Pafah1b1	NR_037610	58.8588	0.0652623	0.959494	0.458858	-2.17932	1.92477	4.1947
Kif9	NM_010628	31.8501	0.0632245	0.959494	0.458871	-2.17926	0.895788	1.95215
Nup88	NM_001083331	66.9079	0.0315771	0.959494	0.459132	-2.17802	2.46905	5.37765
Adck5	NR_073123	49.4043	0.655949	0.975482	0.459314	-2.17716	1.91233	4.16345
Cd33	NM_001111058	5.94373	0.317607	0.963915	0.459385	-2.17682	0.299796	0.652602
Nespas	NR_002846	13.5952	0.137986	0.959494	0.45951	-2.17623	0.459371	0.999697
Bicd1	NM_001112796	22.4402	0.0314962	0.959494	0.459552	-2.17603	0.699179	1.52144
4930432K21Rik	NM_029045	15.201	0.833019	0.991482	0.459653	-2.17555	0.403921	0.878751
Mtif2	NM_001282120	17.1975	0.33176	0.964816	0.459891	-2.17443	0.349698	0.760394
Camsap3	NM_001347113	47.9865	0.0773567	0.959494	0.459907	-2.17435	0.813664	1.76919
Grwd1	NR_152183	14.316	0.70806	0.981745	0.460061	-2.17362	0.332853	0.723498
Odf2l	NM_001162538	5.12051	0.580328	0.970928	0.460193	-2.173	0.256338	0.557022
Arvcf	NM_001272031	52.2823	0.247483	0.959494	0.460312	-2.17244	1.73812	3.77596
Gabpb1	NM_010249	28.9361	0.0629815	0.959494	0.460635	-2.17091	0.925633	2.00947
Derl3	NM_001358984	20.08	0.355441	0.967054	0.460663	-2.17079	0.568828	1.2348
Rnf181	NM_001331173	61.9226	0.0935296	0.959494	0.460682	-2.17069	1.9779	4.29342
Abr	NM_198895	15.1358	0.549684	0.970525	0.461034	-2.16904	0.527239	1.1436
Enah	NM_010135	63.3658	0.0672588	0.959494	0.461125	-2.16861	2.54485	5.5188
Gabpb1	NM_001355109	13.7986	0.401674	0.96743	0.461314	-2.16772	0.132223	0.286623
Hmgxb4	NM_178017	76.9313	0.0833712	0.959494	0.461557	-2.16658	2.20905	4.78607
Polk	NR_144623	5.33893	0.106726	0.959494	0.461857	-2.16517	0.177016	0.383271
Stk11	NM_001301854	19.7491	0.687333	0.979899	0.461921	-2.16487	0.770029	1.66702
P3h1	NM_001286148	89.2598	0.0774345	0.959494	0.462065	-2.1642	2.98036	6.4501
1700030J22Rik	NM_027103	23.1632	0.362565	0.967054	0.462401	-2.16262	0.498536	1.07815
Phf23	NM_001291126	92.3462	0.0436584	0.959494	0.462531	-2.16202	2.63704	5.70132
Gtf2ird1	NM_001081466	13.4056	0.981101	0.998751	0.46257	-2.16183	0.497061	1.07456
Uba1	NM_009457	92.8331	0.0125324	0.959494	0.462626	-2.16158	2.95101	6.37883
Stil	NM_001304551	8.19616	0.165115	0.959494	0.462697	-2.16124	0.356808	0.771148
Neurl1a	NM_021360	24.9176	0.102622	0.959494	0.46294	-2.16011	0.825661	1.78352
Ube2i	NM_001357694	61.5079	0.0664748	0.959494	0.462962	-2.16001	1.95369	4.21998
Stat5b	NM_011489	12.0251	0.688355	0.979972	0.463183	-2.15897	0.276579	0.597127
Brap	NM_001289544	22.9873	0.16337	0.959494	0.463205	-2.15887	0.982218	2.12048
Dbi	NM_001037999	14.0859	0.516129	0.96768	0.463777	-2.15621	0.513865	1.108
Lrif1	NM_028081	39.4188	0.139825	0.959494	0.463873	-2.15576	1.23313	2.65833
Cyp39a1	NM_001285948	6.76336	0.510207	0.96743	0.463876	-2.15575	0.246272	0.530901
Trappc6a	NR_138584	5.69974	0.981922	0.998751	0.464449	-2.15309	0.0724046	0.155894
Bahcc1	NM_198423	103.803	0.0392927	0.959494	0.464519	-2.15276	3.00748	6.4744
Rbbp8nl	NM_173031	12.9092	0.168394	0.959494	0.464819	-2.15138	0.42535	0.915088
Polq	NM_001159369	12.1699	0.0549278	0.959494	0.464977	-2.15064	0.388318	0.835133
Aldoc	NM_009657	9.97794	0.159669	0.959494	0.465088	-2.15013	0.242686	0.521807
Camk1d	NM_001290375	8.60021	0.630335	0.974659	0.4653	-2.14915	0.315616	0.678306
Zscan21	NM_011757	271.095	0.00968853	0.959494	0.465454	-2.14844	8.01132	17.2118
Fyb2	NM_001162980	11.6431	0.590314	0.972232	0.465858	-2.14658	0.604326	1.29723
Polk	NR_144624	26.5897	0.198378	0.959494	0.465898	-2.14639	0.884257	1.89796
Dlx2	NM_010054	8.56328	0.186325	0.959494	0.465945	-2.14618	0.280003	0.600934
Gm3435	NM_001123372	8.86953	0.369584	0.967054	0.466145	-2.14526	0.229584	0.492517
Ddx17	NM_199080	496.567	0.0190206	0.959494	0.466612	-2.14311	15.1382	32.4428
9430037G07Rik	NR_040766	5.3307	0.312513	0.963594	0.466744	-2.1425	0.116978	0.250625
Rcor2	NM_054048	50.6696	0.0897263	0.959494	0.467009	-2.14129	1.74326	3.73283
Cdkl2	NM_177270	78.3185	0.148747	0.959494	0.467429	-2.13936	2.9624	6.33766
Hvcn1	NM_001359454	58.0053	0.00742801	0.959494	0.467635	-2.13842	1.79397	3.83627
Mfap3l	NM_001177882	26.5829	0.31434	0.963594	0.467908	-2.13717	0.939654	2.0082
Flot2	NM_001284228	112.753	0.0743651	0.959494	0.467956	-2.13695	3.85585	8.23977
Mospd2	NM_001290524	37.0879	0.148613	0.959494	0.467994	-2.13678	1.04518	2.23332
Fmn1	NM_001285458	13.2355	0.529685	0.970352	0.468192	-2.13588	0.420722	0.89861
C030034L19Rik	NR_015499	9.17233	0.83171	0.991482	0.468239	-2.13566	0.261487	0.558447
Rabggtb	NR_028098	28.929	0.128013	0.959494	0.468583	-2.1341	1.33209	2.84281
Tars2	NM_001356967	6.04001	0.680702	0.979381	0.468654	-2.13377	0.100315	0.214048
Gm5483	NM_001082547	5.18276	0.813527	0.99014	0.468664	-2.13373	0.116289	0.248128
Pan2	NM_133992	173.883	0.0186081	0.959494	0.468701	-2.13356	5.54948	11.8401
Pex19	NM_001356514	109.086	0.10119	0.959494	0.468833	-2.13296	3.64725	7.77942
Alg2	NM_001355496	101.297	0.0383708	0.959494	0.468838	-2.13293	3.14491	6.70789
Atg16l1	NM_001205391	30.1067	0.256606	0.959494	0.468847	-2.13289	1.24429	2.65393
Rhox4g	NM_001039698	68.3397	0.0715043	0.959494	0.469374	-2.1305	2.05312	4.37418
Nasp	NM_016777	15.5151	0.250702	0.959494	0.46972	-2.12893	0.610992	1.30076
Tll1	NM_009390	8.84214	0.579595	0.970928	0.469862	-2.12829	0.360521	0.767293
Pank1	NM_001114339	14.2304	0.445812	0.96743	0.469955	-2.12786	0.536851	1.14234
Rab28	NM_001310589	12.012	0.0441029	0.959494	0.470232	-2.12661	0.201646	0.428823
Nop56	NR_149733	51.9455	0.107696	0.959494	0.470765	-2.1242	1.57215	3.33957
Yif1b	NM_001357664	111.13	0.0145897	0.959494	0.470898	-2.1236	3.37034	7.15726
Dph7	NM_026044	31.4147	0.180653	0.959494	0.471748	-2.11978	1.0425	2.20987
Nek1	NM_001293639	51.3287	0.122363	0.959494	0.471897	-2.11911	1.54791	3.2802
Cldnd1	NM_001252451	5.85284	0.41468	0.96743	0.472123	-2.11809	0.185324	0.392532
Mettl8	NM_145524	57.2265	0.0872525	0.959494	0.472206	-2.11772	1.74545	3.69636
Slc18b1	NM_183116	21.5437	0.254367	0.959494	0.472517	-2.11633	0.888612	1.88059
Vmn2r-ps159	NR_028141	8.40419	0.976905	0.998179	0.472685	-2.11558	0.263725	0.55793
Cryaa	NM_001278569	18.194	0.863149	0.994021	0.473059	-2.1139	1.00979	2.13459
Gm5126	NR_026596	5.59069	0.409095	0.96743	0.473099	-2.11372	0.126298	0.266958
Kcnj12	NM_001267593	55.5175	0.108468	0.959494	0.473494	-2.11196	1.57418	3.32461
Fbxo18	NM_001348237	170.5	0.0130365	0.959494	0.473868	-2.11029	5.6312	11.8835
Prdm15	NM_001359078	71.6731	0.0729337	0.959494	0.47392	-2.11006	1.95725	4.12992
Slc26a7	NM_145947	8.1465	0.895492	0.995611	0.473931	-2.11001	0.21437	0.452323
Mettl4	NM_176917	33.2308	0.245595	0.959494	0.474063	-2.10943	1.2654	2.66927
Igsf10	NM_001162884	21.0766	0.0842209	0.959494	0.474557	-2.10723	0.793095	1.67123
Npr2	NM_001355466	69.5818	0.366692	0.967054	0.474703	-2.10658	1.94697	4.10145
Rnf19a	NM_001357631	113.988	0.0490146	0.959494	0.475674	-2.10228	4.35722	9.1601
Rtel1	NM_001166665	16.1801	0.888279	0.995611	0.475912	-2.10123	0.695985	1.46242
Gm45916	NR_040680	8.28525	0.0543433	0.959494	0.476014	-2.10078	0.261991	0.550385
Cd300lb	NM_001347651	7.50065	0.196064	0.959494	0.476037	-2.10068	0.159405	0.334859
Sh3yl1	NR_110343	7.3502	0.941154	0.996798	0.476386	-2.09914	0.40386	0.847758
Xylb	NM_001359699	309.864	0.0115616	0.959494	0.47686	-2.09705	8.68082	18.2041
Lmo2	NM_001142336	10.6728	0.422479	0.96743	0.477179	-2.09565	0.391091	0.819589
Ormdl2	NM_001359170	34.4334	0.21462	0.959494	0.477471	-2.09437	0.923703	1.93457
Phactr1	NM_001302635	7.80272	0.226566	0.959494	0.477614	-2.09374	0.127782	0.267543
Cidea	NM_007702	7.49709	0.420755	0.96743	0.477648	-2.09359	0.286979	0.600816
Dnaja1	NM_001164671	71.6042	0.114367	0.959494	0.47784	-2.09275	2.4921	5.21534
Tert	NM_009354	11.9331	0.0429965	0.959494	0.477965	-2.0922	0.439838	0.920231
Tmem260	NR_132324	49.7573	0.224677	0.959494	0.478157	-2.09137	1.85378	3.87694
Pafah2	NM_001285875	51.6714	0.217343	0.959494	0.478193	-2.0912	2.17659	4.55169
Map6	NM_010837	18.5742	0.395968	0.96743	0.47827	-2.09087	0.411571	0.860542
Slc39a11	NM_001166503	53.9214	0.128797	0.959494	0.478565	-2.08958	2.26426	4.73135
Prdm6	NM_001033281	134.423	0.0308698	0.959494	0.47876	-2.08873	4.42212	9.23662
Kcmf1	NM_001347231	89.0486	0.0282061	0.959494	0.478778	-2.08865	3.05844	6.38801
Ctnnbip1	NM_001141930	20.6028	0.652824	0.975482	0.479342	-2.08619	0.688005	1.43531
Tsga10	NM_207228	8.96201	0.927509	0.996467	0.479344	-2.08618	0.237782	0.496057
E330016L19Rik	NR_153315.3	10.3855	0.747581	0.984476	0.479814	-2.08414	0.315279	0.657085
U2surp	NM_001357977	35.9913	0.170925	0.959494	0.480149	-2.08269	1.08272	2.25497
Mettl6	NM_001359850	15.4012	0.55991	0.970858	0.480339	-2.08186	0.663104	1.38049
Fut10	NM_001286425	12.827	0.26776	0.960716	0.48039	-2.08164	0.562207	1.17032
2410018L13Rik	NR_015504	15.5551	0.0864404	0.959494	0.480478	-2.08126	0.507538	1.05632
Celf2	NM_001110231	15.6449	0.474137	0.96743	0.480497	-2.08118	0.6714	1.3973
Fut10	NM_001286422	9.11992	0.215989	0.959494	0.480578	-2.08083	0.325852	0.678043
Zfp180	NM_001289641	32.8216	0.160271	0.959494	0.480718	-2.08022	1.40172	2.9159
Hmox2	NM_001357050	21.71	0.834003	0.991794	0.481051	-2.07878	0.649311	1.34977
Kmt5c	NM_001115018	55.9415	0.174365	0.959494	0.48113	-2.07844	1.69169	3.51607
Ssr4	NM_001358213	20.5391	0.106653	0.959494	0.481304	-2.07769	0.749439	1.5571
Slco4a1	NR_149314	73.0902	0.116023	0.959494	0.48134	-2.07754	1.58089	3.28435
Armcx2	NM_001166398	47.478	0.0979058	0.959494	0.4814	-2.07727	1.72084	3.57466
Nup98	NM_001287167	14.7919	0.844064	0.992855	0.481506	-2.07682	0.372484	0.773581
Cnot4	NM_016877	32.6725	0.0972031	0.959494	0.481749	-2.07577	1.07489	2.23123
4931406H21Rik	NR_033492	8.79745	0.213752	0.959494	0.482003	-2.07467	0.290797	0.603308
Snx29	NM_001290148	6.08239	0.710227	0.981745	0.482203	-2.07381	0.314788	0.652812
Tfrc	NM_001357298	1097.31	0.418103	0.96743	0.482256	-2.07359	29.2418	60.6354
Lman2l	NM_001310517	17.8199	0.469879	0.96743	0.482349	-2.07319	0.423726	0.878463
Lonp2	NM_001168591	110.259	0.072644	0.959494	0.482531	-2.0724	3.42458	7.09712
Carf	NM_139150	16.5856	0.964124	0.997324	0.482614	-2.07205	0.583588	1.20922
Acaa1a	NM_001357516	34.8958	0.325004	0.964741	0.482648	-2.0719	1.45373	3.01198
Thsd4	NM_001040426	13.3125	0.58401	0.970928	0.482756	-2.07144	0.474272	0.982426
Tcf7l2	NM_001331150	10.0775	0.367428	0.967054	0.482773	-2.07137	0.339976	0.704214
Jph3	NM_020605	12.389	0.380467	0.96743	0.483001	-2.07039	0.320412	0.663378
Srpk2	NR_152854	23.413	0.35359	0.967054	0.483134	-2.06982	0.684712	1.41723
Mettl6	NM_001359846	64.3915	0.105861	0.959494	0.483222	-2.06944	1.68866	3.49458
Rhobtb1	NM_001252638	40.2973	0.182076	0.959494	0.483379	-2.06877	0.856868	1.77266
Dlg2	NM_001243047	10.522	0.211399	0.959494	0.483527	-2.06814	0.35047	0.724819
Ube2d3	NM_001356595	13.9774	0.448505	0.96743	0.484269	-2.06497	0.638303	1.31808
Ttc33	NM_001355620	83.4926	0.0920048	0.959494	0.484659	-2.06331	1.9648	4.05399
Plekhb2	NM_175421	5.00855	0.162432	0.959494	0.484788	-2.06276	0.16068	0.331445
Slc35b3	NM_001170431	13.8477	0.310275	0.963594	0.485052	-2.06163	0.573087	1.18149
Rbm5	NR_153190	14.5849	0.929251	0.996467	0.485251	-2.06079	0.396959	0.818047
Pdss1	NM_019501	28.6743	0.0201431	0.959494	0.485714	-2.05883	0.888397	1.82905
Gm12500	NM_001358018	10.8603	0.0712753	0.959494	0.486159	-2.05694	0.395483	0.813485
Enoph1	NR_027990	36.0376	0.289565	0.962157	0.486554	-2.05527	0.923351	1.89774
Dpp6	NM_001136060	8.74035	0.23466	0.959494	0.486724	-2.05455	0.299526	0.615392
Bcas3	NM_138681	14.9403	0.551963	0.970525	0.487115	-2.0529	0.661635	1.35827
Vax2	NM_011912	34.887	0.243791	0.959494	0.487185	-2.05261	1.25574	2.57754
Vwa8	NM_173758	28.1158	0.00687858	0.959494	0.48725	-2.05233	0.882085	1.81033
Trim11	NM_001290988	33.3437	0.216413	0.959494	0.487286	-2.05218	1.10591	2.26953
Med6	NM_001347386	17.3395	0.385821	0.96743	0.487445	-2.05151	0.734532	1.5069
Slc35f5	NM_001356294	310.317	0.0022261	0.959494	0.4875	-2.05128	8.86423	18.183
Olfm2	NM_001357635	28.5903	0.818406	0.990225	0.487994	-2.0492	1.31374	2.69213
Zkscan6	NM_026107	8.42888	0.361321	0.967054	0.488319	-2.04784	0.0911494	0.18666
Lins1	NM_152815	27.31	0.0837677	0.959494	0.488384	-2.04757	0.957281	1.9601
Hells	NM_008234	39.9785	0.0247303	0.959494	0.488435	-2.04735	1.18394	2.42394
Pde6c	NM_001170959	10.292	0.487753	0.96743	0.488467	-2.04722	0.473307	0.968963
Uimc1	NM_001293660	32.6015	0.350203	0.967054	0.489497	-2.04291	0.730395	1.49213
Msantd3	NM_001145924	35.5293	0.0955807	0.959494	0.489682	-2.04214	0.849189	1.73416
Slc16a3	NM_001038654	303.717	0.039998	0.959494	0.490049	-2.04061	11.2159	22.8874
Syt7	NM_018801	43.4656	0.114046	0.959494	0.490128	-2.04028	1.60302	3.27062
Hdac10	NR_028448	51.9833	0.188465	0.959494	0.490144	-2.04021	1.39327	2.84257
Pcgf2	NM_001163307	18.6715	0.64566	0.975482	0.490206	-2.03996	0.959111	1.95655
Runx2	NM_001271630	16.8388	0.93954	0.996798	0.490342	-2.03939	0.543302	1.10801
Prl2b1	NM_025532	22615.5	0.00574404	0.959494	0.490439	-2.03899	719.42	1466.89
Kif18a	NM_139303	24.6478	0.211794	0.959494	0.490484	-2.0388	0.558148	1.13795
Zfp661	NM_001111029	11.1548	0.0667089	0.959494	0.490825	-2.03739	0.417583	0.850777
Camsap3	NM_001347111	56.5357	0.119623	0.959494	0.491267	-2.03555	1.62659	3.31102
Tekt2	NM_001357262	8.22643	0.333926	0.964816	0.491291	-2.03545	0.270449	0.550487
Rsrc1	NM_001356277	34.6524	0.208991	0.959494	0.491439	-2.03484	1.27355	2.59147
3110021A11Rik	NR_030776	5.91065	0.136455	0.959494	0.491954	-2.03271	0.23789	0.483561
Csl	NM_027945	9.60551	0.0697135	0.959494	0.491995	-2.03254	0.304668	0.619249
Fancl	NM_025923	31.0611	0.190048	0.959494	0.492414	-2.03081	1.00837	2.04782
Fbn2	NM_010181	215.568	0.139126	0.959494	0.492562	-2.0302	6.30896	12.8085
Ing1	NM_001302458	7.18924	0.158684	0.959494	0.49258	-2.03013	0.329548	0.669024
Dtd2	NM_001347404	26.4583	0.0306692	0.959494	0.492615	-2.02998	0.920344	1.86828
Slc16a3	NM_030696	72.1057	0.0617214	0.959494	0.493079	-2.02807	2.41209	4.89189
Lgals8	NM_001291060	14.8605	0.328417	0.964741	0.493085	-2.02805	0.753309	1.52775
Pzp	NM_007376	25.0149	0.278316	0.962157	0.493115	-2.02793	0.765605	1.55259
Tpk1	NM_001311111	25.2897	0.312326	0.963594	0.493528	-2.02623	1.25308	2.53902
Dph6	NM_025675	109.556	0.0191666	0.959494	0.493544	-2.02616	3.72634	7.55017
Zbtb18	NM_001355103	83.2964	0.0873176	0.959494	0.49357	-2.02606	2.47953	5.02367
Pphln1	NM_001358750	58.9542	0.153895	0.959494	0.493721	-2.02544	1.55472	3.14899
Tfrc	NM_011638	3308.94	0.437818	0.96743	0.493773	-2.02522	88.0243	178.269
Myl3	NM_010859	26.3545	0.259484	0.960392	0.493975	-2.02439	0.821837	1.66372
Zfyve19	NM_001164827	36.6962	0.21215	0.959494	0.494096	-2.0239	1.08472	2.19537
Prkaa1	NM_001355640	110.32	0.248358	0.959494	0.494204	-2.02346	3.4119	6.90384
Sctr	NM_001311077	17.7603	0.182873	0.959494	0.494383	-2.02272	0.541904	1.09612
P2rx6	NM_001159561	7.76976	0.0354269	0.959494	0.494486	-2.0223	0.138424	0.279935
Smndc1	NM_001356986	24.4465	0.0897528	0.959494	0.494681	-2.0215	0.628206	1.26992
Rpe	NM_001310642	22.9889	0.269223	0.962122	0.494711	-2.02138	1.08026	2.18362
Tyms	NR_033402	20.9746	0.220082	0.959494	0.494834	-2.02088	0.679111	1.3724
Cflar	NM_001289704	24.2921	0.0315643	0.959494	0.494845	-2.02083	0.840865	1.69925
Ntmt1	NM_001356436	14.3041	0.321373	0.963915	0.494848	-2.02082	0.442167	0.893541
Nfya	NM_010913	152.309	0.0430296	0.959494	0.494938	-2.02046	4.47495	9.04143
Mb21d1	NM_173386	10.3116	0.111113	0.959494	0.494991	-2.02024	0.307493	0.621211
Mpl	NM_001285497	16.0675	0.207819	0.959494	0.495013	-2.02015	0.529881	1.07044
Tfdp2	NM_001184710	58.8251	0.311133	0.963594	0.495042	-2.02003	1.65235	3.33779
Rpap2	NM_001359917	22.2571	0.216041	0.959494	0.49518	-2.01947	0.844293	1.70502
Trpt1	NM_153597	89.2846	0.000164259	0.959494	0.495215	-2.01932	2.47411	4.99602
Cdc6	NM_001025779	14.3694	0.0396817	0.959494	0.495444	-2.01839	0.437955	0.883965
Pgap2	NR_111937	66.03	0.854876	0.992855	0.495639	-2.0176	2.81406	5.67763
Rnf7	NM_001311135	13.8555	0.769843	0.987969	0.49571	-2.01731	0.463817	0.935662
Slc4a1ap	NM_001347328	134.833	0.0263827	0.959494	0.495974	-2.01623	4.315	8.70005
Thap4	NM_001310761	23.6509	0.712635	0.981745	0.496018	-2.01606	1.31685	2.65484
Efcab12	NM_001110506	5.35706	0.798805	0.99014	0.496088	-2.01577	0.177096	0.356984
Trpc6	NM_001282086	11.3406	0.662251	0.976498	0.496104	-2.01571	0.282343	0.56912
Slx4ip	NM_001355669	32.0994	0.331884	0.964816	0.49618	-2.0154	1.10255	2.22208
Palm	NM_001161747	356.694	0.00843995	0.959494	0.496598	-2.0137	11.5555	23.2694
Atp23	NM_001358969	8.71148	0.126828	0.959494	0.496952	-2.01227	0.223492	0.449725
D130043K22Rik	NM_001081051	8.31388	0.25625	0.959494	0.496982	-2.01215	0.213492	0.429576
Tmem53	NM_026837	19.2379	0.0359354	0.959494	0.497155	-2.01145	0.573811	1.15419
Airn	NR_002853	40.5892	0.0755497	0.959494	0.497185	-2.01132	1.27176	2.55791
Sh3kbp1	NM_021389	216.554	0.0627368	0.959494	0.497272	-2.01097	8.69484	17.4851
Shisa9	NM_028277	14.9438	0.141587	0.959494	0.497514	-2.01	0.543252	1.09193
Ptges3l	NM_001357574	16.6894	0.647966	0.975482	0.497593	-2.00968	0.735009	1.47713
Dus2	NM_025518	53.5211	0.0607596	0.959494	0.497711	-2.0092	1.94455	3.90698
Mlst8	NM_019988	135.715	0.0789601	0.959494	0.497729	-2.00913	3.93438	7.90467
Opcml	NM_177906	5.57844	0.541247	0.970525	0.497849	-2.00864	0.263723	0.529724
Ddx4	NM_010029	16.2941	0.267694	0.960716	0.497876	-2.00853	0.980742	1.96985
Irx1	NM_010573	11.7262	0.074524	0.959494	0.49798	-2.00811	0.408748	0.820814
Ilf3	NM_001277321	11.5929	0.787034	0.989439	0.498214	-2.00717	0.665398	1.33557
Kcnk2	NM_010607	28.8039	0.922891	0.996467	0.498251	-2.00702	0.805986	1.61763
Cttnbp2	NR_149735	16.7927	0.291534	0.962157	0.498544	-2.00584	0.736648	1.4776
Exog	NR_153320	20.2832	0.652363	0.975482	0.49863	-2.00549	0.697069	1.39797
Gnb1l	NR_104347	5.21405	0.94526	0.996798	0.498658	-2.00538	0.302887	0.607404
Sytl2	NM_001040085	6.85329	0.394686	0.96743	0.498957	-2.00418	0.205509	0.411877
Nqo2	NM_001163242	14.4406	0.941869	0.996798	0.499367	-2.00254	0.629094	1.25978
Daxx	NM_001355704	87.7986	0.143948	0.959494	0.49983	-2.00068	2.83266	5.66724
Ccrl2	NM_001302376	106.476	0.0327154	0.959494	0.499886	-2.00046	4.20345	8.40882
Exosc10	NR_131061	46.0947	0.129661	0.959494	0.500204	-1.99919	1.58243	3.16357
Ggps1	NM_001331119	63.8193	0.258171	0.95956	0.500483	-1.99807	2.04073	4.07751
Zfp37	NM_001348347	42.7501	0.238605	0.959494	0.500528	-1.99789	1.25541	2.50817
St6galnac6	NM_001025311	48.327	0.291519	0.962157	0.500561	-1.99776	1.69626	3.38872
Tmem254a	NM_025311	7.69168	0.154797	0.959494	0.500858	-1.99657	0.267686	0.534455
Tmem254a	NM_025311.2	7.69168	0.154797	0.959494	0.500858	-1.99657	0.267686	0.534455
Zfp354a	NM_009329	40.6411	0.227274	0.959494	0.50133	-1.99469	1.09203	2.17826
Tlcd1	NM_001291237	6.84009	0.326285	0.964741	0.501625	-1.99352	0.32456	0.647017
Yipf2	NR_038062	24.9423	0.341833	0.967054	0.501758	-1.99299	0.794043	1.58252
Gsg1l	NM_001101488	25.5697	0.960161	0.997301	0.501989	-1.99207	0.940443	1.87343
Cd59a	NM_001111060	64.2631	0.070385	0.959494	0.502133	-1.9915	2.2812	4.54302
Abcd2	NM_001358967	5.38974	0.433431	0.96743	0.502193	-1.99127	0.137751	0.274299
Ubox5	NM_001255993	131.259	0.045761	0.959494	0.502243	-1.99107	4.51379	8.98726
Camk1g	NM_144817	9.8213	0.998007	0.999512	0.502572	-1.98977	0.36175	0.719798
Srsf3	NM_013663	334.461	0.00692033	0.959494	0.50258	-1.98973	12.7853	25.4394
Mapk8ip3	NM_001163449	123.618	0.0556426	0.959494	0.503008	-1.98804	4.50871	8.96348
Sun1	NM_001359496	38.9625	0.289396	0.962157	0.503095	-1.9877	1.21603	2.4171
Rhobtb1	NM_001252637	156.851	0.0466802	0.959494	0.503226	-1.98718	3.23847	6.43542
Atp5g3	NM_001301722	5.01256	0.961459	0.997301	0.503293	-1.98691	0.0534977	0.106295
Vipas39	NM_001142581	135.224	0.076009	0.959494	0.503302	-1.98688	4.39568	8.73368
Mavs	NM_001206382	57.3123	0.155131	0.959494	0.503455	-1.98627	1.83667	3.64813
Enpp5	NM_001168620	102.898	0.016563	0.959494	0.503534	-1.98596	3.53257	7.01556
Atp13a2	NM_001164366	222.244	0.00233056	0.959494	0.503545	-1.98592	7.7579	15.4066
Pml	NM_001311088	60.8177	0.184183	0.959494	0.503612	-1.98566	2.13591	4.24118
Tcf7l2	NM_001331149	24.1795	0.163174	0.959494	0.503659	-1.98547	1.1148	2.21341
Gja3	NM_001271623	19.1287	0.671563	0.978098	0.503735	-1.98517	0.557335	1.10641
Nyap1	NM_175521	72.8209	0.146338	0.959494	0.503782	-1.98499	2.55837	5.07832
Asic2	NM_007384	27.4948	0.774721	0.988395	0.504564	-1.98191	1.45231	2.87835
Zbtb3	NM_001098237	13.8404	0.736447	0.984302	0.504679	-1.98146	0.460679	0.912816
Adamts10	NM_001329143	13.0017	0.883761	0.995611	0.504762	-1.98113	0.309202	0.612569
Eda	NM_001177940	6.88671	0.985677	0.999119	0.504895	-1.98061	0.225586	0.446797
Eda	NM_010099	5.76368	0.98314	0.998751	0.504925	-1.98049	0.177844	0.352219
Slc39a5	NM_028092	22.1232	0.98732	0.999248	0.505086	-1.97986	0.461489	0.913684
Zfp637	NM_001346653	30.709	0.303536	0.963439	0.505161	-1.97957	0.692114	1.37009
Nfrkb	NM_001359654	35.6135	0.275991	0.962157	0.50529	-1.97906	1.0669	2.11146
Sarnp	NM_001359407	18.0672	0.121937	0.959494	0.5055	-1.97824	0.363836	0.719755
Nnat	NM_001291130	8.32369	0.313075	0.963594	0.50553	-1.97812	0.155028	0.306664
Htd2	NM_001348727	23.0477	0.927135	0.996467	0.505574	-1.97795	0.492768	0.974669
Umad1	NM_001302353	10.0521	0.254888	0.959494	0.50571	-1.97742	0.374469	0.740483
E2f1	NM_007891	13.4347	0.371085	0.967054	0.505859	-1.97684	0.503046	0.99444
Ddhd1	NM_001042719	177.308	0.0729413	0.959494	0.505862	-1.97682	6.67697	13.1992
Sparcl1	NM_001359014	45.9004	0.195012	0.959494	0.505905	-1.97666	1.90807	3.77159
Camk1d	NM_001290374	6.43441	0.613817	0.973004	0.50592	-1.9766	0.254651	0.503342
Gm867	NM_001277132	29.9602	0.193925	0.959494	0.506133	-1.97577	1.21457	2.39971
Rnf41	NR_104289	24.0574	0.854008	0.992855	0.506186	-1.97556	0.638709	1.26181
Prepl	NM_001163624	36.6601	0.199246	0.959494	0.506189	-1.97555	1.32456	2.61672
Lsp1	NM_001271509	37.1531	0.228674	0.959494	0.50629	-1.97515	1.03732	2.04886
Crocc	NM_172122	37.7138	0.276151	0.962157	0.506487	-1.97438	1.53911	3.03878
Nudt6	NM_001291044	25.1641	0.126201	0.959494	0.506573	-1.97405	1.04017	2.05336
Gpr35	NM_022320	118.048	0.0270419	0.959494	0.506697	-1.97357	3.93434	7.76469
9230110C19Rik	NM_199017	15.9602	0.420893	0.96743	0.506879	-1.97286	0.430194	0.848712
Cul5	NM_001161618	82.2691	0.113228	0.959494	0.507437	-1.97069	2.06881	4.07699
Uspl1	NM_001115151	231.479	0.00521158	0.959494	0.507441	-1.97067	8.08757	15.9379
Ddx25	NM_013932	6.30961	0.365853	0.967054	0.507477	-1.97053	0.238154	0.469291
Ephb2	NM_001290753	18.8904	0.68931	0.979972	0.507621	-1.96997	0.692152	1.36352
Apbb2	NM_001310626	77.4946	0.0711728	0.959494	0.507671	-1.96978	2.95518	5.82104
Tmem254a	NM_025311.1	12.0512	0.171577	0.959494	0.50792	-1.96881	0.469582	0.924518
Phf6	NM_001290546	20.981	0.569774	0.970928	0.508261	-1.96749	0.762384	1.49999
4933417D19Rik	NR_045849	6.13238	0.364843	0.967054	0.508376	-1.96705	0.196845	0.387204
Svbp	NM_001038998	15.5132	0.630525	0.974659	0.508861	-1.96517	0.547576	1.07608
Hmga1	NM_001166542	27.5347	0.886882	0.995611	0.509049	-1.96445	1.0741	2.11002
Ippk	NR_075085	34.5128	0.154479	0.959494	0.509319	-1.96341	1.0205	2.00365
Rgs3	NM_134257	63.0311	0.100635	0.959494	0.509355	-1.96327	2.22131	4.36102
Lif	NM_001039537	17.5088	0.878424	0.995611	0.509359	-1.96325	0.840042	1.64921
Scfd2	NM_001286437	5.54173	0.256589	0.959494	0.509506	-1.96269	0.350143	0.687221
Dis3l	NM_001001295	114.114	0.123606	0.959494	0.509648	-1.96214	3.71733	7.29392
Arap3	NM_001205336	146.613	0.0193683	0.959494	0.509707	-1.96191	5.44192	10.6766
Mta1	NM_001346696	154.24	0.0338692	0.959494	0.510174	-1.96012	4.57895	8.97527
3830406C13Rik	NM_001284385	24.4357	0.186577	0.959494	0.510179	-1.9601	1.00139	1.96283
Ceacam18	NM_028236	44.0944	0.161264	0.959494	0.510252	-1.95982	1.79513	3.51813
Alkbh4	NM_001347492	70.7759	0.192156	0.959494	0.510384	-1.95931	1.92297	3.7677
Axdnd1	NM_001346967	5.69547	0.0929615	0.959494	0.510441	-1.95909	0.166924	0.327019
Eya1	NM_001252192	9.7274	0.515529	0.96743	0.510445	-1.95907	0.421817	0.82637
Upk1a	NM_026815	51.3968	0.305887	0.963439	0.510557	-1.95864	2.9733	5.82364
Supt20	NM_001358015	211.452	0.0251846	0.959494	0.510676	-1.95819	7.18746	14.0744
Pih1d1	NM_001278207	85.2104	0.0592641	0.959494	0.510978	-1.95703	2.84219	5.56225
Syne3	NM_172500	13.3203	0.0540852	0.959494	0.511082	-1.95663	0.432041	0.845347
Klra2	NM_008462	7.53233	0.028807	0.959494	0.511212	-1.95614	0.29972	0.586293
Scoc	NM_001285992	36.3124	0.46134	0.96743	0.511617	-1.95459	1.55786	3.04497
Ager	NM_007425	23.2175	0.743219	0.984476	0.511825	-1.95379	0.748074	1.46158
Tsga10	NM_001290721	9.66704	0.536603	0.970525	0.511843	-1.95372	0.240278	0.469438
Tcerg1	NR_110344	172.583	0.110377	0.959494	0.512056	-1.95291	7.21053	14.0815
Fbxl21	NM_178674	31.6895	0.287719	0.962157	0.512167	-1.95249	0.813976	1.58928
Txndc5	NM_001289598	26.2325	0.174136	0.959494	0.51227	-1.9521	0.953879	1.86206
Bend6	NM_177235	84.5163	0.0530204	0.959494	0.512394	-1.95162	2.82166	5.50681
Hspb2	NM_024441	25.2826	0.29579	0.962157	0.5124	-1.9516	0.792734	1.5471
Mef2c	NM_001347573	11.3007	0.10158	0.959494	0.512635	-1.95071	0.315489	0.615426
Mef2c	NM_001347574	11.0259	0.10157	0.959494	0.512637	-1.9507	0.30782	0.600464
Cdc45	NM_009862	43.1407	0.145609	0.959494	0.512719	-1.95039	1.48202	2.89052
Mef2c	NM_001347577	6.6728	0.189061	0.959494	0.512761	-1.95023	0.121951	0.237831
Ripply1	NM_001037915	124.733	0.0929815	0.959494	0.512794	-1.9501	3.06376	5.97464
Parp11	NM_001346513	8.93416	0.266164	0.960392	0.513104	-1.94892	0.315688	0.615251
Lsp1	NM_001271523	13.1007	0.439719	0.96743	0.51313	-1.94882	0.413794	0.806411
Cacnb2	NM_001252533	8.52048	0.250897	0.959494	0.513161	-1.94871	0.334353	0.651555
Jchain	NM_152839	18.4164	0.29547	0.962157	0.51324	-1.94841	1.11445	2.17141
Tmem141	NM_001109993	34.5825	0.0761295	0.959494	0.513797	-1.94629	1.24781	2.42861
Fam13c	NM_024244	29.5917	0.110781	0.959494	0.513898	-1.94591	0.794043	1.54514
Rab27b	NM_001302799	50.6628	0.156688	0.959494	0.514117	-1.94508	1.93256	3.75899
5730507C01Rik	NM_001201330	19.8058	0.695546	0.979972	0.514639	-1.94311	0.748964	1.45532
Ccpg1	NM_001286545	76.8669	0.0815053	0.959494	0.514676	-1.94297	2.44225	4.74522
Pqlc1	NM_001164422	133.403	0.0511854	0.959494	0.514954	-1.94192	4.19951	8.15512
Ndufs8	NM_001271444	7.12443	0.905494	0.995611	0.515008	-1.94172	0.278185	0.540156
Ntm	NM_001357603	5.17933	0.0429532	0.959494	0.515558	-1.93964	0.223871	0.43423
Trappc2	NM_001313722	36.0154	0.27084	0.962157	0.516027	-1.93788	0.929913	1.80206
Tead4	NM_001080979	398.124	0.0341136	0.959494	0.516462	-1.93625	11.9585	23.1546
Pomgnt1	NM_001290658	33.6608	0.131538	0.959494	0.516584	-1.93579	1.35158	2.61638
Insig2	NM_001271532	6.87938	0.502181	0.96743	0.51659	-1.93577	0.0217383	0.0420805
Cbwd1	NR_033744	62.3914	0.0822903	0.959494	0.516613	-1.93568	2.40064	4.64687
Oxld1	NM_001356385	10.3363	0.628652	0.974552	0.516735	-1.93523	0.289844	0.560913
Zan	NM_011741	7.51126	0.824191	0.99112	0.516777	-1.93507	0.198103	0.383343
Pmp22	NM_001302258	27.642	0.536956	0.970525	0.517294	-1.93314	0.867861	1.67769
Postn	NM_001313898	11.2993	0.754608	0.985674	0.517437	-1.9326	0.49399	0.954686
Bace1	NM_001145947	67.8783	0.430487	0.96743	0.517533	-1.93224	2.9018	5.60698
Alkbh2	NM_001359940	15.6365	0.647392	0.975482	0.517799	-1.93125	0.606938	1.17215
Hs6st2	NM_015819	24.7996	0.380752	0.96743	0.517874	-1.93097	0.589983	1.13924
Ank3	NM_170730	63.3901	0.138812	0.959494	0.518135	-1.93	1.76926	3.41466
Kirrel3	NM_001190911	5.64213	0.438621	0.96743	0.518193	-1.92978	0.134665	0.259875
Arhgef33	NM_001145452	6.0702	0.23874	0.959494	0.518386	-1.92907	0.217001	0.418609
Zfp296	NM_022409	10.7448	0.0510181	0.959494	0.51843	-1.9289	0.348037	0.671329
Rtn4	NM_024226	13.1001	0.941058	0.996798	0.518756	-1.92769	0.64372	1.24089
Sh3kbp1	NM_001290661	16.602	0.614123	0.973004	0.519031	-1.92667	0.185417	0.357236
Med7	NM_001104557	24.454	0.961008	0.997301	0.51927	-1.92578	0.697565	1.34336
Tpx2	NM_001141978	20.4133	0.0771935	0.959494	0.519307	-1.92564	0.78507	1.51176
Zfp781	NM_199062	16.0199	0.726789	0.984069	0.519435	-1.92517	0.505583	0.973332
Gm15787	NR_040431	6.92386	0.204508	0.959494	0.519889	-1.92349	0.260987	0.502004
Cacnb1	NM_001282977	8.90737	0.406787	0.96743	0.520179	-1.92242	0.302792	0.582091
Mlh1	NM_001324522	26.2317	0.912868	0.996293	0.520307	-1.92194	0.694848	1.33546
Plpp7	NM_145521	29.154	0.348933	0.967054	0.520552	-1.92104	0.653303	1.25502
Cdkl4	NM_001033443	20.4264	0.0349645	0.959494	0.5209	-1.91975	0.64601	1.24018
Olfr1033	NM_146578	8.97078	0.300919	0.963031	0.520903	-1.91974	0.325662	0.625186
0610040B10Rik	NR_027874	18.0562	0.0990362	0.959494	0.521063	-1.91915	0.609076	1.16891
Fam109a	NM_001359949	52.833	0.135294	0.959494	0.521442	-1.91776	1.82538	3.50063
Palld	NM_001293773	24.2466	0.0793366	0.959494	0.52149	-1.91758	0.555666	1.06553
Flcn	NM_001271356	7.25303	0.153602	0.959494	0.521517	-1.91748	0.23973	0.459679
Cox6b2	NM_183405	5.58489	0.911529	0.996093	0.521681	-1.91688	0.238861	0.457868
Megf9	NM_172694	21.0109	0.193454	0.959494	0.521698	-1.91682	0.686396	1.3157
Spry1	NM_011896	67.0943	0.434008	0.96743	0.521934	-1.91595	1.84537	3.53564
Ldoc1	NM_001018087	166.763	0.0228079	0.959494	0.521973	-1.91581	4.69474	8.9942
Gm10814	NR_045783	5.1235	0.156005	0.959494	0.522293	-1.91463	0.223773	0.428443
Tmem70	NM_026392	46.5719	0.93507	0.996566	0.522398	-1.91425	1.19004	2.27803
Rorb	NM_001043354	20.5725	0.94566	0.996798	0.522712	-1.9131	0.984363	1.88318
Zmym1	NM_001356311	19.2621	0.347015	0.967054	0.523033	-1.91193	0.772056	1.47611
Wnt2	NM_023653	58.4012	0.173827	0.959494	0.523077	-1.91176	1.60641	3.07107
Nfatc2	NM_001291178	6.10036	0.210609	0.959494	0.523105	-1.91166	0.242915	0.464371
Hpca	NM_001286081	8.98129	0.218469	0.959494	0.523628	-1.90975	0.293884	0.561246
Elof1	NM_001357313	6.74969	0.534498	0.970525	0.523985	-1.90845	0.405186	0.773278
4930556M19Rik	NR_045065	86.0208	0.0179881	0.959494	0.524009	-1.90836	3.1168	5.94798
F10	NM_007972	24.6351	0.369725	0.967054	0.524022	-1.90832	0.61307	1.16993
Plppr2	NM_144935	16.0127	0.271615	0.962157	0.524179	-1.90775	0.46196	0.881302
Fhl4	NM_010214	14.1638	0.122693	0.959494	0.524336	-1.90717	0.410893	0.783644
Gm11545	NM_001105561	9.18045	0.163804	0.959494	0.525074	-1.90449	0.387901	0.738754
Hs6st2	NM_001290468	8.13705	0.616017	0.973004	0.525191	-1.90407	0.155972	0.296981
Tiam1	NM_001145886	29.851	0.232419	0.959494	0.5252	-1.90404	0.874301	1.6647
Tmem161b	NR_029418	47.2035	0.229915	0.959494	0.525356	-1.90347	1.56827	2.98515
Rbm47	NM_001291226	73.2732	0.0984829	0.959494	0.525378	-1.90339	2.30971	4.39629
Usp29	NM_001290994	114.346	0.0368098	0.959494	0.525441	-1.90316	3.9901	7.59382
Ak4	NM_009647	78.1285	0.0144959	0.959494	0.525515	-1.9029	2.7258	5.18691
Ak4	NM_001177605	56.2086	0.0135331	0.959494	0.525516	-1.90289	1.96105	3.73167
Ak4	NM_001177604	45.1852	0.0131333	0.959494	0.525523	-1.90287	1.57647	2.99981
Crem	NM_001110851	15.3022	0.2128	0.959494	0.525546	-1.90278	0.6666	1.2684
Tmem108	NM_001359465	576.083	0.0207825	0.959494	0.525678	-1.90231	18.8336	35.8273
Mfsd6	NM_001357464	22.8373	0.260044	0.960392	0.525719	-1.90216	0.706905	1.34464
Kif20a	NM_009004	40.9428	0.227255	0.959494	0.525883	-1.90156	1.55015	2.9477
Slc43a1	NM_024497	9.03542	0.432379	0.96743	0.526018	-1.90108	0.282425	0.536911
Tagln3	NM_019754	6.84189	0.740529	0.984476	0.526062	-1.90092	0.24513	0.465972
Nptxr	NM_030689	47.77	0.113423	0.959494	0.526071	-1.90088	2.06231	3.92022
Tube1	NM_028006	15.2734	0.109797	0.959494	0.526305	-1.90004	0.471779	0.896398
Suz12	NM_199196	353.85	0.00361528	0.959494	0.526461	-1.89948	12.2397	23.249
Gtse1	NM_001168672	22.919	0.418506	0.96743	0.526805	-1.89824	0.809714	1.53703
Hmgn3	NM_026122	23.8165	0.0735538	0.959494	0.526859	-1.89804	0.941848	1.78766
Agbl5	NM_174849	14.3189	0.889553	0.995611	0.526951	-1.89771	0.536925	1.01893
Abracl	NM_001359559	12.0654	0.21352	0.959494	0.526954	-1.8977	0.529441	1.00472
Gnaz	NM_001358848	23.8524	0.333311	0.964816	0.52698	-1.89761	0.769263	1.45976
Mrto4	NM_001290810	162.947	0.00839307	0.959494	0.527329	-1.89635	5.43741	10.3112
Mapk1ip1	NM_027115	18.6113	0.40045	0.96743	0.52736	-1.89624	0.869123	1.64806
Nupl2	NM_001346582	16.3245	0.869881	0.994948	0.527491	-1.89577	0.683532	1.29582
Lax1	NM_001159649	13.8497	0.825066	0.991482	0.527737	-1.89488	0.561763	1.06447
Slfn9	NM_172796	7.05241	0.714187	0.981745	0.528008	-1.89391	0.24679	0.467397
Bub3	NM_001317350	11.3011	0.364007	0.967054	0.52804	-1.8938	0.309471	0.586075
3830406C13Rik	NM_001284386	8.83972	0.816139	0.99014	0.528146	-1.89342	0.327041	0.619225
Gbp3	NM_001355403	102.284	0.106875	0.959494	0.528279	-1.89294	4.27904	8.09997
Secisbp2	NM_001308448	105.483	0.0314891	0.959494	0.528384	-1.89256	4.41563	8.35686
Tpbg	NM_011627	11.2731	0.762479	0.987799	0.528389	-1.89255	0.355489	0.672778
Fancd2	NM_001347350	8.04458	0.0431369	0.959494	0.528389	-1.89255	0.21445	0.405856
Megf11	NM_172522	71.3701	0.0876778	0.959494	0.528423	-1.89243	3.22596	6.10489
Dbnl	NM_001146308	276.543	0.00563966	0.959494	0.528801	-1.89107	10.3768	19.6232
Wnt10b	NM_011718	20.5397	0.132265	0.959494	0.528822	-1.891	0.848135	1.60382
Cuedc2	NM_001164292	49.2981	0.160531	0.959494	0.529777	-1.88759	1.70814	3.22425
Napepld	NM_001359964	19.3461	0.338718	0.967054	0.530145	-1.88628	0.701241	1.32273
Neil1	NR_151685	18.9186	0.607134	0.972284	0.530324	-1.88564	0.635234	1.19782
Frmd4b	NM_145148	68.6525	0.142488	0.959494	0.530403	-1.88536	1.96402	3.70288
Pkdrej	NM_011105	6.26368	0.426673	0.96743	0.530407	-1.88535	0.221534	0.417667
Tpd52l2	NM_001291197	48.7592	0.935681	0.996566	0.530504	-1.885	1.58198	2.98204
Arid5a	NM_001172206	23.6556	0.894419	0.995611	0.530517	-1.88495	0.990783	1.86758
Rfesd	NM_001131068	49.1977	0.118284	0.959494	0.53055	-1.88484	1.88101	3.54539
Aldh1a2	NM_009022	348.963	0.613769	0.973004	0.530623	-1.88458	18.6378	35.1244
Dkc1	NM_001030307	50.8898	0.11751	0.959494	0.530847	-1.88378	2.07257	3.90426
Aktip	NM_010241	12.3665	0.851524	0.992855	0.531858	-1.8802	0.46362	0.871699
Smc4	NM_001356976	105.203	0.0420875	0.959494	0.531969	-1.87981	3.92909	7.38592
Gtpbp8	NM_025332	62.8875	0.0253074	0.959494	0.532554	-1.87774	2.45311	4.60632
Mmp16	NM_019724	6.42129	0.21689	0.959494	0.532575	-1.87767	0.227616	0.427388
Pax9	NM_011041	11.1354	0.287611	0.962157	0.532692	-1.87726	0.310282	0.58248
Tmem216	NM_026798	19.6938	0.353411	0.967054	0.532866	-1.87664	0.781659	1.4669
Mrpl48	NR_003559	32.6533	0.729216	0.984302	0.533047	-1.87601	0.973652	1.82658
Zmynd8	NM_001252584	210.628	0.00944909	0.959494	0.533259	-1.87526	7.31341	13.7146
Mmp3	NM_010809	10.4827	0.833147	0.991482	0.533282	-1.87518	0.397147	0.744722
D1Ertd622e	NM_001355072	6.26839	0.522217	0.968778	0.533371	-1.87487	0.242817	0.45525
Grk6	NM_001286065	19.6362	0.47594	0.96743	0.533428	-1.87467	0.828925	1.55396
Abi3	NM_001163464	24.5755	0.28001	0.962157	0.533588	-1.8741	1.06946	2.00428
Asz1	NM_023729	17.411	0.369167	0.967054	0.533684	-1.87377	0.604402	1.13251
Dguok	NM_001162521	51.0247	0.128041	0.959494	0.533761	-1.8735	2.05055	3.8417
Krt1	NM_008473	35.3795	0.66653	0.977914	0.533851	-1.87318	0.0954248	0.178748
Gss	NM_001291111	30.291	0.573582	0.970928	0.534017	-1.8726	0.970591	1.81753
Wdr47	NM_001358053	125.837	0.0476346	0.959494	0.534098	-1.87232	4.26644	7.98813
2410004B18Rik	NR_151445	67.5755	0.0809562	0.959494	0.534336	-1.87148	2.74682	5.14063
Repin1	NM_001079903	77.3524	0.162954	0.959494	0.534347	-1.87144	2.88618	5.40133
Sorbs1	NM_178362	61.3062	0.0902532	0.959494	0.534481	-1.87097	2.40894	4.50706
Ube2v2	NM_023585	119.605	0.0520715	0.959494	0.534644	-1.8704	4.46093	8.34373
L3mbtl1	NM_001081338	7.33784	0.373327	0.967054	0.534693	-1.87023	0.202724	0.379141
Akt2	NM_001331108	13.1134	0.361329	0.967054	0.534923	-1.86943	0.363584	0.679694
BC049762	NM_001358280	5.70245	0.989217	0.999326	0.535316	-1.86806	0.249434	0.465956
Rusc1	NM_001083807	147.42	0.195706	0.959494	0.535371	-1.86786	6.13974	11.4682
Rnf20	NM_182999	147.14	0.0201301	0.959494	0.535406	-1.86774	5.54601	10.3585
Tex10	NM_001355741	45.655	0.301753	0.963439	0.535567	-1.86718	1.62351	3.03139
Matk	NM_001285854	25.94	0.309101	0.963594	0.535584	-1.86712	1.01249	1.89044
6330403K07Rik	NM_134022	17.9886	0.123975	0.959494	0.535718	-1.86665	0.673024	1.2563
Tusc3	NM_001357305	19.318	0.809664	0.99014	0.535778	-1.86644	0.868338	1.6207
Kdm4c	NM_001172095	54.7561	0.336104	0.966005	0.53587	-1.86613	2.00601	3.74346
Zfp128	NM_153802	33.1269	0.0206396	0.959494	0.535989	-1.86571	1.19564	2.23072
Luc7l	NM_025881	95.0902	0.0220115	0.959494	0.536011	-1.86563	2.78162	5.18949
1700088E04Rik	NM_001310579	15.7749	0.140536	0.959494	0.536043	-1.86552	0.291143	0.543135
Fbxo18	NM_001348236	79.6259	0.223833	0.959494	0.536067	-1.86544	2.4773	4.62125
Gtf2i	NM_001359062	27.2681	0.210906	0.959494	0.536222	-1.8649	0.997221	1.85972
Llgl1	NM_008502	56.5431	0.122197	0.959494	0.536255	-1.86478	2.14222	3.99478
Klrb1b	NM_030599	5.1561	0.478616	0.96743	0.536652	-1.8634	0.194291	0.362042
Etv4	NM_008815	5.25215	0.200281	0.959494	0.536695	-1.86326	0.172018	0.320514
Lzts1	NM_199364	17.5748	0.180709	0.959494	0.536725	-1.86315	0.582057	1.08446
Efemp2	NM_001164352	92.23	0.0610204	0.959494	0.536763	-1.86302	3.41825	6.36826
Fkbp11	NM_001357893	17.6897	0.136877	0.959494	0.536801	-1.86289	0.620579	1.15607
Fancb	NM_001146081	11.2289	0.330119	0.964816	0.536955	-1.86235	0.363582	0.677119
AW209491	NM_001104646	68.1397	0.274182	0.962157	0.537023	-1.86212	1.84944	3.44388
Npm1	NM_001252260	24.844	0.172828	0.959494	0.537112	-1.86181	1.09985	2.04771
H2-Q8	NM_023124	178.587	0.226414	0.959494	0.537201	-1.8615	7.94003	14.7804
Cyp4f16	NM_001356302	13.3498	0.360544	0.967054	0.537203	-1.86149	0.436405	0.812365
Hpca	NM_010471	68.2116	0.614184	0.973004	0.537284	-1.86121	1.8527	3.44827
Xlr4b	NM_001293678	27.5098	0.86434	0.994195	0.537696	-1.85979	1.30283	2.42299
Tpd52l1	NM_001359366	21.2349	0.0433104	0.959494	0.537785	-1.85948	0.875663	1.62828
Cd2bp2	NM_001285907	76.4546	0.354911	0.967054	0.537856	-1.85923	2.64676	4.92095
Ankrd27	NM_178263	14.4625	0.219151	0.959494	0.537868	-1.85919	0.489979	0.910966
Tubd1	NM_019756	43.9741	0.178659	0.959494	0.53788	-1.85915	1.56681	2.91293
Keap1	NM_001110306	76.5479	0.127951	0.959494	0.53788	-1.85915	2.22447	4.13562
Mogat1	NM_026713	5.20475	0.418318	0.96743	0.538036	-1.85861	0.10707	0.199002
Slc35b3	NM_001170430	49.6539	0.232114	0.959494	0.53835	-1.85753	2.07682	3.85775
Gpr173	NM_001359449	8.44681	0.0577738	0.959494	0.538373	-1.85745	0.277521	0.515481
Rxfp2	NM_001289564	5.65528	0.900142	0.995611	0.538427	-1.85726	0.164152	0.304873
Arpc4	NM_001170486	31.2516	0.203994	0.959494	0.538615	-1.85661	1.24412	2.30986
Anapc15	NM_001291352	9.4103	0.245435	0.959494	0.538722	-1.85624	0.302568	0.56164
Tpm3	NM_001293748	6.60297	0.0286395	0.959494	0.538741	-1.85618	0.163501	0.303487
Il4i1	NM_010215	18.1807	0.208986	0.959494	0.538817	-1.85592	0.801266	1.48709
Cpsf4l	NM_029794	9.31414	0.811915	0.99014	0.538951	-1.85546	0.162033	0.300645
Serac1	NM_001111017	52.4203	0.0311304	0.959494	0.539414	-1.85386	1.66484	3.08638
AA543186	NR_027448	11.8744	0.202233	0.959494	0.539521	-1.8535	0.346838	0.642864
Zfp641	NM_173769	7.29063	0.153606	0.959494	0.539528	-1.85347	0.304261	0.563939
Ppp1r8	NM_001290725	29.3182	0.424515	0.96743	0.539805	-1.85252	1.02163	1.89259
Hspb11	NM_001355459	33.8374	0.0691283	0.959494	0.539834	-1.85242	1.34256	2.48698
Exoc3l4	NM_001289488	617.56	0.0685306	0.959494	0.539842	-1.8524	19.6913	36.4761
Cdpf1	NM_001164625	13.4963	0.875512	0.995321	0.539977	-1.85193	0.377306	0.698743
Gm5640	NM_001099302	20.7802	0.169451	0.959494	0.539998	-1.85186	0.634427	1.17487
Fancc	NM_001347514	10.4406	0.798612	0.99014	0.540183	-1.85123	0.217575	0.40278
Akap11	NM_001164503	79.4289	0.0847389	0.959494	0.540404	-1.85047	3.20746	5.93529
Utf1	NM_009482	19.8467	0.365881	0.967054	0.540503	-1.85013	1.21355	2.24522
Rspry1	NM_001359093	115.354	0.0509129	0.959494	0.540505	-1.85012	4.12605	7.6337
Rbbp5	NM_172517	72.1169	0.246257	0.959494	0.540547	-1.84998	2.1223	3.92621
Ttc16	NM_001290566	11.3078	0.266341	0.960392	0.540656	-1.8496	0.364351	0.673905
Olfm1	NM_001038613	192.507	0.556749	0.970525	0.540657	-1.8496	11.4612	21.1987
Gsap	NM_001359876	10.2448	0.293684	0.962157	0.540671	-1.84955	0.437991	0.810088
Tmed1	NR_136912	29.5727	0.192065	0.959494	0.540943	-1.84862	1.11832	2.06735
Rev1	NM_001359287	36.7893	0.189115	0.959494	0.541157	-1.84789	1.49847	2.76901
Ube2k	NR_144566	25.3512	0.407457	0.96743	0.541161	-1.84788	0.828124	1.53027
Phyhd1	NM_172267	9.95632	0.167536	0.959494	0.54139	-1.8471	0.386033	0.71304
Ptrh2	NM_175004	31.0304	0.339487	0.967054	0.541493	-1.84675	1.3646	2.52006
Stmn4	NM_001310522	18.9328	0.312088	0.963594	0.541668	-1.84615	0.838527	1.54805
Lrr1	NM_001081406	6.63908	0.295173	0.962157	0.541797	-1.84571	0.212261	0.391772
Padi1	NM_011059	271.297	0.277655	0.962157	0.541919	-1.84529	17.0414	31.4465
Phyhip	NM_145981	26.1437	0.359094	0.967054	0.542125	-1.84459	0.774756	1.42911
Tle1	NM_011599	114.154	0.0564942	0.959494	0.542162	-1.84447	3.66131	6.75317
Lilra5	NM_001081239	5.15408	0.0224962	0.959494	0.542293	-1.84402	0.215515	0.397414
3110039I08Rik	NR_131930	8.39613	0.263568	0.960392	0.542526	-1.84323	0.275381	0.50759
Islr2	NM_001161535	13.8068	0.690755	0.979972	0.542622	-1.8429	0.307438	0.566578
L3mbtl3	NM_172787	77.4965	0.346261	0.967054	0.542628	-1.84288	2.8896	5.32519
Npnt	NM_001287102	35.2111	0.489109	0.96743	0.542811	-1.84226	1.52248	2.8048
Sncaip	NM_001199154	9.06489	0.259502	0.960392	0.542823	-1.84222	0.343915	0.633568
Nudt7	NM_001290180	21.4461	0.145609	0.959494	0.54288	-1.84203	1.01958	1.8781
9530026P05Rik	NR_015530	5.94379	0.293055	0.962157	0.543234	-1.84083	0.180907	0.33302
Higd1a	NM_001357839	8.057	0.913996	0.996377	0.543264	-1.84072	0.207136	0.381281
Tmprss7	NM_172455	6.1378	0.350519	0.967054	0.543367	-1.84038	0.287836	0.529727
Lig1	NM_001199310	10.9696	0.276282	0.962157	0.543448	-1.8401	0.507675	0.934173
Sypl	NM_013635	69.4536	0.108743	0.959494	0.543554	-1.83974	2.49852	4.59664
Sulf1	NM_172294	53.342	0.195303	0.959494	0.543575	-1.83967	1.96223	3.60985
Nqo2	NM_001163239	8.47962	0.601913	0.972284	0.543671	-1.83935	0.471662	0.86755
Cd40	NR_027852	7.2841	0.621342	0.97379	0.543693	-1.83927	0.391316	0.719737
Ntrk2	NM_001025074	6.32225	0.839459	0.992855	0.5437	-1.83925	0.260534	0.479187
4932438H23Rik	NM_001163695	6.90364	0.737617	0.984363	0.543754	-1.83907	0.176278	0.324187
Spata5	NM_001310473	76.1507	0.12068	0.959494	0.544324	-1.83714	2.36237	4.34001
Lrrc57	NM_001159610	71.5973	0.221327	0.959494	0.54433	-1.83712	1.69829	3.11997
A330009N23Rik	NR_045327	7.01761	0.442834	0.96743	0.544513	-1.8365	0.200358	0.367959
Tmem40	NM_001168257	8.08638	0.502846	0.96743	0.544576	-1.83629	0.462034	0.848428
Sell	NM_001164059	8.87845	0.492907	0.96743	0.544733	-1.83576	0.224532	0.412186
Smpd4	NM_001164610	93.7723	0.368009	0.967054	0.544851	-1.83537	3.21778	5.9058
Cuta	NM_026307	109.664	0.0555153	0.959494	0.54511	-1.83449	3.70844	6.80309
Mppe1	NM_001357518	98.5202	0.0682468	0.959494	0.545152	-1.83435	3.61268	6.62692
Mettl27	NM_001347490	19.2221	0.227689	0.959494	0.545572	-1.83294	0.481719	0.882961
Kif2c	NM_001290662	12.877	0.227188	0.959494	0.545747	-1.83235	0.434362	0.795904
Lrp8os2	NR_151514	6.65014	0.940052	0.996798	0.545855	-1.83199	0.205085	0.375713
Lnpk	NM_001110209	94.0728	0.062208	0.959494	0.545935	-1.83172	3.52624	6.45909
Cct5	NM_001348035	39.9209	0.267106	0.960392	0.545964	-1.83162	1.56859	2.87307
Rbpms	NM_001286168	32.5031	0.498549	0.96743	0.546062	-1.83129	1.51584	2.77596
Zfp872	NM_001033813	7.3866	0.360708	0.967054	0.546067	-1.83128	0.324606	0.594444
Smco4	NM_001359604	83.5056	0.0984318	0.959494	0.546171	-1.83093	2.7372	5.01162
Gtf2ird1	NM_001081464	23.1114	0.226146	0.959494	0.546208	-1.83081	0.933876	1.70975
Enox2	NM_001271447	35.9152	0.436947	0.96743	0.546211	-1.83079	1.05493	1.93137
Lrrc75a	NM_198861	137.412	0.0725503	0.959494	0.54627	-1.8306	2.58035	4.72358
Uba3	NM_001301859	28.5651	0.244728	0.959494	0.546581	-1.82955	1.26651	2.31715
Mgarp	NM_026358	9.07585	0.0991466	0.959494	0.546676	-1.82924	0.328292	0.600523
Atat1	NM_001347378	39.3559	0.238127	0.959494	0.546747	-1.829	1.33089	2.43419
Mavs	NM_001206383	60.8409	0.0344878	0.959494	0.546831	-1.82872	2.19373	4.01172
Robo4	NM_028783	117.331	0.0969435	0.959494	0.547028	-1.82806	2.95435	5.40073
Gm16675	NR_045750	14.3311	0.102377	0.959494	0.547063	-1.82794	0.44661	0.816377
Senp8	NM_001172071	9.11327	0.0741176	0.959494	0.547111	-1.82778	0.117279	0.214361
Zfp451	NM_001290699	134.489	0.044569	0.959494	0.547168	-1.82759	5.17607	9.45975
Cd5l	NM_009690	16.8132	0.721195	0.98337	0.5476	-1.82615	0.512542	0.935979
Ldlrad3	NM_178886	221.248	0.0109301	0.959494	0.547756	-1.82563	7.50752	13.706
Mcemp1	NM_026985	6.28455	0.847272	0.992855	0.547865	-1.82527	0.231159	0.421928
Sycp2	NM_177191	25.1927	0.0742015	0.959494	0.547934	-1.82504	0.994953	1.81583
Clcn4	NM_001357103	68.536	0.116389	0.959494	0.54796	-1.82495	2.4498	4.47077
Eml2	NM_028153	75.6417	0.213734	0.959494	0.548448	-1.82333	2.30565	4.20395
Mc1r	NM_008559	5.30437	0.534103	0.970525	0.548551	-1.82299	0.126256	0.230163
Plcd1	NR_121571	90.0258	0.162205	0.959494	0.549162	-1.82096	3.86456	7.0372
Lix1	NM_025681	15.015	0.105692	0.959494	0.549176	-1.82091	0.602123	1.09641
Dazl	NM_010021	5.05551	0.81432	0.99014	0.54924	-1.8207	0.200732	0.365472
Fmo1	NM_010231	336.377	0.207557	0.959494	0.549262	-1.82062	8.98696	16.3619
Pirt	NM_178656	51.8693	0.0423633	0.959494	0.54932	-1.82043	1.95042	3.55061
Tcf7	NM_001313981	38.4703	0.492768	0.96743	0.549324	-1.82042	1.02911	1.87342
Ophn1	NM_001313754	22.9037	0.292416	0.962157	0.549407	-1.82014	0.895267	1.62951
Ptprs	NM_001252453	72.8495	0.0800378	0.959494	0.549828	-1.81875	3.04433	5.53688
Slc27a1	NM_001357182	144.789	0.027212	0.959494	0.549948	-1.81836	5.73543	10.4291
P2rx2	NM_153400	23.8289	0.771051	0.988136	0.549999	-1.81819	0.469167	0.853033
Tars2	NM_027931	65.7764	0.160991	0.959494	0.550026	-1.81809	2.0668	3.75763
Map2k6	NM_011943	28.0859	0.11992	0.959494	0.550364	-1.81698	0.998619	1.81447
Map2k6	NM_001356352	28.0859	0.11992	0.959494	0.550364	-1.81698	0.998619	1.81447
Zfp189	NM_001289901	24.2247	0.368609	0.967054	0.550415	-1.81681	0.995609	1.80883
Zfp991	NM_001083918.1	43.2096	0.196137	0.959494	0.550428	-1.81677	1.68276	3.05718
Cryz	NM_009968	63.629	0.170897	0.959494	0.550738	-1.81575	1.87414	3.40297
Gpatch2	NM_001357646	99.9304	0.102564	0.959494	0.551262	-1.81402	3.19005	5.78681
Susd4	NM_001356463	10.6922	0.502616	0.96743	0.551326	-1.81381	0.460185	0.834688
Coro1a	NM_001301374	6.72482	0.341434	0.967054	0.551613	-1.81287	0.232583	0.421641
Gm44504	NM_001278271	8.10106	0.350942	0.967054	0.551663	-1.8127	0.37232	0.674905
Lzts3	NM_001291027	40.0906	0.161562	0.959494	0.551673	-1.81267	2.13187	3.86438
Kcna6	NM_013568	5.11209	0.387918	0.96743	0.552054	-1.81142	0.24809	0.449395
Pym1	NM_001170869	80.4938	0.088885	0.959494	0.552083	-1.81132	2.88128	5.21893
Mrvi1	NM_194464	46.9823	0.832036	0.991482	0.552281	-1.81067	1.52734	2.76551
Pkp3	NM_001162924	21.3134	0.487209	0.96743	0.552294	-1.81063	0.902966	1.63494
Wbp1	NM_001083922	68.7049	0.0950243	0.959494	0.552897	-1.80866	2.70519	4.89275
Etl4	NM_178059	5.68066	0.977854	0.998179	0.552906	-1.80863	0.177957	0.321858
Klc2	NR_045528	102.548	0.0865933	0.959494	0.552911	-1.80861	3.32239	6.00891
Aven	NM_001165935	5.16367	0.575682	0.970928	0.55309	-1.80802	0.0997775	0.1804
Txndc5	NM_001289599	68.9336	0.234836	0.959494	0.553091	-1.80802	2.61253	4.72351
Slc9a3	NM_001081060	14.1992	0.523803	0.968975	0.553262	-1.80746	0.45509	0.822559
Dok7	NM_001348276	16.6099	0.270423	0.962157	0.553323	-1.80726	0.72451	1.30938
Zfp422	NM_001302439	39.2932	0.793808	0.99014	0.553704	-1.80602	1.57405	2.84276
Rgs9	NM_011268	10.8665	0.263602	0.960392	0.553805	-1.80569	0.408267	0.737203
Pfkm	NM_001357688	25.6569	0.321445	0.963915	0.553837	-1.80559	0.824721	1.4891
Mtmr1	NM_001313703	58.4589	0.840787	0.992855	0.553901	-1.80538	2.61871	4.72776
Gtf2a2	NR_104093	26.9552	0.851383	0.992855	0.554027	-1.80497	1.04268	1.882
Chd9	NM_001310530	68.5982	0.103762	0.959494	0.554323	-1.804	2.58597	4.66509
Zmynd12	NM_001014900	16.6383	0.194851	0.959494	0.554377	-1.80383	0.489867	0.883636
2900009J06Rik	NR_045298	5.33836	0.478913	0.96743	0.554493	-1.80345	0.142782	0.257499
Cthrc1	NM_026778	59.6113	0.0529434	0.959494	0.554757	-1.80259	2.19367	3.95429
Bud31	NM_001310770	64.2628	0.153354	0.959494	0.554961	-1.80193	2.07793	3.74429
Odf2	NM_001177661	10.9485	0.749759	0.985074	0.554972	-1.80189	0.40086	0.722307
Fxyd5	NM_001287213	230.038	0.184909	0.959494	0.555278	-1.8009	8.39751	15.1231
Map4k4	NM_001252200	117.627	0.103431	0.959494	0.555304	-1.80082	3.4465	6.20651
Atp8b3	NM_026094	37.086	0.0643372	0.959494	0.555367	-1.80061	1.57538	2.83665
Bambi	NM_026505	121.037	0.0075154	0.959494	0.555729	-1.79944	3.64783	6.56406
Pfkm	NM_021514	35.9728	0.314237	0.963594	0.555742	-1.7994	1.23504	2.22233
Ripk3	NM_001164108	14.4619	0.911015	0.996093	0.555924	-1.79881	0.605729	1.08959
Abcc10	NM_001347396	47.4375	0.228549	0.959494	0.555969	-1.79866	1.54757	2.78356
Slc7a7	NM_011405	68.8329	0.196892	0.959494	0.556071	-1.79833	3.23382	5.81548
Ypel5	NM_001357368	135.697	0.122761	0.959494	0.556146	-1.79809	3.72984	6.70659
Slc37a2	NM_001145960	7.12559	0.2674	0.960427	0.556187	-1.79796	0.219162	0.394044
Fam214a	NM_153584	240.245	0.0257847	0.959494	0.556207	-1.79789	8.73582	15.7061
Satb2	NM_001358580	14.6316	0.221438	0.959494	0.556239	-1.79779	0.548693	0.986434
Satb2	NM_001358581	14.7655	0.221599	0.959494	0.55624	-1.79778	0.553716	0.995462
Frk	NM_001159544	79.5075	0.146298	0.959494	0.556347	-1.79744	2.877	5.17124
Pex2	NM_001163302	11.2232	0.743169	0.984476	0.556439	-1.79714	0.694706	1.24849
Ankrd35	NM_001356540	67.6864	0.165239	0.959494	0.556599	-1.79662	2.18709	3.92939
Ccdc163	NM_026714	40.1541	0.167746	0.959494	0.55667	-1.7964	1.65089	2.96566
Dnmt3l	NM_019448	26.0983	0.65201	0.975482	0.556809	-1.79595	0.864571	1.55272
Wdr93	NM_001037927	7.70443	0.146431	0.959494	0.55688	-1.79572	0.306776	0.550884
Sun1	NM_001359494	157.555	0.131386	0.959494	0.556914	-1.79561	6.30526	11.3218
Kbtbd3	NM_026962	24.5093	0.204006	0.959494	0.557345	-1.79422	0.790663	1.41862
Txnrd1	NM_001042514	80.4239	0.418671	0.96743	0.557637	-1.79328	2.36094	4.23383
Snip1	NM_001356560	52.8302	0.279497	0.962157	0.557721	-1.79301	2.01952	3.62102
Mef2c	NM_001347581	9.35719	0.716028	0.982636	0.557768	-1.79286	0.343701	0.616209
Commd8	NM_001356614	10.4782	0.552369	0.970525	0.557778	-1.79283	0.361216	0.647599
Cept1	NM_001357818	68.0579	0.565732	0.970858	0.557843	-1.79262	2.85593	5.11959
Gpr173	NR_132633	7.1226	0.71063	0.981745	0.557958	-1.79225	0.283288	0.507724
Lhx8	NM_010713	5.14796	0.87143	0.995111	0.558034	-1.79201	0.216073	0.387204
Pea15a	NM_001329869	186.203	0.145838	0.959494	0.558325	-1.79107	7.13337	12.7764
Ttll5	NM_001081423	293.293	0.0468355	0.959494	0.558438	-1.79071	9.96751	17.8489
Ano7	NM_001271884	8.36314	0.15967	0.959494	0.558439	-1.79071	0.389606	0.69767
Cbll1	NM_134048	57.3192	0.209892	0.959494	0.558642	-1.79006	1.44577	2.58801
Clcc1	NM_001177771	11.9373	0.61365	0.973004	0.558695	-1.78989	0.26832	0.480263
Fam118a	NM_001356617	151.847	0.168836	0.959494	0.558708	-1.78985	4.10884	7.35418
Fastkd3	NR_138478	28.1942	0.334233	0.964816	0.558891	-1.78926	0.920852	1.64764
Kif21a	NM_001358050	99.5228	0.11864	0.959494	0.559021	-1.78884	3.87295	6.92809
Tnfsf13	NM_023517	26.4201	0.444608	0.96743	0.559096	-1.7886	1.21685	2.17646
Cd84	NM_001289470	16.3311	0.28765	0.962157	0.5594	-1.78763	0.628885	1.12421
Ttpal	NR_131225	140.75	0.0597157	0.959494	0.559513	-1.78727	6.53231	11.675
8030474K03Rik	NM_001359671	22.5278	0.232859	0.959494	0.559591	-1.78702	0.792468	1.41616
Magel2	NM_013779	134.116	0.202572	0.959494	0.559753	-1.7865	4.02103	7.18359
Ppef2	NM_011148	11.6355	0.822983	0.990745	0.560061	-1.78552	0.377688	0.674369
Rapgef1	NM_001039087	65.7891	0.12731	0.959494	0.560265	-1.78487	2.40608	4.29453
Smarca1	NM_001290708	14.7349	0.91543	0.996377	0.560299	-1.78476	0.490199	0.874889
Gm4890	NR_045823	5.2023	0.74697	0.984476	0.560329	-1.78467	0.228222	0.4073
Ptprk	NM_001359355	14.3824	0.193681	0.959494	0.56034	-1.78463	0.617009	1.10113
Lman1	NM_001172062	24.6572	0.699948	0.980138	0.560682	-1.78354	1.29752	2.31418
Plk4	NR_045576	10.2258	0.17737	0.959494	0.560857	-1.78298	0.547244	0.975727
Cav2	NM_001277756	6.75866	0.414555	0.96743	0.56089	-1.78288	0.223514	0.3985
Gart	NM_010256	190.49	0.019812	0.959494	0.561	-1.78253	6.57484	11.7199
Astn1	NM_001205204	14.9681	0.0261824	0.959494	0.561193	-1.78192	0.554635	0.988314
Oard1	NM_001357903	23.0081	0.314911	0.963594	0.561296	-1.78159	0.904547	1.61153
A230056P14Rik	NR_015495	15.4902	0.0417662	0.959494	0.56156	-1.78076	0.613452	1.09241
Plcxd1	NM_207279	15.5561	0.628345	0.97441	0.561668	-1.78041	0.490366	0.873053
Ddx24	NM_001159502	53.1563	0.555392	0.970525	0.561875	-1.77975	1.87443	3.33603
H2-Q7	NM_010394	139.462	0.119714	0.959494	0.562509	-1.77775	6.27195	11.15
Fbxw11	NM_001271347	98.3173	0.0212088	0.959494	0.562618	-1.77741	3.61389	6.42334
Zfp322a	NM_001286155	33.1126	0.173328	0.959494	0.562663	-1.77726	1.38155	2.45538
Cars2	NM_024248	23.2698	0.784619	0.988975	0.562666	-1.77725	0.635583	1.12959
Pus1	NM_001025562	104.411	0.0258528	0.959494	0.562767	-1.77694	4.29882	7.63873
Eya4	NM_010167	21.647	0.301333	0.963425	0.562908	-1.77649	0.980357	1.7416
Pbx4	NM_001357308	6.84155	0.609115	0.972284	0.562997	-1.77621	0.227779	0.404583
Spsb2	NM_001306053	33.2475	0.110865	0.959494	0.563068	-1.77598	1.24115	2.20427
Ebf1	NM_001290709	35.6999	0.29626	0.962157	0.563125	-1.7758	1.18321	2.10114
Zfp148	NM_001358570	54.7617	0.211101	0.959494	0.563206	-1.77555	2.33433	4.14472
Zmynd11	NM_001347476	85.8482	0.150511	0.959494	0.56339	-1.77497	3.10458	5.51053
Klf8	NM_173780	220.547	0.153582	0.959494	0.563405	-1.77492	8.32533	14.7768
Ampd2	NM_001289720	263.002	0.0153222	0.959494	0.563672	-1.77408	7.46504	13.2436
Zfp111	NM_019940	42.7521	0.334164	0.964816	0.563904	-1.77335	0.995816	1.76593
Zfp37	NM_001290351	15.5952	0.314836	0.963594	0.563986	-1.77309	0.374576	0.664159
Nav3	NM_001081035	29.6891	0.0830445	0.959494	0.564098	-1.77274	0.999296	1.77149
Sh3rf2	NM_172966	42.6522	0.244384	0.959494	0.56416	-1.77255	1.72555	3.05863
Mad1l1	NM_001359025	146.569	0.0320534	0.959494	0.564253	-1.77226	5.46639	9.68783
Lrch2	NM_001081173	14.0205	0.0359423	0.959494	0.564447	-1.77165	0.335418	0.594241
Rbm18	NM_001355579	28.0931	0.636332	0.975361	0.564971	-1.77	0.618181	1.09418
Dcun1d4	NM_178896	201.253	0.155228	0.959494	0.565204	-1.76927	5.20846	9.21518
Atp2c1	NM_001359822	71.9023	0.0658452	0.959494	0.565489	-1.76838	2.98772	5.28343
Mtg2	NM_181424	49.3401	0.235477	0.959494	0.565833	-1.76731	1.4906	2.63436
Etv3	NM_001286844	13.6762	0.669599	0.977957	0.565839	-1.76729	0.324824	0.574058
Unc119	NM_001313985	14.9347	0.509356	0.96743	0.566022	-1.76672	0.530465	0.937181
Ttc4	NM_001172073	11.3749	0.763017	0.987799	0.566128	-1.76638	0.495935	0.876012
Cacna1c	NM_001255997	8.28796	0.215924	0.959494	0.566299	-1.76585	0.348876	0.616062
Vps52	NM_001357330	118.308	0.0610955	0.959494	0.566429	-1.76545	3.81309	6.7318
Gfm2	NM_177266	115.992	0.0755168	0.959494	0.566748	-1.76445	4.13759	7.30059
Uba3	NM_001111106	213.653	0.0905908	0.959494	0.566885	-1.76402	7.47018	13.1776
Cep57l1	NM_001243075	23.2438	0.241143	0.959494	0.56706	-1.76348	0.644271	1.13616
Meis3	NM_001302472	42.0745	0.205009	0.959494	0.567243	-1.76291	1.90445	3.35737
Cwf19l1	NM_001356578	21.9826	0.103124	0.959494	0.567282	-1.76279	0.684712	1.207
Slc29a4	NM_146257	11.9154	0.140438	0.959494	0.567352	-1.76257	0.368062	0.648737
Slc19a1	NM_001199271	54.7678	0.394852	0.96743	0.56736	-1.76255	1.80152	3.17526
Zdhhc4	NR_153112	36.9772	0.235941	0.959494	0.567731	-1.7614	1.50879	2.65758
Sdr42e1	NM_028725	149.755	0.345347	0.967054	0.567775	-1.76126	5.60624	9.87406
Mbtd1	NM_001346525	128.909	0.0651549	0.959494	0.568011	-1.76053	4.0477	7.1261
Rhox4c	NM_001039689	17.4442	0.102333	0.959494	0.568296	-1.75965	0.562495	0.989792
Tubb4a	NM_009451	559.139	0.036379	0.959494	0.568373	-1.75941	18.2745	32.1523
Impdh1	NM_001302934	88.9562	0.652266	0.975482	0.56846	-1.75914	3.15537	5.55073
Usp10	NM_009462	416.541	0.000943314	0.959494	0.568569	-1.7588	16.1423	28.3911
Unc5c	NM_009472	6.68251	0.881491	0.995611	0.568639	-1.75858	0.262351	0.461366
Unc5c	NM_001293561	5.86674	0.386278	0.96743	0.568672	-1.75848	0.194483	0.341996
Fam110b	NM_001355716	152.087	0.0269022	0.959494	0.568858	-1.75791	5.95162	10.4624
Il1a	NM_010554	60.8547	0.741847	0.984476	0.56894	-1.75765	3.04843	5.35809
Col6a4	NM_026763	70.0335	0.722973	0.983826	0.56908	-1.75722	4.76973	8.38147
Hcar2	NM_030701	38.9949	0.210146	0.959494	0.569103	-1.75715	1.83147	3.21817
Acot7	NM_133348	77.614	0.114368	0.959494	0.569137	-1.75705	2.76108	4.85135
Ube2e3	NR_151458	16.8502	0.318452	0.963915	0.569336	-1.75643	0.53253	0.935353
D16Ertd472e	NM_001252440	12.6662	0.214494	0.959494	0.569441	-1.75611	0.550562	0.966846
Trim39	NM_024468	155.52	0.0279766	0.959494	0.569497	-1.75594	5.20311	9.13633
Mapk9	NM_016961	45.2948	0.211622	0.959494	0.569516	-1.75588	1.6677	2.92828
Sycn	NM_026716	14.8577	0.902732	0.995611	0.569716	-1.75526	0.433437	0.760794
Hmbox1	NM_001347626	13.4692	0.633963	0.975361	0.569735	-1.7552	0.411399	0.722089
Slc9b1	NM_001358057	11.8525	0.175908	0.959494	0.569871	-1.75478	0.428457	0.751848
Zfp710	NM_001146000	87.9517	0.22312	0.959494	0.569949	-1.75454	2.82548	4.95743
Psmd5	NM_001355544	81.2055	0.116402	0.959494	0.569956	-1.75452	2.97182	5.21412
Hus1	NR_130178	82.0183	0.184643	0.959494	0.569958	-1.75452	2.1442	3.76203
Il1rap	NM_134103	13.2136	0.229295	0.959494	0.570014	-1.75434	0.514372	0.902384
Hapln3	NM_178255	41.8689	0.0808073	0.959494	0.570073	-1.75416	1.67013	2.92967
Rbm10	NM_001358903	47.0407	0.248797	0.959494	0.570108	-1.75405	1.502	2.63458
Cited4	NM_019563	141.16	0.46984	0.96743	0.570726	-1.75216	5.14403	9.01314
Sec23b	NM_001281816	80.2286	0.322535	0.963915	0.570808	-1.7519	3.71972	6.51659
Trim2	NM_001271727	14.3322	0.423909	0.96743	0.570883	-1.75167	0.892006	1.5625
Stk16	NM_001277992	68.814	0.136726	0.959494	0.570948	-1.75147	2.55293	4.47139
Mpp4	NM_001164682	11.0473	0.276743	0.962157	0.571076	-1.75108	0.367699	0.643871
Ly9	NR_102726	5.15485	0.42623	0.96743	0.571203	-1.75069	0.247257	0.432872
Prrg4	NM_178695	35.2882	0.00164947	0.959494	0.571359	-1.75021	1.26169	2.20823
Kif15	NM_010620	8.90363	0.413804	0.96743	0.571434	-1.74998	0.24136	0.422376
Slco1b2	NM_020495	11.3826	0.905794	0.995611	0.571446	-1.74995	0.231993	0.405975
Neurl4	NM_001291118	143.178	0.0472102	0.959494	0.571558	-1.7496	6.06173	10.6056
Tbccd1	NM_001081368	123.454	0.0664169	0.959494	0.57162	-1.74941	4.82443	8.43993
Patz1	NM_001253690	87.6927	0.26345	0.960392	0.571745	-1.74903	2.83948	4.96634
Zfp809	NM_001164624	30.1019	0.317047	0.963915	0.5719	-1.74856	1.08755	1.90164
Srebf1	NM_001358314	376.511	0.0548138	0.959494	0.57201	-1.74822	13.1938	23.0658
Znhit3	NM_001359182	7.02387	0.680002	0.979381	0.572024	-1.74818	0.206351	0.360738
Dnajb6	NM_001359198	284.448	0.138235	0.959494	0.572124	-1.74787	9.65295	16.8721
Zfp207	NM_011751	85.6227	0.106439	0.959494	0.572149	-1.7478	3.82206	6.68018
Zfp607b	NM_198417	7.15967	0.310776	0.963594	0.572453	-1.74687	0.244577	0.427243
Slamf7	NM_001347184	8.86849	0.621859	0.973829	0.572524	-1.74665	0.345017	0.602624
Pik3r3	NM_181585	64.9245	0.368162	0.967054	0.572596	-1.74643	1.76246	3.07801
6330415G19Rik	NR_126484	5.05581	0.861515	0.993883	0.572662	-1.74623	0.138753	0.242295
Hsd3b6	NM_013821	48.1625	0.506782	0.96743	0.572711	-1.74608	1.42034	2.48004
Rpn2	NM_001355163	53.2709	0.539406	0.970525	0.573064	-1.74501	2.23636	3.90247
Svip	NM_001160345	8.48082	0.599907	0.972284	0.573157	-1.74472	0.535399	0.934122
Nfe2	NM_001302338	17.9721	0.0924521	0.959494	0.573301	-1.74429	0.644029	1.12337
Mettl15	NM_029790	29.7567	0.0492989	0.959494	0.573311	-1.74425	1.24398	2.16981
Ackr2	NM_021609	60.508	0.23889	0.959494	0.573318	-1.74423	2.0841	3.63516
Dnm1	NR_125959	8.99315	0.437049	0.96743	0.573418	-1.74393	0.480948	0.838738
Enpp2	NM_001285995	90.868	0.130634	0.959494	0.573493	-1.7437	3.68105	6.41865
Adam15	NM_001037722	567.887	0.00804217	0.959494	0.573807	-1.74275	22.393	39.0253
Ndufa7	NR_103516	36.1485	0.121053	0.959494	0.573979	-1.74222	1.23411	2.1501
Atf7ip2	NM_153123	8.11406	0.858792	0.993733	0.57413	-1.74176	0.216883	0.377759
Yes1	NM_009535	21.7081	0.60907	0.972284	0.574197	-1.74156	1.00743	1.75451
Prl4a1	NM_011165	333.427	0.101601	0.959494	0.57425	-1.7414	15.4262	26.8633
Pdcd4	NM_001168492	91.7997	0.102525	0.959494	0.574452	-1.74079	3.21834	5.60245
Mcf2l	NM_001159486	38.8222	0.431839	0.96743	0.574462	-1.74076	1.72892	3.00964
Tmem169	NM_175564	17.0468	0.232593	0.959494	0.574532	-1.74055	0.382932	0.666511
Il1rl2	NM_133193	29.1376	0.73365	0.984302	0.574578	-1.74041	1.4062	2.44735
Tle4	NM_001302950	37.963	0.674666	0.978742	0.57481	-1.73971	1.29736	2.25703
Tasp1	NM_001289611	31.4216	0.043876	0.959494	0.574874	-1.73951	1.15762	2.01369
Rcan2	NM_001286654	12.2096	0.773917	0.988166	0.575156	-1.73866	0.636078	1.10592
Cacnb1	NM_001159320	5.54115	0.0546506	0.959494	0.575203	-1.73852	0.277008	0.481582
Nme5	NR_151691	11.4647	0.0849425	0.959494	0.575476	-1.73769	0.570698	0.991699
Kcnab3	NM_010599	18.0735	0.0856551	0.959494	0.575545	-1.73748	0.705576	1.22593
Aldh1l2	NM_153543	52.234	0.0888535	0.959494	0.575553	-1.73746	2.04667	3.556
Sun1	NM_001256115	110.817	0.104687	0.959494	0.575787	-1.73675	3.74443	6.50315
Foxc2	NM_013519	29.5349	0.0402893	0.959494	0.576133	-1.73571	1.20463	2.0909
P4ha1	NM_001316370	142.018	0.271052	0.962157	0.57644	-1.73479	5.59023	9.69786
Zfp131	NM_001302549	116.646	0.0472022	0.959494	0.576584	-1.73435	4.75354	8.24431
Strada	NM_001252448	117.513	0.0795638	0.959494	0.57666	-1.73412	4.33744	7.52166
Cenpl	NR_131030	5.80652	0.45753	0.96743	0.576758	-1.73383	0.161454	0.279934
Gm44502	NR_004843	33.1394	0.0763695	0.959494	0.576853	-1.73354	0.912657	1.58213
Ccdc90b	NM_001162918	15.9323	0.822147	0.990523	0.57696	-1.73322	0.82264	1.42582
Sptan1	NM_001309460	116.734	0.11522	0.959494	0.576997	-1.73311	4.05228	7.02304
Myef2	NM_001162418	73.2107	0.141116	0.959494	0.577052	-1.73295	2.65664	4.60383
Grk6	NM_001112711	144.215	0.049291	0.959494	0.577153	-1.73264	5.57198	9.65426
Ap3m2	NM_029505	150.487	0.0580917	0.959494	0.577228	-1.73242	5.86104	10.1538
Hmga1	NM_001166535	31.0128	0.281161	0.962157	0.577421	-1.73184	1.21792	2.10924
Pxt1	NM_153390	10.8034	0.023567	0.959494	0.57752	-1.73154	0.445165	0.770822
C630043F03Rik	NR_027923	19.9628	0.363285	0.967054	0.577546	-1.73146	0.733159	1.26944
Fam184b	NM_021416	8.70091	0.964954	0.997324	0.577624	-1.73123	0.590002	1.02143
Mxi1	NM_001008543	43.7952	0.183893	0.959494	0.577675	-1.73108	0.889221	1.53931
Fnbp1	NM_001355105	32.1318	0.226399	0.959494	0.577764	-1.73081	1.06961	1.8513
Srebf1	NM_001358315	91.818	0.395013	0.96743	0.577879	-1.73047	3.22892	5.58754
BC017643	NM_001252548	360.328	0.0480034	0.959494	0.578055	-1.72994	15.2369	26.359
Rab27a	NM_001301232	297.676	0.0770691	0.959494	0.578108	-1.72978	11.8626	20.5198
Zfp821	NM_001286391	103.729	0.265726	0.960392	0.578177	-1.72957	3.39313	5.86868
E030030I06Rik	NM_001254744	11.3798	0.466504	0.96743	0.578211	-1.72947	0.437394	0.756462
Gm7102	NM_001177513	19.2623	0.235986	0.959494	0.57854	-1.72849	0.515571	0.891158
H2-T22	NM_001359754	7.72539	0.326326	0.964741	0.578588	-1.72835	0.519606	0.898059
Gm3558	NM_001270842	5.16996	0.0611041	0.959494	0.578625	-1.72823	0.22049	0.381058
Cnbd2	NM_001316755	21.2088	0.119163	0.959494	0.578719	-1.72795	0.842583	1.45595
Exoc1	NM_001359372	70.2088	0.181832	0.959494	0.579019	-1.72706	2.26661	3.91456
Mtfr1	NM_001253390	213.97	0.00956561	0.959494	0.57905	-1.72697	8.85657	15.295
Phka1	NM_173021	82.13	0.153775	0.959494	0.579076	-1.72689	3.21937	5.5595
Mtfr1	NM_001253391	14.1348	0.00748127	0.959494	0.579096	-1.72683	0.585084	1.01034
Acot11	NM_025590	29.5632	0.0947616	0.959494	0.579277	-1.72629	1.1422	1.97177
S1pr4	NM_010102	21.3812	0.12341	0.959494	0.579741	-1.72491	0.707061	1.21962
Mttp	NM_001163457	173.076	0.0775239	0.959494	0.57977	-1.72482	6.14053	10.5913
Usp33	NM_133247	410.333	0.0539697	0.959494	0.580083	-1.72389	14.2432	24.5538
Il1r2	NM_010555	1258	0.153493	0.959494	0.580084	-1.72389	52.8648	91.1329
Adarb1	NR_004429	49.2927	0.211572	0.959494	0.580399	-1.72295	1.61423	2.78124
Plac1	NM_001357802	110.705	0.0682128	0.959494	0.580446	-1.72281	4.09106	7.04813
Slc4a1ap	NM_001359156	22.6176	0.316778	0.963915	0.580565	-1.72246	0.624405	1.07551
Enpp5	NM_001329619	28.774	0.195294	0.959494	0.580636	-1.72225	1.22551	2.11063
Sh3gl3	NM_017400	47.6163	0.167479	0.959494	0.580656	-1.72219	2.29864	3.95869
Ceacam19	NM_177036	15.1136	0.20232	0.959494	0.581193	-1.7206	0.717269	1.23413
B4galnt2	NM_008081	138.903	0.0611743	0.959494	0.581373	-1.72007	4.48206	7.70943
Cuedc1	NM_001172099	186.788	0.0722308	0.959494	0.581923	-1.71844	7.00797	12.0428
Arfrp1	NM_001165991	79.3633	0.277062	0.962157	0.581939	-1.71839	3.48917	5.99576
Rai2	NM_001103367	55.9883	0.217921	0.959494	0.58202	-1.71815	2.92445	5.02466
Lgr6	NM_001033409	16.4937	0.478174	0.96743	0.582116	-1.71787	0.73344	1.25995
Trmt112	NM_026306	5.06723	0.447196	0.96743	0.582399	-1.71704	0.150193	0.257887
Rbfox3	NM_001285438	13.0091	0.458116	0.96743	0.582453	-1.71688	0.428638	0.735919
Golim4	NM_175193	68.9251	0.265014	0.960392	0.582652	-1.71629	3.11183	5.3408
Zbtb33	NM_020256	30.8872	0.281396	0.962157	0.582805	-1.71584	1.06001	1.81881
Pex5	NM_001277330	256.386	0.0260597	0.959494	0.582853	-1.7157	8.84706	15.1789
Ttc21b	NM_001047604	54.3139	0.08987	0.959494	0.582984	-1.71531	2.32241	3.98366
Sox5	NM_001347506	99.0009	0.0918033	0.959494	0.583105	-1.71496	3.76055	6.44918
Calcoco2	NM_001271018	23.402	0.373154	0.967054	0.583229	-1.71459	0.577135	0.989551
Gm4632	NR_152203	8.51204	0.256213	0.959494	0.583239	-1.71456	0.29546	0.506584
Phactr2	NM_001195096	93.3999	0.0529539	0.959494	0.583382	-1.71414	3.3272	5.7033
Exoc1	NM_001359370	16.5184	0.185261	0.959494	0.583515	-1.71375	0.645617	1.10643
Atf2	NM_001284374	48.4488	0.226177	0.959494	0.583547	-1.71366	1.41327	2.42186
Hmmr	NM_013552	14.7187	0.444223	0.96743	0.584024	-1.71226	0.568314	0.9731
B130024G19Rik	NR_045850	10.3056	0.298078	0.962157	0.58412	-1.71198	0.325369	0.557024
Zfp27	NM_001037707	61.8049	0.133371	0.959494	0.584208	-1.71172	2.26293	3.8735
Zfp764	NM_146203	19.1919	0.225169	0.959494	0.584228	-1.71166	0.589315	1.00871
Srsf12	NM_177774	6.38955	0.12216	0.959494	0.584251	-1.71159	0.216534	0.370618
Gba	NM_008094	19.8215	0.90808	0.995611	0.584381	-1.71121	0.768895	1.31574
Platr17	NR_040470	82.8178	0.171537	0.959494	0.584398	-1.71116	2.6117	4.46905
Gvin1	NM_001039160	52.3585	0.204181	0.959494	0.584534	-1.71076	1.95805	3.34976
Gm4070	NM_001243040	53.2363	0.201774	0.959494	0.58454	-1.71075	1.9909	3.40593
Zufsp	NM_001359455	54.946	0.193146	0.959494	0.584682	-1.71033	2.08528	3.56652
Lrp8	NM_001080926	1428.36	0.149637	0.959494	0.584894	-1.70971	39.5872	67.6827
Egr2	NM_010118	7.13355	0.891918	0.995611	0.585124	-1.70904	0.382065	0.652964
A930017K11Rik	NM_001358019	69.9984	0.00327217	0.959494	0.585187	-1.70886	2.52638	4.31722
Matn1	NM_010769	9.19875	0.207231	0.959494	0.585271	-1.70861	0.300375	0.513223
Pitpnb	NM_001301666	51.2206	0.216692	0.959494	0.585353	-1.70837	2.00616	3.42726
2700097O09Rik	NM_028314	33.5809	0.291048	0.962157	0.585456	-1.70807	1.25373	2.14146
Keap1	NM_001110305	83.1717	0.243368	0.959494	0.58564	-1.70753	2.26446	3.86664
Pram1	NR_028279	9.11189	0.27291	0.962157	0.585717	-1.70731	0.301941	0.515507
Ddx19b	NM_001190786	48.64	0.246301	0.959494	0.585846	-1.70693	1.50121	2.56247
Cdnf	NM_177647	117.162	0.00389194	0.959494	0.586271	-1.7057	4.92687	8.40375
Cd160	NM_001163496	5.39418	0.968581	0.997362	0.586326	-1.70553	0.255612	0.435956
Qtrt2	NM_001356329	74.3252	0.221825	0.959494	0.586504	-1.70502	2.2018	3.75411
Adcyap1r1	NM_007407	38.8907	0.280057	0.962157	0.586662	-1.70456	1.43885	2.45261
Mns1	NM_008613	6.70224	0.365856	0.967054	0.586891	-1.70389	0.24513	0.417676
Stau2	NM_001111272	28.6827	0.356874	0.967054	0.586962	-1.70369	1.02702	1.74972
Ylpm1	NM_178363	361.775	0.00998689	0.959494	0.586966	-1.70368	12.5577	21.3942
Rfx5	NM_001355706	13.0235	0.764931	0.987969	0.586976	-1.70365	0.539597	0.919283
Rbbp8	NM_001252495	130.948	0.0352803	0.959494	0.586989	-1.70361	5.82397	9.92177
Cnot2	NM_028082	95.5038	0.137512	0.959494	0.587089	-1.70332	3.45621	5.88702
Slc7a5	NM_011404	3202.69	0.125793	0.959494	0.587322	-1.70264	101.328	172.525
Gbp4	NM_008620	36.1891	0.425478	0.96743	0.587584	-1.70188	1.38775	2.36179
Ovgp1	NM_007696	25.4919	0.0398177	0.959494	0.587822	-1.7012	1.09136	1.85662
Ccdc87	NM_207268	7.15024	0.295215	0.962157	0.587991	-1.70071	0.21141	0.359545
Bcat1	NM_001024468	108.718	0.213338	0.959494	0.5881	-1.70039	5.46318	9.28955
Abce1	NR_152614	192.205	0.0912985	0.959494	0.588162	-1.70021	7.19144	12.227
Nrp2	NM_001077407	20.4147	0.61986	0.973364	0.588184	-1.70015	0.670276	1.13957
4930563E22Rik	NM_001163728	15.3559	0.455587	0.96743	0.588373	-1.6996	0.558071	0.9485
1700028E10Rik	NR_045699	8.36906	0.643802	0.975482	0.588506	-1.69922	0.396849	0.674332
Cntfr	NM_016673	16.4776	0.407531	0.96743	0.588513	-1.6992	0.622406	1.05759
Ssx2ip	NM_138744	61.9604	0.540338	0.970525	0.588796	-1.69838	2.39476	4.06722
Tuba3b	NM_009449	9.18899	0.686518	0.979899	0.588809	-1.69834	0.234078	0.397545
Cfap53	NM_028948	7.67682	0.92956	0.996467	0.58892	-1.69802	0.265001	0.449978
Ptpn22	NM_008979	12.5273	0.962928	0.997301	0.58916	-1.69733	0.624501	1.05999
Arrb2	NM_001271360	5.68901	0.661	0.976311	0.589375	-1.69671	0.215336	0.365364
Farsb	NM_011811	366.836	0.0286867	0.959494	0.589451	-1.6965	13.5651	23.0132
Olfm1	NM_001038614	29.9489	0.61027	0.972424	0.589498	-1.69636	1.9101	3.24021
Fbxo34	NM_030236	184.463	0.0450341	0.959494	0.589584	-1.69611	6.11063	10.3643
Fam212b	NM_001163356	7.52347	0.184741	0.959494	0.589667	-1.69587	0.420035	0.712325
Padi4	NM_011061	53.8558	0.0740556	0.959494	0.589688	-1.69581	3.72589	6.31841
H2-Q9	NM_001201460	218.469	0.212672	0.959494	0.589691	-1.6958	10.1447	17.2034
Tcaf1	NM_001355768	73.9104	0.45537	0.96743	0.589695	-1.69579	3.0135	5.11028
Arvcf	NM_001272030	89.5285	0.279329	0.962157	0.589873	-1.69528	3.57894	6.06731
Snapc4	NM_001290419	66.3898	0.0690514	0.959494	0.589901	-1.6952	2.58777	4.38678
Rgs14	NM_016758	8.05565	0.370448	0.967054	0.589961	-1.69503	0.286937	0.486366
Nr5a2	NM_001159769	11.5733	0.60106	0.972284	0.589975	-1.69499	0.342815	0.581067
2700049A03Rik	NM_029818	18.579	0.0511865	0.959494	0.590114	-1.69459	0.8919	1.5114
Gbp10	NM_001039646	32.498	0.330869	0.964816	0.590272	-1.69414	1.09746	1.85925
Pld2	NM_001302476	16.1789	0.164351	0.959494	0.590278	-1.69412	0.661773	1.12112
Dennd2d	NM_001093754	5.60672	0.342303	0.967054	0.590606	-1.69318	0.270216	0.457522
Spib	NM_019866	7.18772	0.553544	0.970525	0.590835	-1.69252	0.269285	0.455771
Mrpl4	NM_001357899	58.0139	0.0769497	0.959494	0.591034	-1.69195	2.12111	3.58882
St7	NM_001289626	121.768	0.0964974	0.959494	0.591159	-1.69159	3.95995	6.69862
Rnf170	NR_151666	86.4907	0.236012	0.959494	0.591191	-1.6915	3.02232	5.11226
Pole	NM_011132	48.5231	0.0037627	0.959494	0.591235	-1.69137	1.72554	2.91854
Sec63	NM_001359285	25.4562	0.111897	0.959494	0.591277	-1.69126	0.89524	1.51408
Klk15	NM_174865	49.264	0.507437	0.96743	0.591333	-1.69109	2.32587	3.93327
Vegfb	NM_011697	109.904	0.0428662	0.959494	0.591447	-1.69077	4.18762	7.08029
Eml6	NM_146016	58.2048	0.00643224	0.959494	0.591454	-1.69075	2.13754	3.61404
Pou2f2	NM_001163556	10.7699	0.625884	0.974269	0.591557	-1.69045	0.250496	0.423452
Kcns3	NM_173417	8.84779	0.925911	0.996467	0.591646	-1.6902	0.494823	0.83635
Morc1	NM_010816	19.2592	0.0739654	0.959494	0.591806	-1.68974	0.694773	1.17399
Camk2b	NM_001174053	19.7282	0.728701	0.984302	0.592241	-1.6885	0.82404	1.39139
Smox	NM_001177839	26.9257	0.542522	0.970525	0.592426	-1.68797	0.857331	1.44715
Eef2k	NM_001267710	229.179	0.0849079	0.959494	0.592715	-1.68715	7.82838	13.2077
Spata7	NM_178914	22.4778	0.426679	0.96743	0.592725	-1.68712	1.00063	1.68818
Thbs3	NR_149740	22.4654	0.186024	0.959494	0.592991	-1.68637	0.768604	1.29615
Slc45a3	NM_145977	45.7265	0.62022	0.973478	0.593059	-1.68617	1.67423	2.82305
Slc6a13	NM_144512	15.735	0.34803	0.967054	0.593088	-1.68609	0.465543	0.784949
Gm15972	NR_126066	5.09663	0.445993	0.96743	0.593101	-1.68605	0.195184	0.32909
Fam213a	NM_001316732	5.91742	0.57465	0.970928	0.593105	-1.68604	0.309548	0.521911
Zdhhc2	NM_178395	87.9561	0.130745	0.959494	0.593277	-1.68555	3.03399	5.11396
Sh3bp2	NM_001145858	19.0399	0.374457	0.967054	0.593278	-1.68555	0.711065	1.19854
Gm11747	NR_045902	11.169	0.41938	0.96743	0.593331	-1.6854	0.426824	0.71937
Dnmt3b	NM_001271746	13.0557	0.354089	0.967054	0.593681	-1.68441	0.29616	0.498854
Rhox4f	NM_001039696	21.3735	0.218307	0.959494	0.593828	-1.68399	0.78545	1.32269
Ank2	NM_001034168	42.4102	0.403028	0.96743	0.593835	-1.68397	1.77731	2.99293
Pde2a	NM_001243757	208.253	0.0971167	0.959494	0.593955	-1.68363	7.25266	12.2108
Tardbp	NM_001003899	9.3165	0.228008	0.959494	0.594009	-1.68348	0.31696	0.533594
Zfp27	NM_011754	42.9953	0.249199	0.959494	0.594229	-1.68285	1.69851	2.85834
Eef1d	NM_029663	38.6894	0.0710412	0.959494	0.594287	-1.68269	1.57067	2.64294
Hipk2	NM_001294144	17.1052	0.251037	0.959494	0.594431	-1.68228	0.555131	0.933886
Nploc4	NM_199469	81.6763	0.173423	0.959494	0.59444	-1.68226	3.06908	5.16297
Gin1	NM_026250	57.7187	0.168277	0.959494	0.594488	-1.68212	1.93072	3.2477
Ppil2	NM_144954	18.7626	0.433677	0.96743	0.594564	-1.6819	0.796738	1.34004
Zfp808	NM_001039239	49.1802	0.0858983	0.959494	0.59492	-1.6809	1.77599	2.98526
P2rx7	NM_011027	31.5835	0.435998	0.96743	0.595123	-1.68032	1.10915	1.86373
Rhbdd3	NM_177370	52.3579	0.331301	0.964816	0.595212	-1.68007	1.36367	2.29106
Klhl10	NM_025727	5.23568	0.456744	0.96743	0.595334	-1.67973	0.17655	0.296556
Gripap1	NM_207670	158.793	0.0764585	0.959494	0.595367	-1.67964	5.91331	9.93221
Snap91	NM_001277985	381.73	0.161651	0.959494	0.595371	-1.67962	10.9845	18.4498
Foxl1	NM_008024	11.1078	0.184691	0.959494	0.595519	-1.67921	0.50859	0.854029
Bag5	NM_001324480	77.1141	0.194725	0.959494	0.595555	-1.6791	2.90264	4.87384
Cenpi	NM_145924	6.59314	0.846616	0.992855	0.595703	-1.67869	0.18345	0.307955
2700038G22Rik	NR_045042	24.0589	0.244924	0.959494	0.595787	-1.67845	0.845914	1.41983
Ttc13	NM_001357357	79.2451	0.177346	0.959494	0.595977	-1.67792	2.726	4.57399
Znhit6	NM_001346521	75.6942	0.0373891	0.959494	0.596022	-1.67779	2.84938	4.78066
Msra	NM_001253716	17.7371	0.827691	0.991482	0.59603	-1.67777	0.725474	1.21718
Dynll2	NM_001168471	23.8861	0.147525	0.959494	0.596219	-1.67724	1.01338	1.69968
Srrd	NR_153106	34.7804	0.311395	0.963594	0.596284	-1.67705	1.19894	2.01069
Ldb3	NM_001039071	18.3187	0.73958	0.984476	0.596536	-1.67634	0.491051	0.82317
Rbm6	NM_029169	180.004	0.143635	0.959494	0.596857	-1.67544	6.80752	11.4056
Zkscan6	NM_001302374	136.429	0.0759584	0.959494	0.596937	-1.67522	4.4497	7.45422
Rassf5	NM_018750	147.084	0.298414	0.962157	0.597169	-1.67457	3.891	6.51574
Tmc8	NM_001195089	69.3947	0.184509	0.959494	0.597283	-1.67425	2.39255	4.00573
Mospd3	NM_030037	35.7119	0.130317	0.959494	0.59739	-1.67395	1.40601	2.3536
Rcan2	NM_001286653	6.72993	0.516372	0.967697	0.597503	-1.67363	0.124291	0.208018
Epb41l2	NM_001199265	129.719	0.110024	0.959494	0.597824	-1.67273	3.76014	6.2897
Psd3	NM_177698	42.7665	0.327706	0.964741	0.598081	-1.67202	1.26512	2.1153
Mpped2	NM_001143683	19.0711	0.51624	0.967697	0.598115	-1.67192	0.220784	0.369133
Nin	NM_001286079	19.3344	0.425174	0.96743	0.598211	-1.67165	0.565969	0.946102
Nin	NM_008697	13.7766	0.412987	0.96743	0.598227	-1.67161	0.403291	0.674143
Tex264	NR_104459	38.8902	0.586516	0.970928	0.598242	-1.67156	1.59456	2.66541
Cnpy1	NM_001310511	72.9358	0.154805	0.959494	0.598396	-1.67113	2.68917	4.49395
Mfsd4b1	NM_144821	24.1521	0.365116	0.967054	0.598568	-1.67066	0.751218	1.25503
Has2	NM_008216	16.926	0.9181	0.996428	0.598871	-1.66981	0.641617	1.07138
Disp1	NM_001278220	85.5769	0.394177	0.96743	0.598893	-1.66975	2.95363	4.93181
Upp1	NM_009477	23.337	0.909884	0.995841	0.598986	-1.66949	0.996196	1.66314
P4ha1	NM_001316371	1425.72	0.0481629	0.959494	0.599161	-1.669	56.5985	94.4629
Homer2	NM_001164086	279.075	0.101396	0.959494	0.599184	-1.66894	11.7228	19.5645
Zyx	NM_001289617	94.3466	0.0855464	0.959494	0.599259	-1.66873	4.0457	6.75117
Cenpu	NM_027973	12.181	0.298854	0.962157	0.59933	-1.66853	0.32918	0.549247
Zcrb1	NM_001347097	87.1106	0.0402324	0.959494	0.59944	-1.66822	2.89462	4.82887
Bcs1l	NM_001305652	39.3213	0.235537	0.959494	0.599595	-1.66779	1.60701	2.68016
Kcnj15	NM_001039057	51.2486	0.671945	0.97819	0.599613	-1.66774	1.5991	2.66689
Plcb4	NM_001355156	134.97	0.0754027	0.959494	0.599655	-1.66763	4.43255	7.39184
Pax3	NM_008781	5.30869	0.969155	0.997362	0.599685	-1.66754	0.0921532	0.153669
Rpl30	NM_001163485	65.194	0.350742	0.967054	0.599991	-1.66669	3.0398	5.06641
Sv2a	NM_022030	9.47254	0.355198	0.967054	0.600014	-1.66663	0.291606	0.485999
Scml4	NM_001359265	11.5212	0.301692	0.963439	0.600046	-1.66654	0.459658	0.766038
Ccdc158	NM_177230	8.56359	0.317988	0.963915	0.600117	-1.66634	0.303335	0.50546
Pik3cd	NM_001164049	20.7992	0.588739	0.972058	0.600151	-1.66625	0.829033	1.38137
Myadm	NM_001093764	129.11	0.149291	0.959494	0.600165	-1.66621	4.21107	7.01653
Nrg1	NM_178591	24.9159	0.0733264	0.959494	0.60019	-1.66614	1.33123	2.21801
Ptprn	NM_001359281	20.956	0.431727	0.96743	0.600195	-1.66613	0.483325	0.805281
Cklf	NM_029295	77.8383	0.0824803	0.959494	0.600279	-1.66589	2.7614	4.6002
Pik3r3	NM_001355584	29.2693	0.380565	0.96743	0.600462	-1.66539	1.03984	1.73174
Rgs4	NM_009062	194.558	0.081996	0.959494	0.600701	-1.66472	8.19975	13.6503
Inpp5e	NM_001290437	42.3952	0.786148	0.989391	0.600705	-1.66471	1.98243	3.30017
Rangrf	NM_021329	15.5473	0.540382	0.970525	0.600986	-1.66393	0.690092	1.14827
Smtn	NM_001159284	173.49	0.163313	0.959494	0.601007	-1.66388	7.68902	12.7936
Rps6ka5	NM_153587	6.54292	0.379703	0.96743	0.60101	-1.66387	0.20603	0.342807
Slc4a3	NM_001357150	136.566	0.0667331	0.959494	0.601308	-1.66304	5.31547	8.83985
2810032G03Rik	NR_015579	13.6345	0.181714	0.959494	0.601742	-1.66184	0.5382	0.894403
Atat1	NM_001357865	75.6062	0.113952	0.959494	0.601749	-1.66182	2.609	4.33569
Pop1	NM_152894	5.94812	0.205264	0.959494	0.601751	-1.66182	0.3032	0.503864
Gm3002	NR_033388	30.3448	0.164256	0.959494	0.601764	-1.66178	1.18704	1.97259
Sirpa	NM_001291022	22.9436	0.48394	0.96743	0.601942	-1.66129	0.82198	1.36555
Rec114	NM_028598	45.1101	0.0598501	0.959494	0.601958	-1.66125	1.52283	2.52979
Gpsm1	NM_001355574	42.7313	0.153542	0.959494	0.602034	-1.66104	1.42201	2.362
Gpsm1	NM_001199147	16.2779	0.146192	0.959494	0.602064	-1.66095	0.54172	0.899771
1700034H15Rik	NR_030669	32.2827	0.0672327	0.959494	0.602286	-1.66034	1.16921	1.94129
Lrp8	NR_033496	119.572	0.7805	0.988975	0.602388	-1.66006	3.26596	5.42168
Extl2	NM_001163514	93.6829	0.129609	0.959494	0.602448	-1.65989	3.45375	5.73286
Ube2d3	NM_001356594	101.35	0.18487	0.959494	0.60279	-1.65895	4.22588	7.01054
Cldn12	NM_022890	161.117	0.217015	0.959494	0.602819	-1.65887	4.95793	8.22458
Tsc2	NM_001286720	26.8353	0.982263	0.998751	0.602945	-1.65853	1.06341	1.7637
Rfx8	NM_001145660	30.3895	0.325635	0.964741	0.602951	-1.65851	1.23024	2.04037
Mtg2	NM_001083328	28.8464	0.747359	0.984476	0.603	-1.65837	1.03978	1.72434
Trp53	NM_001127233	89.285	0.245073	0.959494	0.603029	-1.6583	2.79391	4.63313
Tdg	NM_172552	29.697	0.553638	0.970525	0.603091	-1.65812	1.28888	2.13713
Osgin2	NM_145950	115.414	0.017911	0.959494	0.603401	-1.65727	4.99073	8.271
Dzip3	NM_001356425	44.5813	0.201759	0.959494	0.603489	-1.65703	1.69706	2.81209
Ccdc136	NM_001347073	9.78324	0.297688	0.962157	0.603556	-1.65685	0.1873	0.310327
Phtf1	NM_001163468	64.2742	0.154531	0.959494	0.603642	-1.65661	2.17415	3.60172
Icam5	NM_008319	9.32473	0.247028	0.959494	0.603988	-1.65566	0.427382	0.707601
Spata2l	NM_030176	22.5349	0.273629	0.962157	0.604256	-1.65493	0.929999	1.53908
Psd4	NM_001355231	182.923	0.232653	0.959494	0.604306	-1.65479	4.3574	7.21058
Tcf3	NM_001164149	79.3894	0.555837	0.970525	0.604337	-1.65471	3.04139	5.0326
Brinp2	NM_207583	7.00496	0.0384352	0.959494	0.604353	-1.65466	0.331375	0.548314
Gpd2	NM_001145820	155.628	0.0618964	0.959494	0.604434	-1.65444	5.33932	8.83359
Cyp2d26	NM_029562	7.40852	0.188771	0.959494	0.604454	-1.65439	0.357221	0.590982
Spata20	NM_144827	48.4261	0.224813	0.959494	0.60479	-1.65347	1.55685	2.5742
Tmem80	NR_024509	29.1542	0.0701164	0.959494	0.604953	-1.65302	0.848924	1.40329
Lrrcc1	NM_028915	40.201	0.232286	0.959494	0.60502	-1.65284	1.56417	2.58532
Mapk7	NM_001291034	67.4462	0.20398	0.959494	0.605205	-1.65233	2.19112	3.62046
Il34	NM_029646	25.1751	0.364357	0.967054	0.605276	-1.65214	1.02612	1.69529
Tcf3	NM_001164152	54.7542	0.249857	0.959494	0.605452	-1.65166	1.91694	3.16613
Sart3	NM_001356621	72.4649	0.203141	0.959494	0.605596	-1.65127	1.91472	3.16171
Ctc1	NM_001281464	19.6601	0.542285	0.970525	0.605819	-1.65066	0.934962	1.5433
Upk3bl	NM_001359361	29.472	0.82699	0.991482	0.606099	-1.64989	1.77722	2.93223
Sytl2	NM_001289586	8.62136	0.872595	0.995111	0.606142	-1.64978	0.288239	0.475531
B4galnt1	NM_001358577	5.01774	0.995269	0.99951	0.606178	-1.64968	0.198444	0.327369
Trappc13	NM_001093760	271.98	0.0131421	0.959494	0.606395	-1.64909	9.70958	16.012
Zfp317	NR_153376	19.2476	0.507752	0.96743	0.606492	-1.64883	0.717538	1.1831
Mtrr	NM_172480	122.769	0.0680934	0.959494	0.606594	-1.64855	4.228	6.97007
Lpar4	NM_175271	48.9284	0.171372	0.959494	0.606796	-1.648	1.28213	2.11295
Wtap	NM_001113532	244.374	0.0301183	0.959494	0.606804	-1.64798	7.91671	13.0466
[truncated: 23,101 more rows]
