# Supplementary material for: Maternal obesity alters the placental transcriptome in a fetal sex-dependent manner
Source: Front Cell Dev Biol. 2023 Jun 15;11:1178533. doi: 10.3389/fcell.2023.1178533 (PMC10309565; doi:10.3389/fcell.2023.1178533)
Supplement: Supplementary file 3 [file Table14.XLSX]

## Sheet: Sheet0
Supplemental Table 14: Effect of maternal obesity on differntally expressed canonical pathways in male placenta.
© 2000-2020 QIAGEN. All rights reserved.
Ingenuity Canonical Pathways	-log(p-value)	Ratio	z-score	Molecules
Protein Ubiquitination Pathway	6.64	0.177	#NUM!	ANAPC1,ANAPC5,CUL1,DNAJB11,DNAJB2,DNAJB5,DNAJB6,DNAJC1,DNAJC25,DNAJC3,DNAJC4,HLA-A,HSCB,HSP90B1,HSPA5,HSPB11,HSPD1,HSPE1,PAN2,PSMA5,PSMA7,PSMB7,PSMD10,PSMD6,PSME1,TRAP1,UBA1,UBE2A,UBE2D3,UBE2E3,UBE2I,UBE2J2,UBE2K,UBE2L6,UBE2Q1,UBE2V2,UBR2,USO1,USP10,USP14,USP19,USP27X,USP29,USP30,USP33,USP34,USP47,USP49
Sirtuin Signaling Pathway	5.31	0.161	3.124	AKT1,ARNTL,ATG101,ATG13,ATG14,ATG2A,ATG9A,ATG9B,ATP5F1B,ATP5PB,BECN1,CDH1,CPT1A,GABPB1,GOT2,HSF1,LDHD,NDUFA10,NDUFA11,NDUFA13,NDUFA2,NDUFA3,NDUFA4L2,NDUFA7,NDUFA8,NDUFA9,NDUFB9,NDUFS4,NOS2,NQO1,NR1H3,PDK1,PFKFB3,PGAM1,POLR1B,POLR1E,PPARG,PRKDC,RBBP8,SIRT2,SREBF1,STK11,TIMM13,TOMM40,Tomm5,TOMM7,VDAC1
Mitochondrial Dysfunction	4.73	0.181	#NUM!	ACO1,ACO2,APH1B,ATP5F1B,ATP5PB,ATPAF1,CASP9,COX15,COX6B1,Cox6c,CPT1A,FIS1,FURIN,GLRX2,GPD2,MAP2K4,MAPK8,NDUFA10,NDUFA11,NDUFA13,NDUFA2,NDUFA3,NDUFA4L2,NDUFA7,NDUFA8,NDUFA9,NDUFB9,NDUFS4,PRDX5,UQCR10,VDAC1
NRF2-mediated Oxidative Stress Response	4.42	0.168	-0.258	ACTG1,AKT1,CCT7,DNAJB11,DNAJB2,DNAJB5,DNAJB6,DNAJC1,DNAJC3,DNAJC4,FMO1,FTH1,GAB1,GSTA3,GSTZ1,HRAS,IRS2,MAP2K4,MAPK8,NQO1,NQO2,PIK3C2A,PIK3C3,PIK3R3,PPIB,PRKCI,PRKCZ,RALA,RAP2B,STIP1,UBE2E3,UBE2K,USP14,VCP
Phosphatidylcholine Biosynthesis I	4.19	0.714	0.447	CHKA,CHKB,PCYT1A,PCYT1B,PHKA1
Aldosterone Signaling in Epithelial Cells	4.18	0.172	0.775	DNAJB11,DNAJB2,DNAJB5,DNAJB6,DNAJC1,DNAJC25,DNAJC3,DNAJC4,GAB1,HSCB,HSP90B1,HSPA5,HSPB11,HSPD1,HSPE1,IRS2,ITPR1,ITPR2,PIK3C2A,PIK3C3,PIK3R3,PIP4K2C,PLCB4,PLCD1,PRKCI,PRKCZ,SCNN1B,SCNN1G,SGK1,TRAP1
Hypoxia Signaling in the Cardiovascular System	4.15	0.23	-0.447	AKT1,ARNT,CREB1,EDN1,HSP90B1,NFKBIA,NQO1,UBE2A,UBE2D3,UBE2E3,UBE2I,UBE2J2,UBE2K,UBE2L6,UBE2Q1,UBE2V2,VEGFA
Sertoli Cell-Sertoli Cell Junction Signaling	4.14	0.169	#NUM!	ACTG1,ACTN2,AKT1,CDH1,CGN,CLDN12,CLDN18,CLDN19,CLDN3,CLDN4,DLG1,EPB41,Gucy1b2,HRAS,ILK,MAGI2,MAP2K4,MAP3K12,MAP3K2,MAP3K6,MAP3K8,MAPK8,NECTIN2,NOS2,OCLN,RALA,RAP2B,SPTB,TJAP1,TJP2,TUBB4A
ERK5 Signaling	3.99	0.232	-0.775	AKT1,CREB1,GAB1,HRAS,MAP3K2,MAP3K8,MEF2C,NGF,RALA,RAP2B,RPS6KA6,RPS6KB1,SGK1,SH2D2A,WNK1,YWHAE
Cell Cycle Control of Chromosomal Replication	3.94	0.25	#NUM!	CDC6,CDK11A,CDK12,CDK15,CDK16,CDK19,DBF4,DNA2,MCM6,MCM7,ORC4,POLE,RPA1,RPA3
GDNF Family Ligand-Receptor Interactions	3.94	0.214	0.5	CREB1,DOK1,DOK7,GAB1,GFRA2,HRAS,IRS2,ITPR1,ITPR2,MAP2K4,MAPK8,NCK1,PIK3C2A,PIK3C3,PIK3R3,RALA,RAP2B,RET
Ceramide Signaling	3.8	0.198	0.243	AKT1,DIABLO,ENPP7,GAB1,HRAS,IRS2,MAP2K4,MAPK8,NSMAF,PIK3C2A,PIK3C3,PIK3R3,PPP2R1B,PPP2R5D,PRKCZ,RALA,RAP2B,SMPD3,SPHK1,SPHK2
Tight Junction Signaling	3.68	0.167	#NUM!	ACTG1,AKT1,CGN,CLDN12,CLDN18,CLDN19,CLDN3,CLDN4,CSTF2,CSTF3,EPB41,GPAA1,HSF1,MAGI2,MPDZ,MYH14,MYL1,MYL4,MYL6,NECTIN2,OCLN,PPP2R1B,PPP2R5D,PRKCI,PRKCZ,RAB13,RHOA,TJP2
ErbB Signaling	3.51	0.189	0.894	AKT1,ERBB3,ERBB4,GAB1,HRAS,IRS2,MAP2K4,MAPK8,NCK1,NRG4,PAK6,PIK3C2A,PIK3C3,PIK3R3,PRKCI,PRKCZ,RALA,RAP2B,RPS6KB1,TGFA
mTOR Signaling	3.46	0.154	-0.218	AKT1,AKT1S1,ATG13,EIF3B,EIF3J,EIF3L,EIF4A3,FAU,GAB1,HRAS,IRS2,MLST8,PIK3C2A,PIK3C3,PIK3R3,PPP2R1B,PPP2R5D,PRKCI,PRKCZ,RALA,RAP2B,RHOA,RHOC,RPS12,RPS20,RPS21,RPS24,RPS6KA6,RPS6KB1,STK11,VEGFA,VEGFB
NGF Signaling	3.35	0.176	1.279	AKT1,CREB1,GAB1,HRAS,IRS2,MAP2K4,MAP3K12,MAP3K2,MAP3K6,MAP3K8,MAPK8,NGF,PIK3C2A,PIK3C3,PIK3R3,PRKCZ,RALA,RAP2B,RHOA,RPS6KA6,RPS6KB1,SMPD3
SAPK/JNK Signaling	3.19	0.179	0.471	DUSP10,FCER1G,GAB1,HNRNPK,HRAS,IRS2,MAP2K4,MAP3K12,MAP3K2,MAPK8,MAPK8IP1,MAPK8IP3,MINK1,NFATC1,PIK3C2A,PIK3C3,PIK3R3,RALA,RAP2B,SH2D2A
CXCR4 Signaling	3.15	0.157	0	ADCY3,AKT1,CXCL12,ELMO2,GAB1,GNAS,HRAS,IRS2,ITPR1,ITPR2,MAP2K4,MAPK8,MYL1,MYL4,MYL6,MYLPF,PAK6,PIK3C2A,PIK3C3,PIK3R3,PLCB4,PRKCI,PRKCZ,RALA,RAP2B,RHOA,RHOC
Pyrimidine Ribonucleotides De Novo Biosynthesis	3.04	0.239	-1.508	AK4,CAD,CTPS2,ENTPD1,ENTPD3,ENTPD4,NME2,NME5,NME6,NUDT5,RAD54L
Endoplasmic Reticulum Stress Pathway	3.01	0.333	#NUM!	CALR,CASP9,DNAJC3,HSP90B1,HSPA5,MAPK8,MBTPS1
B Cell Receptor Signaling	2.99	0.149	1.177	ABL1,AKT1,BCL2L1,CAMK2D,CREB1,EBF1,FCGR2A,GAB1,HRAS,IRS2,MAP2K4,MAP3K12,MAP3K2,MAP3K6,MAP3K8,MAPK8,MEF2C,NFATC1,NFKBIA,PIK3C2A,PIK3C3,PIK3R3,POU2F2,PPP3CA,RALA,RAP2B,RPS6KB1,SYK,TCF3
Xenobiotic Metabolism Signaling	2.9	0.134	#NUM!	ALDH16A1,ALDH18A1,ALDH1L2,ALDH7A1,ARNT,CAMK2D,CHST1,CHST3,CYP3A7,FMO1,FMO5,GAB1,GSTA3,GSTZ1,HRAS,HS2ST1,HSP90B1,IRS2,MAP2K4,MAP3K12,MAP3K2,MAP3K6,MAP3K8,MAPK8,MGMT,NCOR2,NOS2,NQO1,NQO2,PIK3C2A,PIK3C3,PIK3R3,PPP2R1B,PPP2R5D,PRKCI,PRKCZ,RALA,RAP2B,SRA1,UGT1A6
VEGF Signaling	2.83	0.171	-0.775	ACTG1,ACTN2,AKT1,ARNT,BCL2L1,EIF2B4,ELAVL1,GAB1,HRAS,IRS2,PIK3C2A,PIK3C3,PIK3R3,RALA,RAP2B,SH2D2A,VEGFA,VEGFB,YWHAE
PEDF Signaling	2.8	0.179	0	AKT1,BCL2L1,CFLAR,GAB1,HRAS,IRS2,NFKBIA,NGF,PIK3C2A,PIK3C3,PIK3R3,PNPLA2,PPARG,RALA,RAP2B,RHOA,TCF7L2
Sumoylation Pathway	2.75	0.177	1.508	CDH1,HDAC2,ISG20,KDM1A,MAP2K4,MAPK8,NFKBIA,PIAS4,RAN,RHOA,RHOC,RPA1,SENP2,SENP5,SERBP1,UBE2I,ZNF217
ErbB4 Signaling	2.75	0.188	-0.535	AKT1,APH1B,ERBB4,GAB1,HRAS,IRS2,Nrg1,NRG4,PIK3C2A,PIK3C3,PIK3R3,PRKCI,PRKCZ,RALA,RAP2B
UVA-Induced MAPK Signaling	2.74	0.168	-0.302	BCL2L1,CASP9,GAB1,HRAS,IRS2,MAP2K4,MAPK8,PARP14,PARP9,PIK3C2A,PIK3C3,PIK3R3,PLCB4,PLCD1,RALA,RAP2B,RPS6KA6,RPS6KB1,SMPD3
IGF-1 Signaling	2.74	0.168	0.243	AKT1,CASP9,CSNK2B,GAB1,HRAS,IGF1,IGFBP6,IRS2,MAPK8,PIK3C2A,PIK3C3,PIK3R3,PRKCI,PRKCZ,RALA,RAP2B,RPS6KB1,SOCS3,YWHAE
14-3-3-mediated Signaling	2.72	0.158	0	AKT1,AKT1S1,GAB1,HRAS,IRS2,MAP2K4,MAPK8,PDCD6IP,PIK3C2A,PIK3C3,PIK3R3,PLCB4,PLCD1,PRKCI,PRKCZ,RALA,RAP2B,SRPK2,STK11,STRADA,TUBB4A,YWHAE
α-tocopherol Degradation	2.7	0.75	#NUM!	CYP4A11,CYP4F2,CYP4F3
Epithelial Adherens Junction Signaling	2.68	0.154	#NUM!	ACTG1,ACTN2,ACVR1,AKT1,CDH1,CLIP1,HRAS,LMO7,MAGI1,MAGI2,MET,MYH14,MYL1,MYL4,MYL6,NECTIN2,RALA,RAP2B,RHOA,TCF3,TCF7L2,TUBB4A,ZYX
Pyrimidine Ribonucleotides Interconversion	2.63	0.227	-1.265	AK4,CTPS2,ENTPD1,ENTPD3,ENTPD4,NME2,NME5,NME6,NUDT5,RAD54L
Gap Junction Signaling	2.52	0.139	#NUM!	ACTG1,ADCY3,AKT1,BGLAP,CAV1,CSNK1A1,GAB1,GJA3,GNAS,GRIK3,Gucy1b2,HRAS,IRS2,ITPR1,ITPR2,MAP3K2,PIK3C2A,PIK3C3,PIK3R3,PLCB4,PLCD1,PPP3CA,PRKCI,PRKCZ,RALA,RAP2B,SLC39A7,TJP2,TUBB4A
Virus Entry via Endocytic Pathways	2.51	0.161	#NUM!	ABL1,ACTG1,AP1G2,AP3S1,CAV1,CXADR,DNM2,FYN,GAB1,HLA-A,HRAS,IRS2,PIK3C2A,PIK3C3,PIK3R3,PRKCI,PRKCZ,RALA,RAP2B
RAR Activation	2.51	0.142	#NUM!	ADCY3,ADH7,AKT1,BRD7,CARM1,CRABP1,CSF2RB,CSNK2B,DHRS3,ERCC3,HLTF,MAP2K4,MAPK8,MMP1,NCOR2,NR2F6,PHF10,PIK3R3,PRKCI,PRKCZ,PRMT1,PRMT2,RDH14,SMARCA4,SRA1,VEGFA,ZBTB16
Non-Small Cell Lung Cancer Signaling	2.48	0.176	0.277	ABL1,AKT1,CASP9,GAB1,HRAS,IRS2,ITPR1,ITPR2,PA2G4,PIK3C2A,PIK3C3,PIK3R3,RALA,RAP2B,TGFA
Thyroid Cancer Signaling	2.48	0.217	#NUM!	CDH1,CXCL12,HRAS,NGF,PPARG,RALA,RAP2B,RET,TCF3,TCF7L2
Myc Mediated Apoptosis Signaling	2.47	0.182	#NUM!	AKT1,CASP9,GAB1,HRAS,IGF1,IRS2,MAP2K4,MAPK8,PIK3C2A,PIK3C3,PIK3R3,RALA,RAP2B,YWHAE
Regulation of eIF4 and p70S6K Signaling	2.42	0.145	0.832	AGO1,AKT1,EIF2B4,EIF3B,EIF3J,EIF3L,EIF4A3,FAU,GAB1,HRAS,IRS2,PIK3C2A,PIK3C3,PIK3R3,PPP2R1B,PPP2R5D,PRKCZ,RALA,RAP2B,RPS12,RPS20,RPS21,RPS24,RPS6KB1
NER Pathway	2.42	0.165	-0.258	COPS3,COPS7A,COPS8,CUL4A,DNA2,ERCC3,ERCC5,HMGN1,POLD3,POLE,POLE4,POLK,POLR2H,RPA1,RPA3,TCEA1,UBE2I
EGF Signaling	2.42	0.186	0.832	AKT1,CSNK2B,GAB1,HRAS,IRS2,ITPR1,ITPR2,MAP2K4,MAPK8,PIK3C2A,PIK3C3,PIK3R3,RPS6KB1
HGF Signaling	2.39	0.157	0.943	AKT1,ELF1,GAB1,HRAS,IRS2,MAP2K4,MAP3K12,MAP3K2,MAP3K6,MAP3K8,MAPK8,MET,PIK3C2A,PIK3C3,PIK3R3,PRKCI,PRKCZ,RALA,RAP2B
Cardiac Hypertrophy Signaling	2.36	0.132	0.707	ADCY3,ADSS2,AKT1,CREB1,EIF2B4,GAB1,GNAS,HRAS,IGF1,IRS2,MAP2K4,MAP3K12,MAP3K2,MAP3K6,MAP3K8,MAPK8,MEF2C,MYL1,MYL4,MYL6,MYLPF,PIK3C2A,PIK3C3,PIK3R3,PLCB4,PLCD1,PPP3CA,RALA,RAP2B,RHOA,RHOC,RPS6KB1
PKCθ Signaling in T Lymphocytes	2.35	0.144	1.877	CACNB1,CAMK2D,CD28,FCER1G,FYN,GAB1,GRAP2,HLA-A,HRAS,IRS2,MAP2K4,MAP3K12,MAP3K2,MAP3K6,MAP3K8,MAPK8,NFATC1,NFKBIA,PIK3C2A,PIK3C3,PIK3R3,PPP3CA,RALA,RAP2B
Endocannabinoid Cancer Inhibition Pathway	2.35	0.146	0.209	ADCY3,AKT1,AKT1S1,CASP9,CCND3,CCNE2,CDH1,CREB1,GAB1,IRS2,MAP2K4,MLST8,NOS2,NSMAF,PIK3C2A,PIK3C3,PIK3R3,RHOA,SMPD3,TCF3,TCF7L2,VEGFA,VEGFB
Germ Cell-Sertoli Cell Junction Signaling	2.23	0.139	#NUM!	ACTG1,ACTN2,AKT1,CDH1,GAB1,HRAS,ILK,IRS2,MAP2K4,MAP3K12,MAP3K2,MAP3K6,MAP3K8,MAPK8,NECTIN2,PAK6,PIK3C2A,PIK3C3,PIK3R3,RALA,RAP2B,RHOA,RHOC,TUBB4A,ZYX
Oxidative Phosphorylation	2.17	0.156	-4.123	ATP5F1B,ATP5PB,ATPAF1,COX15,COX6B1,Cox6c,NDUFA10,NDUFA11,NDUFA13,NDUFA2,NDUFA3,NDUFA7,NDUFA8,NDUFA9,NDUFB9,NDUFS4,UQCR10
Thrombin Signaling	2.16	0.133	-0.816	ADCY3,AKT1,ARHGEF3,CAMK2D,CREB1,GAB1,GATA3,GNAS,HRAS,IRS2,ITPR1,ITPR2,MYL1,MYL4,MYL6,MYLPF,PIK3C2A,PIK3C3,PIK3R3,PLCB4,PLCD1,PRKCI,PRKCZ,RALA,RAP2B,RHOA,RHOC,RPS6KB1
Apelin Endothelial Signaling Pathway	2.16	0.15	-0.688	ADCY3,AKT1,ARNT,GAB1,GNAS,HRAS,IRS2,MAP2K4,MAPK8,MEF2C,PIK3C2A,PIK3C3,PIK3R3,PLCB4,PRKCI,PRKCZ,RALA,RAP2B,RPS6KB1
Granzyme B Signaling	2.14	0.312	-1	CASP9,DFFA,NUMA1,PRF1,PRKDC
Role of NFAT in Regulation of the Immune Response	2.13	0.135	0.209	AKT1,CD28,CSNK1A1,ELP1,FCER1G,FCGR1A,FCGR2A,FYN,GAB1,GNAS,HLA-A,HRAS,IRS2,ITPR1,ITPR2,MEF2C,NFATC1,NFKBIA,PIK3C2A,PIK3C3,PIK3R3,PLCB4,PPP3CA,RALA,RAP2B,SYK
Neurotrophin/TRK Signaling	2.13	0.167	0	AKT1,CREB1,GAB1,HRAS,IRS2,MAP2K4,MAPK8,NGF,PIK3C2A,PIK3C3,PIK3R3,RALA,RAP2B,SPRY1
Telomerase Signaling	2.12	0.151	-0.258	ABL1,AKT1,ELF1,GAB1,HDAC2,HRAS,HSP90B1,IRS2,PIK3C2A,PIK3C3,PIK3R3,POT1,PPP2R1B,PPP2R5D,RALA,RAP2B,TERF2,TERT
Huntington's Disease Signaling	2.11	0.127	-0.894	AKT1,ATP5F1B,ATP5PB,BCL2L1,CASP9,CREB1,DCTN1,DNM2,GAB1,GPAA1,HDAC2,HRAS,HSPA5,IGF1,IRS2,ITPR1,MAP2K4,MAPK8,NCOR2,NGF,PIK3C2A,PIK3C3,PIK3R3,PLCB4,POLR2H,PRKCI,PRKCZ,PSME1,RCOR2,SGK1,STX1A,TCERG1
Insulin Receptor Signaling	2.1	0.143	-1.091	AKT1,EIF2B4,FYN,GAB1,HRAS,IRS2,MAPK8,NCK1,PIK3C2A,PIK3C3,PIK3R3,PPP1R10,PRKCI,PRKCZ,RALA,RAP2B,RPS6KB1,SCNN1B,SCNN1G,SGK1,SOCS3
Prostate Cancer Signaling	2.05	0.155	#NUM!	ABL1,AKT1,CASP9,CCNE2,CREB1,GAB1,HRAS,HSP90B1,IRS2,NFKBIA,PA2G4,PIK3C2A,PIK3C3,PIK3R3,RALA,RAP2B
Purine Nucleotides De Novo Biosynthesis II	2.05	0.364	-2	ADSS2,GART,PAICS,PFAS
Angiopoietin Signaling	2.04	0.163	-0.707	AKT1,CASP9,ELP1,GAB1,HRAS,IRS2,NCK1,NFKBIA,PAK6,PIK3C2A,PIK3C3,PIK3R3,RALA,RAP2B
CD27 Signaling in Lymphocytes	2.02	0.189	1.667	BCL2L1,CASP9,ELP1,MAP2K4,MAP3K12,MAP3K2,MAP3K6,MAP3K8,MAPK8,NFKBIA
LPS-stimulated MAPK Signaling	2.02	0.158	0.775	CD14,CREB1,GAB1,HRAS,IRS2,MAP2K4,MAPK8,NFKBIA,PIK3C2A,PIK3C3,PIK3R3,PRKCI,PRKCZ,RALA,RAP2B
FcγRIIB Signaling in B Lymphocytes	1.99	0.161	0.277	AKT1,CACNB1,DOK1,GAB1,HRAS,IRS2,MAP2K4,MAPK8,PIK3C2A,PIK3C3,PIK3R3,RALA,RAP2B,SYK
Docosahexaenoic Acid (DHA) Signaling	1.97	0.185	#NUM!	AKT1,BCL2L1,BIK,CASP9,GAB1,IRS2,PIK3C2A,PIK3C3,PIK3R3,PNPLA2
Erythropoietin Signaling	1.95	0.159	#NUM!	AKT1,GAB1,HRAS,IRS2,NFKBIA,PIK3C2A,PIK3C3,PIK3R3,PRKCI,PRKCZ,RALA,RAP2B,RPS6KB1,SOCS3
Caveolar-mediated Endocytosis Signaling	1.94	0.169	#NUM!	ABL1,ACTG1,CAV1,COPA,COPG2,COPZ1,DNM2,FLOT2,FYN,HLA-A,ITGAX,MAP3K2
CNTF Signaling	1.94	0.169	-0.577	AKT1,CNTF,GAB1,HRAS,IRS2,PIK3C2A,PIK3C3,PIK3R3,RALA,RAP2B,RPS6KA6,RPS6KB1
ATM Signaling	1.94	0.155	0.577	ABL1,BRAT1,CREB1,FANCD2,H2AX,HERC2,HP1BP3,MAP2K4,MAPK8,NFKBIA,PPP2R1B,PPP2R5D,RBBP8,RNF168,TDP1
Rac Signaling	1.94	0.145	1.5	CD44,GAB1,HRAS,IRS2,MAP2K4,MAPK8,MCF2L,PAK6,PIK3C2A,PIK3C3,PIK3R3,PIP4K2C,PRKCI,PRKCZ,RALA,RAP2B,RHOA,RPS6KB1
Apelin Cardiomyocyte Signaling Pathway	1.94	0.148	0.5	AKT1,ARNT,GAB1,IRS2,ITPR1,MAPK8,MYL1,MYL4,MYL6,MYLPF,PIK3C2A,PIK3C3,PIK3R3,PLCB4,PLCD1,PRKCI,PRKCZ
Gα12/13 Signaling	1.93	0.14	0.229	AKT1,CDH1,GAB1,HRAS,IRS2,MAP2K4,MAPK8,MEF2C,MYL1,MYL4,MYL6,MYLPF,NFKBIA,PIK3C2A,PIK3C3,PIK3R3,RALA,RAP2B,RHOA,TBXA2R
CD28 Signaling in T Helper Cells	1.92	0.142	1.5	AKT1,CD28,FCER1G,FYN,GAB1,GRAP2,HLA-A,IRS2,ITPR1,ITPR2,MAP2K4,MAPK8,NFATC1,NFKBIA,PIK3C2A,PIK3C3,PIK3R3,PPP3CA,SYK
Adipogenesis pathway	1.92	0.142	#NUM!	AKT1,ARNTL,DGKD,EBF1,ERCC3,EZH2,FOXC2,HDAC2,KAT7,KDM1A,LPIN1,NOCT,PER2,PPARG,RPS6KB1,SENP2,SIRT2,SREBF1,ZNF423
Macropinocytosis Signaling	1.91	0.157	0.302	CD14,GAB1,HRAS,IRS2,MET,NGF,PIK3C2A,PIK3C3,PIK3R3,PRKCI,PRKCZ,RALA,RAP2B,RHOA
PDGF Signaling	1.9	0.153	1.291	ABL1,CAV1,CSNK2B,GAB1,HRAS,IRS2,MAP2K4,MAPK8,PIK3C2A,PIK3C3,PIK3R3,RALA,RAP2B,SPHK1,SPHK2
Endometrial Cancer Signaling	1.9	0.167	-0.577	AKT1,CASP9,CDH1,GAB1,HRAS,ILK,IRS2,PIK3C2A,PIK3C3,PIK3R3,RALA,RAP2B
IL-2 Signaling	1.9	0.167	0	AKT1,CSNK2B,GAB1,HRAS,IRS2,MAPK8,PIK3C2A,PIK3C3,PIK3R3,RALA,RAP2B,SYK
PI3K Signaling in B Lymphocytes	1.89	0.141	0	ABL1,AKT1,CAMK2D,CREB1,FYN,HRAS,IRS2,ITPR1,ITPR2,NFATC1,NFKBIA,PLCB4,PLCD1,PPP3CA,PRKCI,PRKCZ,RALA,RAP2B,SYK
HIF1α Signaling	1.88	0.143	#NUM!	AKT1,ARNT,EDN1,GAB1,HRAS,IRS2,MAPK8,MMP1,MMP28,NOS2,PIK3C2A,PIK3C3,PIK3R3,RALA,RAP2B,SLC2A5,VEGFA,VEGFB
GM-CSF Signaling	1.88	0.16	0	AKT1,BCL2L1,CAMK2D,CSF2RB,GAB1,HRAS,IRS2,PIK3C2A,PIK3C3,PIK3R3,PPP3CA,RALA,RAP2B
Renal Cell Carcinoma Signaling	1.87	0.156	0.302	AKT1,ARNT,GAB1,HRAS,IRS2,MET,PAK6,PIK3C2A,PIK3C3,PIK3R3,RALA,RAP2B,TGFA,VEGFA
Unfolded protein response	1.86	0.179	#NUM!	CALR,CANX,DNAJC3,HSP90B1,HSPA5,MAPK8,MBTPS1,PPARG,SREBF1,VCP
Leukocyte Extravasation Signaling	1.85	0.127	0.426	ABL1,ACTG1,ACTN2,CD44,CLDN12,CLDN18,CLDN19,CLDN3,CLDN4,CXCL12,DLC1,GAB1,IRS2,MAP2K4,MAPK8,MMP1,MMP28,MYL6,NCF1,PECAM1,PIK3C2A,PIK3C3,PIK3R3,PRKCI,PRKCZ,RHOA,SIPA1
LPS/IL-1 Mediated Inhibition of RXR Function	1.85	0.126	0	ABCB11,ACOX2,ACOX3,ACSL1,ACSL3,ALDH16A1,ALDH18A1,ALDH1L2,ALDH7A1,CD14,CHST1,CHST3,CPT1A,CYP3A7,CYP4A11,FMO1,FMO5,GSTA3,GSTZ1,HS2ST1,IL1R1,LIPC,MAP2K4,MAPK8,MGMT,NR1H3,SLC27A1,SREBF1
Superpathway of Serine and Glycine Biosynthesis I	1.84	0.429	#NUM!	PSAT1,SHMT2,UBAC2
PAK Signaling	1.83	0.147	1	GAB1,HRAS,IRS2,MAP2K4,MAPK8,MYL1,MYL4,MYL6,MYLPF,NCK1,PAK6,PIK3C2A,PIK3C3,PIK3R3,RALA,RAP2B
CTLA4 Signaling in Cytotoxic T Lymphocytes	1.79	0.149	#NUM!	AKT1,AP1G2,CD28,FCER1G,FYN,GAB1,GRAP2,HLA-A,IRS2,PIK3C2A,PIK3C3,PIK3R3,PPP2R1B,PPP2R5D,SYK
Production of Nitric Oxide and Reactive Oxygen Species in Macrophages	1.79	0.128	1.8	AKT1,CLU,GAB1,IRS2,MAP2K4,MAP3K12,MAP3K2,MAP3K6,MAP3K8,MAPK8,NCF1,NFKBIA,NOS2,PCYOX1,PIK3C2A,PIK3C3,PIK3R3,PPP1R10,PPP2R1B,PPP2R5D,PRKCI,PRKCZ,RHOA,RHOC,SIRPA
fMLP Signaling in Neutrophils	1.78	0.14	-0.471	GAB1,GNAS,HRAS,IRS2,ITPR1,ITPR2,NCF1,NFATC1,NFKBIA,PIK3C2A,PIK3C3,PIK3R3,PLCB4,PPP3CA,PRKCI,PRKCZ,RALA,RAP2B
Systemic Lupus Erythematosus Signaling	1.78	0.123	#NUM!	AKT1,CD28,CD2BP2,CREM,FCER1G,FCGR1A,FCGR2A,GAB1,HLA-A,HNRNPA2B1,HNRNPC,HRAS,IRS2,KNG1,LSM2,LSM6,NFATC1,PIK3C2A,PIK3C3,PIK3R3,PRPF19,RALA,RAP2B,RNPC3,SNRPB2,SNRPD3,TLR7,TXNL4A,ZCRB1
Agrin Interactions at Neuromuscular Junction	1.76	0.16	0	ACTG1,ERBB3,ERBB4,GABPB1,HRAS,MAP2K4,MAPK8,Nrg1,NRG4,PAK6,RALA,RAP2B
ILK Signaling	1.76	0.127	0.626	ACTG1,ACTN2,AKT1,CDH1,CREB1,GAB1,ILK,IRS2,LIMS1,MAP2K4,MAPK8,MYH14,MYL1,MYL4,MYL6,NOS2,PIK3C2A,PIK3C3,PIK3R3,PPP2R1B,PPP2R5D,RHOA,RHOC,VEGFA,VEGFB
Superpathway of Inositol Phosphate Compounds	1.75	0.122	2.414	CD28,DUSP10,DUSP13,ERBB3,ERBB4,FYN,GAB1,INPP5A,IP6K1,IPMK,IRS2,ITPKC,MET,NUDT1,NUDT5,PDXP,PIK3C2A,PIK3C3,PIK3R3,PIP4K2C,PLCB4,PLCD1,PLPP6,PPP2R5D,PPP3CA,SET,SIRPA,SOCS3,SSH3
Axonal Guidance Signaling	1.74	0.108	#NUM!	ABL1,ABLIM1,ADAM15,ADAMTS10,AFG3L2,AKT1,AOPEP,CXCL12,EFNA5,EPHA7,FYN,GAB1,GNAS,HERC2,HRAS,IGF1,IRS2,KLC1,LNPEP,MET,MME,MMP1,MMP28,MYL1,MYL4,MYL6,MYLPF,NCK1,NFATC1,NGF,NTN4,PAK6,PIK3C2A,PIK3C3,PIK3R3,PLCB4,PLCD1,PLXND1,PPP3CA,PRKCI,PRKCZ,RALA,RAP2B,RHOA,RND1,ROBO2,SEMA3F,SEMA4A,SEMA6D,STK36,TUBB4A,UNC5A,VEGFA,VEGFB
Paxillin Signaling	1.74	0.14	0.5	ACTG1,ACTN2,GAB1,GIT2,HRAS,IRS2,ITGAX,MAP2K4,MAPK8,NCK1,PAK6,PIK3C2A,PIK3C3,PIK3R3,RALA,RAP2B,TLN2
p70S6K Signaling	1.73	0.136	0.943	AKT1,EEF2K,GAB1,HRAS,IRS2,PIK3C2A,PIK3C3,PIK3R3,PLCB4,PLCD1,PPP2R1B,PPP2R5D,PRKCI,PRKCZ,RALA,RAP2B,RPS6KB1,SYK,YWHAE
5-aminoimidazole Ribonucleotide Biosynthesis I	1.73	0.667	#NUM!	GART,PFAS
4-hydroxyproline Degradation I	1.73	0.667	#NUM!	GOT2,HOGA1
Glutamate Degradation II	1.73	0.667	#NUM!	GOT1L1,GOT2
Aspartate Biosynthesis	1.73	0.667	#NUM!	GOT1L1,GOT2
Endothelin-1 Signaling	1.71	0.126	-0.816	ADCY3,CASP9,ECE1,EDN1,GAB1,GNAS,Gucy1b2,HRAS,IRS2,ITPR1,ITPR2,MAPK8,NOS2,PAFAH1B1,PIK3C2A,PIK3C3,PIK3R3,PLB1,PLCB4,PLCD1,PRKCI,PRKCZ,RALA,RAP2B,SHF
UVB-Induced MAPK Signaling	1.69	0.162	0.905	AKT1,GAB1,IRS2,MAP2K4,MAPK8,PIK3C2A,PIK3C3,PIK3R3,PRKCI,PRKCZ,RPS6KB1
RANK Signaling in Osteoclasts	1.68	0.144	1.604	AKT1,GAB1,IRS2,MAP2K4,MAP3K12,MAP3K2,MAP3K6,MAP3K8,MAPK8,NFATC1,NFKBIA,PIK3C2A,PIK3C3,PIK3R3,PPP3CA
ErbB2-ErbB3 Signaling	1.68	0.156	-0.577	AKT1,ERBB3,GAB1,HRAS,IRS2,Nrg1,NRG4,PIK3C2A,PIK3C3,PIK3R3,RALA,RAP2B
Hereditary Breast Cancer Signaling	1.66	0.132	#NUM!	AKT1,BRD7,FAAP100,FANCD2,FANCG,GAB1,H2AX,HDAC2,HLTF,HRAS,IRS2,PHF10,PIK3C2A,PIK3C3,PIK3R3,POLR2H,RALA,RAP2B,RPA1,SMARCA4
Lymphotoxin β Receptor Signaling	1.64	0.159	-1.265	AKT1,BCL2L1,CASP9,DIABLO,ELP1,GAB1,IRS2,NFKBIA,PIK3C2A,PIK3C3,PIK3R3
HER-2 Signaling in Breast Cancer	1.64	0.146	#NUM!	AKT1,CASP9,CCNE2,ERBB3,GAB1,HRAS,IRS2,PIK3C2A,PIK3C3,PIK3R3,PRKCI,PRKCZ,RALA,RAP2B
Estrogen Receptor Signaling	1.63	0.134	#NUM!	CARM1,CCNC,ERCC3,HNRNPD,HRAS,MED12,MED16,MED18,MED30,NCOR2,POLR2H,PRKDC,RALA,RAP2B,SMARCA4,SPEN,SRA1,TAF1
Nitric Oxide Signaling in the Cardiovascular System	1.63	0.139	-1	AKT1,CAV1,GAB1,Gucy1b2,HSP90B1,IRS2,ITPR1,ITPR2,KNG1,PIK3C2A,PIK3C3,PIK3R3,PRKCI,PRKCZ,VEGFA,VEGFB
Salvage Pathways of Pyrimidine Ribonucleotides	1.61	0.144	0	AK4,CDADC1,CSNK1A1,GRK6,HIPK1,MAP2K4,MAP3K6,MAP3K8,MAPK8,NME2,NME5,NME6,PKN1,SGK1
Type II Diabetes Mellitus Signaling	1.58	0.129	0.577	ACSL1,ACSL3,AKT1,CACNB1,ENPP7,GAB1,IRS2,MAP2K4,MAPK8,NFKBIA,NSMAF,PIK3C2A,PIK3C3,PIK3R3,PPARG,PRKCI,PRKCZ,SLC27A1,SMPD3,SOCS3
IL-6 Signaling	1.57	0.132	0.243	AKT1,CD14,CRP,CSNK2B,GAB1,HRAS,IL1R1,IRS2,MAP2K4,MAPK8,NFKBIA,PIK3C2A,PIK3C3,PIK3R3,RALA,RAP2B,SOCS3,VEGFA
T Cell Receptor Signaling	1.56	0.137	#NUM!	CD28,FYN,GAB1,GRAP2,HRAS,IRS2,MAP2K4,MAPK8,NFATC1,NFKBIA,PIK3C2A,PIK3C3,PIK3R3,PPP3CA,RALA,RAP2B
Cell Cycle Regulation by BTG Family Proteins	1.56	0.189	#NUM!	CCNE2,CNOT7,HOXB9,NOCT,PPP2R1B,PPP2R5D,PRMT1
Fc Epsilon RI Signaling	1.55	0.134	0.5	AKT1,FCER1G,FYN,GAB1,GRAP2,HRAS,IRS2,MAP2K4,MAPK8,PIK3C2A,PIK3C3,PIK3R3,PRKCI,PRKCZ,RALA,RAP2B,SYK
Acute Myeloid Leukemia Signaling	1.54	0.141	0	AKT1,CSF2RB,GAB1,HRAS,IRS2,MAP2K4,PIK3C2A,PIK3C3,PIK3R3,RALA,RAP2B,RPS6KB1,TCF3,TCF7L2
IL-3 Signaling	1.53	0.144	0.277	AKT1,CSF2RB,GAB1,HRAS,IRS2,PIK3C2A,PIK3C3,PIK3R3,PPP3CA,PRKCI,PRKCZ,RALA,RAP2B
Melanoma Signaling	1.53	0.159	-0.333	AKT1,CDH1,GAB1,HRAS,IRS2,PIK3C2A,PIK3C3,PIK3R3,RALA,RAP2B
Phosphatidylethanolamine Biosynthesis II	1.51	0.333	#NUM!	CHKA,CHKB,PCYT2
Prolactin Signaling	1.49	0.143	-0.577	FYN,GAB1,HRAS,IRS2,NMI,PIK3C2A,PIK3C3,PIK3R3,PRKCI,PRKCZ,RALA,RAP2B,SOCS3
JAK/Stat Signaling	1.49	0.143	0.277	AKT1,BCL2L1,GAB1,HRAS,IRS2,PIAS4,PIK3C2A,PIK3C3,PIK3R3,RALA,RAP2B,SOCS3,STAT2
PI3K/AKT Signaling	1.49	0.132	0.258	AKT1,BCL2L1,GAB1,HRAS,HSP90B1,ILK,LIMS1,MAP3K8,MAPK8IP1,NFKBIA,PIK3R3,PPP2R1B,PPP2R5D,RALA,RAP2B,RPS6KB1,YWHAE
EIF2 Signaling	1.49	0.118	0	AGO1,AKT1,CDK11A,EIF2B4,EIF3B,EIF3J,EIF3L,EIF4A3,EIF5,FAU,GAB1,HRAS,HSPA5,IRS2,PIK3C2A,PIK3C3,PIK3R3,PTBP1,RALA,RAP2B,RPL22,RPS12,RPS20,RPS21,RPS24,SREBF1,VEGFA
AMPK Signaling	1.48	0.119	0	AK4,AKT1,AKT1S1,BRD7,CPT1A,CREB1,EEF2K,ELAVL1,GAB1,GNAS,HLTF,HNF4A,IRS2,MLST8,PFKFB3,PHF10,PIK3C2A,PIK3C3,PIK3R3,PPP2R1B,PPP2R5D,RAB27A,RPS6KB1,SMARCA4,STK11,STRADA
Natural Killer Cell Signaling	1.46	0.131	#NUM!	AKT1,FCER1G,FCGR2A,FYN,GAB1,HRAS,IRS2,NCK1,PAK6,PIK3C2A,PIK3C3,PIK3R3,PRKCI,PRKCZ,RALA,RAP2B,SYK
Renin-Angiotensin Signaling	1.46	0.131	0.5	ADCY3,GAB1,HRAS,IRS2,ITPR1,ITPR2,MAP2K4,MAPK8,PAK6,PIK3C2A,PIK3C3,PIK3R3,PRKCI,PRKCZ,RALA,RAP2B,SHF
Superpathway of D-myo-inositol (1,4,5)-trisphosphate Metabolism	1.46	0.217	2.236	IMPA1,INPP1,INPP5A,IPMK,ITPKC
Fcγ Receptor-mediated Phagocytosis in Macrophages and Monocytes	1.46	0.141	-0.832	ACTG1,AKT1,FCGR1A,FCGR2A,FYN,NCF1,NCK1,PIK3R3,PRKCI,PRKCZ,RPS6KB1,SYK,TLN2
FLT3 Signaling in Hematopoietic Progenitor Cells	1.46	0.141	-0.277	AKT1,CREB1,GAB1,HRAS,IRS2,PIK3C2A,PIK3C3,PIK3R3,RALA,RAP2B,RPS6KA6,RPS6KB1,STAT2
L-cysteine Degradation I	1.45	0.5	#NUM!	GOT1L1,GOT2
tRNA Charging	1.45	0.179	-2.646	AARS2,CARS1,FARSA,FARSB,LARS1,NARS2,SARS1
Integrin Signaling	1.44	0.118	0.408	ABL1,ACTG1,ACTN2,AKT1,CAV1,FYN,GAB1,HRAS,ILK,IRS2,ITGAX,LIMS1,MAP2K4,MAPK8,NCK1,PAK6,PIK3C2A,PIK3C3,PIK3R3,RALA,RAP2B,RHOA,RHOC,TLN2,TSPAN2,ZYX
Neuregulin Signaling	1.43	0.14	0	AKT1,ERBB3,ERBB4,HRAS,HSP90B1,NRG4,PIK3R3,PRKCI,PRKCZ,RALA,RAP2B,RPS6KB1,TGFA
IL-17 Signaling	1.43	0.14	#NUM!	AKT1,CRP,GAB1,HRAS,IRS2,MAP2K4,MAPK8,NOS2,PIK3C2A,PIK3C3,PIK3R3,RALA,RAP2B
Glioma Signaling	1.42	0.131	-0.535	ABL1,AKT1,CAMK2D,GAB1,HRAS,IGF1,IRS2,PA2G4,PIK3C2A,PIK3C3,PIK3R3,PRKCI,PRKCZ,RALA,RAP2B,TGFA
Pancreatic Adenocarcinoma Signaling	1.42	0.131	0.535	ABL1,AKT1,BCL2L1,CASP9,GAB1,IRS2,MAP2K4,MAPK8,PA2G4,PIK3C2A,PIK3C3,PIK3R3,RALA,TGFA,VEGFA,VEGFB
Phagosome Formation	1.41	0.129	#NUM!	FCER1G,FCGR1A,FCGR2A,GAB1,IRS2,ITGAX,PIK3C2A,PIK3C3,PIK3R3,PLCB4,PLCD1,PRKCI,PRKCZ,RHOA,RHOC,SYK,TLR7
Aryl Hydrocarbon Receptor Signaling	1.4	0.127	1.265	ALDH16A1,ALDH18A1,ALDH1L2,ALDH7A1,ARNT,CCND3,CCNE2,GSTA3,GSTZ1,HSP90B1,MAPK8,MCM7,NCOR2,NFIA,NFIB,NQO1,NQO2,SMARCA4
T Cell Exhaustion Signaling Pathway	1.4	0.121	0	ACVR1,AKT1,CD274,CD28,FCER1G,GAB1,HLA-A,HRAS,IRS2,MAP2K4,MAPK8,NFATC1,PDK1,PIK3C2A,PIK3C3,PIK3R3,PPP2R1B,PPP2R5D,RALA,RAP2B,STAT2,VEGFA
Phospholipase C Signaling	1.39	0.115	0.209	ADCY3,ARHGEF3,CREB1,FCER1G,FCGR2A,FYN,GNAS,GRAP2,HDAC2,HRAS,ITPR1,ITPR2,MEF2C,MYL1,MYL4,MYL6,MYLPF,NFATC1,PLCB4,PLCD1,PPP3CA,PRKCI,PRKCZ,RALA,RAP2B,RHOA,RHOC,SYK
Reelin Signaling in Neurons	1.39	0.138	#NUM!	AKT1,ARHGEF3,FYN,GAB1,IRS2,MAP2K4,MAPK8,MAPK8IP1,MAPK8IP3,PAFAH1B1,PIK3C2A,PIK3C3,PIK3R3
Relaxin Signaling	1.38	0.123	-1.069	ADCY3,AKT1,CREB1,FICD,GAB1,GNAS,Gucy1b2,IRS2,MPPE1,NFKBIA,NOS2,PDE4B,PDE6D,PDE7A,PIK3C2A,PIK3C3,PIK3R3,PRKCZ,SLC39A7,VEGFA
UVC-Induced MAPK Signaling	1.37	0.163	0.707	HRAS,MAP2K4,MAPK8,PRKCI,PRKCZ,RALA,RAP2B,SMPD3
IL-8 Signaling	1.37	0.118	0.626	AKT1,BCL2L1,CCND3,CDH1,GAB1,GNAS,HRAS,IRAK2,IRS2,ITGAX,MAP2K4,MAPK8,PIK3C2A,PIK3C3,PIK3R3,PRKCI,PRKCZ,RALA,RAP2B,RHOA,RHOC,RPS6KB1,VEGFA,VEGFB
Molecular Mechanisms of Cancer	1.37	0.107	#NUM!	ABL1,ADCY3,AKT1,APH1B,ARHGEF3,BCL2L1,CAMK2D,CASP9,CCND3,CCNE2,CDH1,CDK11A,CDK12,CDK15,CDK16,CDK19,CFLAR,DIABLO,FANCD2,FYN,GAB1,GNAS,HRAS,IRS2,MAP2K4,MAPK8,NFKBIA,PA2G4,PAK6,PIK3C2A,PIK3C3,PIK3R3,PLCB4,PRKCI,PRKCZ,PRKDC,RALA,RAP2B,RHOA,RHOC,STK36,TCF3
NF-κB Activation by Viruses	1.36	0.137	-0.277	AKT1,ELP1,GAB1,HRAS,IRS2,NFKBIA,PIK3C2A,PIK3C3,PIK3R3,PRKCI,PRKCZ,RALA,RAP2B
eNOS Signaling	1.36	0.121	-0.471	ADCY3,AKT1,CASP9,CAV1,DNM2,GAB1,GNAS,Gucy1b2,HSP90B1,HSPA5,IRS2,ITPR1,ITPR2,KNG1,PIK3C2A,PIK3C3,PIK3R3,PRKCI,PRKCZ,VEGFA,VEGFB
γ-linolenate Biosynthesis II (Animals)	1.36	0.235	0	ACSL1,ACSL3,FADS2,SLC27A1
Mitochondrial L-carnitine Shuttle Pathway	1.36	0.235	1	ACSL1,ACSL3,CPT1A,SLC27A1
Role of NFAT in Cardiac Hypertrophy	1.34	0.115	-0.408	ADCY3,AKT1,CACNB1,CAMK2D,CSNK1A1,GAB1,GNAS,HDAC2,HRAS,IGF1,IRS2,ITPR1,ITPR2,MAP2K4,MAPK8,MEF2C,PIK3C2A,PIK3C3,PIK3R3,PLCB4,PLCD1,PPP3CA,PRKCI,PRKCZ,RALA,RAP2B
iCOS-iCOSL Signaling in T Helper Cells	1.33	0.128	1.155	AKT1,CAMK2D,CD28,FCER1G,GAB1,GRAP2,HLA-A,IRS2,ITPR1,ITPR2,NFATC1,NFKBIA,PIK3C2A,PIK3C3,PIK3R3,PPP3CA
VEGF Family Ligand-Receptor Interactions	1.33	0.135	-0.832	AKT1,GAB1,HRAS,IRS2,PIK3C2A,PIK3C3,PIK3R3,PRKCI,PRKCZ,RALA,RAP2B,VEGFA,VEGFB
IL-4 Signaling	1.33	0.135	#NUM!	AKT1,GAB1,HLA-A,HMGA1,HRAS,IRS2,NFATC1,PIK3C2A,PIK3C3,PIK3R3,RALA,RAP2B,RPS6KB1
GP6 Signaling Pathway	1.33	0.126	1	AKT1,COL18A1,COL2A1,FCER1G,FYN,GAB1,GRAP2,IRS2,ITPR1,LAMB3,PIK3C2A,PIK3C3,PIK3R3,PRKCI,PRKCZ,SCHIP1,SYK
Small Cell Lung Cancer Signaling	1.31	0.138	0.707	ABL1,AKT1,BCL2L1,CASP9,CCNE2,GAB1,IRS2,NFKBIA,PA2G4,PIK3C2A,PIK3C3,PIK3R3
Estrogen-Dependent Breast Cancer Signaling	1.31	0.138	-0.905	AKT1,CREB1,GAB1,HRAS,IGF1,IRS2,PIK3C2A,PIK3C3,PIK3R3,RALA,RAP2B,TERT
Glioma Invasiveness Signaling	1.3	0.141	0.302	CD44,GAB1,HRAS,IRS2,PIK3C2A,PIK3C3,PIK3R3,RALA,RAP2B,RHOA,RHOC
NF-κB Signaling	1.3	0.118	2.132	AKT1,AZI2,CSNK2B,FCER1G,GAB1,HDAC2,HRAS,IL1R1,IRS2,MAP3K8,MAPK8,NFKBIA,NGF,PIK3C2A,PIK3C3,PIK3R3,PRKCZ,RALA,RAP2B,TGFA,TIRAP,TLR7
Intrinsic Prothrombin Activation Pathway	1.29	0.167	2.236	COL18A1,COL2A1,F13A1,F5,KLK9,KNG1,THBD
Cholecystokinin/Gastrin-mediated Signaling	1.29	0.131	-0.535	CREM,HRAS,ITPR1,ITPR2,MAP2K4,MAPK8,MEF2C,PLCB4,PRKCI,PRKCZ,RALA,RAP2B,RHOA,RHOC
FAK Signaling	1.29	0.131	#NUM!	ACTG1,AKT1,FYN,GAB1,GIT2,HRAS,IRS2,PAK6,PIK3C2A,PIK3C3,PIK3R3,RALA,RAP2B,TLN2
Remodeling of Epithelial Adherens Junctions	1.29	0.145	#NUM!	ACTG1,ACTN2,CDH1,CLIP1,DNM2,Mapre2,MET,RALA,TUBB4A,ZYX
Inhibition of Angiogenesis by TSP1	1.27	0.176	-0.447	AKT1,FYN,Gucy1b2,MAP2K4,MAPK8,VEGFA
Glucocorticoid Receptor Signaling	1.27	0.107	#NUM!	AKT1,BCL2L1,BGLAP,BRD7,CREB1,ERCC3,FCGR1A,GAB1,HLTF,HRAS,HSP90B1,HSPA5,IRS2,KRT23,KRT25,MAP2K4,MAPK8,MMP1,NCOR2,NFATC1,NFKBIA,NOS2,PHF10,PIK3C2A,PIK3C3,PIK3R3,POLR2H,POU2F2,PPP3CA,RALA,RAP2B,SGK1,SMARCA4,SRA1,TAF1,TSC22D3,UBE2I
Glycolysis I	1.26	0.192	-0.447	ALDOA,ENO1,ENO3,PGAM1,TPI1
Apelin Liver Signaling Pathway	1.26	0.192	2.236	COL18A1,COL2A1,EDN1,MAP2K4,MAPK8
Endocannabinoid Developing Neuron Pathway	1.26	0.125	0	ADCY3,AKT1,AKT1S1,CREB1,GAB1,HRAS,IRS2,MAP2K4,MAPK8,MLST8,PIK3C2A,PIK3C3,PIK3R3,RALA,RAP2B,RHOA
Role of IL-17A in Arthritis	1.25	0.143	#NUM!	GAB1,IRS2,MAP2K4,MAPK8,MMP1,NFKBIA,NOS2,PIK3C2A,PIK3C3,PIK3R3
Serine Biosynthesis	1.25	0.4	#NUM!	PSAT1,UBAC2
Myo-inositol Biosynthesis	1.25	0.4	#NUM!	IMPA1,ISYNA1
Citrulline-Nitric Oxide Cycle	1.25	0.4	#NUM!	ASS1,NOS2
autophagy	1.24	0.148	#NUM!	ATG13,ATG9A,ATG9B,BECN1,Cts3,CTSH,PIK3C3,VPS33A,WIPI1
GNRH Signaling	1.22	0.118	0.229	ADCY3,CACNB1,CAMK2D,CREB1,GNAS,HRAS,ITPR1,ITPR2,MAP2K4,MAP3K12,MAP3K2,MAP3K6,MAP3K8,MAPK8,PAK6,PLCB4,PRKCI,PRKCZ,RALA,RAP2B
Ephrin A Signaling	1.21	0.145	#NUM!	EFNA5,EPHA7,FYN,GAB1,IRS2,PIK3C2A,PIK3C3,PIK3R3,RHOA
Stearate Biosynthesis I (Animals)	1.2	0.159	1.134	ACSL1,ACSL3,CYP4A11,DBT,HNF4A,PORCN,SLC27A1
3-phosphoinositide Biosynthesis	1.2	0.114	1.877	CD28,DUSP10,DUSP13,ERBB3,ERBB4,FYN,GAB1,IRS2,MET,NUDT1,NUDT5,PDXP,PIK3C2A,PIK3C3,PIK3R3,PIP4K2C,PLPP6,PPP2R5D,PPP3CA,SET,SIRPA,SOCS3,SSH3
Ovarian Cancer Signaling	1.19	0.119	-0.277	ABL1,AKT1,CD44,EDN1,GAB1,HRAS,IRS2,PA2G4,PIK3C2A,PIK3C3,PIK3R3,RALA,RAP2B,RPS6KB1,TCF3,TCF7L2,VEGFA,VEGFB
Thrombopoietin Signaling	1.19	0.139	0	GAB1,HRAS,IRS2,PIK3C2A,PIK3C3,PIK3R3,PRKCI,PRKCZ,RALA,RAP2B
Cleavage and Polyadenylation of Pre-mRNA	1.17	0.25	#NUM!	CSTF2,CSTF3,PAPOLA
Assembly of RNA Polymerase I Complex	1.17	0.25	#NUM!	POLR1B,POLR1E,TAF1B
Role of Tissue Factor in Cancer	1.16	0.121	#NUM!	AKT1,BCL2L1,FYN,GAB1,HRAS,IRS2,MMP1,PDXP,PIK3C2A,PIK3C3,PIK3R3,RALA,RAP2B,RPS6KA6,RPS6KB1,VEGFA
Protein Kinase A Signaling	1.15	0.103	0.354	ADCY3,ADD2,ADD3,AKAP1,AKAP11,ANAPC1,ANAPC5,CAMK2D,CDC27,CREB1,CREM,DUSP10,DUSP22,FICD,GNAS,ITPR1,ITPR2,MPPE1,MYL1,MYL4,MYL6,MYLPF,NFATC1,NFKBIA,PDE4B,PDE6D,PDE7A,PHKG1,PLCB4,PLCD1,PPP1R10,PPP3CA,PRKCI,PRKCZ,PTPRG,PTPRS,RHOA,SIRPA,TCF3,TCF7L2,YWHAE
Role of Macrophages, Fibroblasts and Endothelial Cells in Rheumatoid Arthritis	1.14	0.105	#NUM!	AKT1,CAMK2D,CREB1,CSNK1A1,CXCL12,DAAM1,FCGR1A,GAB1,HRAS,IL1R1,IRAK2,IRS2,MAP2K4,MMP1,NFATC1,NFKBIA,NOS2,PIK3C2A,PIK3C3,PIK3R3,PLCB4,PLCD1,PPP3CA,PRKCI,PRKCZ,RALA,RAP2B,RHOA,SOCS3,TCF3,TCF7L2,TLR7,VEGFA,VEGFB
MSP-RON Signaling Pathway	1.12	0.135	#NUM!	ACTG1,CSF2RB,GAB1,IRS2,KLK9,NOS2,PIK3C2A,PIK3C3,PIK3R3,PRKCZ
Superpathway of Methionine Degradation	1.12	0.162	-1.633	AHCYL1,GOT1L1,GOT2,MGMT,PRMT1,PRMT3
IL-15 Signaling	1.11	0.131	#NUM!	AKT1,BCL2L1,GAB1,HRAS,IRS2,PIK3C2A,PIK3C3,PIK3R3,RALA,RAP2B,SYK
Pyridoxal 5'-phosphate Salvage Pathway	1.1	0.138	1.667	CSNK1A1,GRK6,HIPK1,MAP2K4,MAP3K6,MAP3K8,MAPK8,PKN1,SGK1
Chondroitin and Dermatan Biosynthesis	1.1	0.333	#NUM!	CHPF,CSGALNACT1
Glycerol Degradation I	1.1	0.333	#NUM!	Gk,GPD2
Glycine Cleavage Complex	1.1	0.333	#NUM!	AMT,GLDC
GDP-mannose Biosynthesis	1.1	0.333	#NUM!	GMPPA,MPI
Methylglyoxal Degradation VI	1.09	1	#NUM!	LDHD
Histamine Biosynthesis	1.09	1	#NUM!	HDC
D-mannose Degradation	1.09	1	#NUM!	MPI
Fatty Acid Activation	1.08	0.231	#NUM!	ACSL1,ACSL3,SLC27A1
Choline Biosynthesis III	1.08	0.231	#NUM!	PCYT1A,PCYT1B,PHKA1
Melanocyte Development and Pigmentation Signaling	1.08	0.124	-0.277	ADCY3,CREB1,GAB1,GNAS,HRAS,IRS2,PIK3C2A,PIK3C3,PIK3R3,RALA,RAP2B,RPS6KA6,RPS6KB1
FXR/RXR Activation	1.06	0.119	#NUM!	ABCB11,AKT1,CLU,FOXA3,HNF4A,HPX,KNG1,LIPC,MAP2K4,MAPK8,MTTP,NR1H3,PCYOX1,PPARG,SREBF1
Growth Hormone Signaling	1.05	0.128	0	GAB1,IGF1,IRS2,PIK3C2A,PIK3C3,PIK3R3,PRKCI,PRKCZ,RPS6KA6,RPS6KB1,SOCS3
Regulation of IL-2 Expression in Activated and Anergic T Lymphocytes	1.05	0.128	#NUM!	CD28,FYN,HRAS,MAP2K4,MAPK8,NFATC1,NFKBIA,PPP3CA,RALA,RAP2B,TOB1
CCR3 Signaling in Eosinophils	1.05	0.117	-0.277	GAB1,GNAS,HRAS,IRS2,ITPR1,ITPR2,PAK6,PIK3C2A,PIK3C3,PIK3R3,PLCB4,PRKCI,PRKCZ,RALA,RAP2B,RHOA
Breast Cancer Regulation by Stathmin1	1.02	0.108	#NUM!	ADCY3,ARHGEF3,CAMK2D,CCNE2,GAB1,GNAS,HRAS,IRS2,ITPR1,ITPR2,PIK3C2A,PIK3C3,PIK3R3,PLCB4,PPP1R10,PPP2R1B,PPP2R5D,PRKCI,PRKCZ,RALA,RAP2B,RHOA,TUBB4A
Polyamine Regulation in Colon Cancer	1.01	0.182	#NUM!	MXD1,OAZ2,PPARG,PSME1
Methionine Degradation I (to Homocysteine)	1.01	0.182	-1	AHCYL1,MGMT,PRMT1,PRMT3
Phenylalanine Degradation IV (Mammalian, via Side Chain)	1	0.214	#NUM!	ACSF3,GOT1L1,GOT2
Role of JAK1 and JAK3 in γc Cytokine Signaling	1	0.128	#NUM!	GAB1,HRAS,IRS2,PIK3C2A,PIK3C3,PIK3R3,RALA,RAP2B,SOCS3,SYK
Nur77 Signaling in T Lymphocytes	0.987	0.136	#NUM!	CASP9,CD28,FCER1G,HDAC2,HLA-A,MAP3K2,NFATC1,PPP3CA
P2Y Purigenic Receptor Signaling Pathway	0.983	0.114	0	ADCY3,AKT1,CREB1,GAB1,HRAS,IRS2,P2RY2,PIK3C2A,PIK3C3,PIK3R3,PLCB4,PLCD1,PRKCI,PRKCZ,RALA,RAP2B
Acetyl-CoA Biosynthesis I (Pyruvate Dehydrogenase Complex)	0.979	0.286	#NUM!	DBT,DLAT
Glycoaminoglycan-protein Linkage Region Biosynthesis	0.979	0.286	#NUM!	B3GALT6,XYLT1
Aspartate Degradation II	0.979	0.286	#NUM!	GOT1L1,GOT2
Gαq Signaling	0.967	0.111	0.243	AKT1,GAB1,GNAS,IRS2,ITPR1,ITPR2,NFATC1,NFKBIA,PIK3C2A,PIK3C3,PIK3R3,PLCB4,PPP3CA,PRKCI,PRKCZ,RGS4,RHOA,RHOC
HMGB1 Signaling	0.963	0.113	0	AKT1,CNTF,GAB1,HRAS,IL1R1,IRS2,KAT7,MAP2K4,MAPK8,PIK3C2A,PIK3C3,PIK3R3,RALA,RAP2B,RHOA,RHOC
Pyrimidine Deoxyribonucleotides De Novo Biosynthesis I	0.951	0.174	-2	AK4,NME2,NME5,NME6
Cytotoxic T Lymphocyte-mediated Apoptosis of Target Cells	0.943	0.156	-1	CASP9,DFFA,FCER1G,HLA-A,PRF1
Telomere Extension by Telomerase	0.932	0.2	#NUM!	HNRNPA2B1,POT1,TERF2
Superpathway of Citrulline Metabolism	0.932	0.2	#NUM!	ALDH18A1,ASS1,NOS2
STAT3 Pathway	0.932	0.114	0.277	CSF2RB,HRAS,IFNLR1,IGF1,IL17RD,IL1R1,MAP2K4,MAP3K12,MAPK8,NDUFA13,RALA,RAP2B,SOCS3,TGFA,VEGFA
Adrenomedullin signaling pathway	0.928	0.106	-0.655	ADCY3,AKT1,ARNT,GAB1,GNAS,Gucy1b2,HRAS,IRS2,ITPR1,ITPR2,MAP2K4,MAPK8,PIK3C2A,PIK3C3,PIK3R3,PLCB4,PLCD1,PPARG,RALA,RAP2B,SHF,SLC39A7
Induction of Apoptosis by HIV1	0.921	0.131	-1.134	BCL2L1,CASP9,DFFA,DIABLO,ELP1,MAP2K4,MAPK8,NFKBIA
PPARα/RXRα Activation	0.917	0.108	-0.258	ACVR1,ADCY3,CAND1,GNAS,GOT2,GPD2,HRAS,HSP90B1,IL1R1,MAP2K4,MAPK8,MED12,MEF2C,NCOR2,NFKBIA,PLCB4,PLCD1,RALA,RAP2B,SLC27A1
tRNA Splicing	0.914	0.143	0	FICD,MPPE1,PDE4B,PDE6D,PDE7A,TRPT1
Signaling by Rho Family GTPases	0.907	0.103	1.877	ACTG1,ARHGEF3,CDC42EP3,CDC42EP5,CDH1,CLIP1,GAB1,GNAS,IRS2,MAP2K4,MAP3K12,MAPK8,MYL1,MYL4,MYL6,MYLPF,PAK6,PIK3C2A,PIK3C3,PIK3R3,PIP4K2C,PKN1,PRKCI,PRKCZ,RHOA,RHOC
IL-22 Signaling	0.9	0.167	0	AKT1,MAP2K4,MAPK8,SOCS3
Tumoricidal Function of Hepatic Natural Killer Cells	0.9	0.167	#NUM!	CASP9,DFFA,LYVE1,PRF1
Cysteine Biosynthesis III (mammalia)	0.9	0.167	-1	AHCYL1,MGMT,PRMT1,PRMT3
FGF Signaling	0.9	0.12	-0.302	AKT1,CREB1,GAB1,HRAS,IRS2,ITPR1,MAPK8,MET,PIK3C2A,PIK3C3,PIK3R3
Amyotrophic Lateral Sclerosis Signaling	0.893	0.115	-1.387	BCL2L1,CASP9,GAB1,GRIK3,IGF1,IRS2,PIK3C2A,PIK3C3,PIK3R3,PPP3CA,RNF19A,VEGFA,VEGFB
Chronic Myeloid Leukemia Signaling	0.893	0.115	#NUM!	ABL1,AKT1,BCL2L1,GAB1,HDAC2,HRAS,IRS2,PA2G4,PIK3C2A,PIK3C3,PIK3R3,RALA,RAP2B
Inositol Pyrophosphates Biosynthesis	0.876	0.25	#NUM!	IP6K1,IPMK
Sphingomyelin Metabolism	0.876	0.25	#NUM!	ENPP7,SMPD3
Death Receptor Signaling	0.876	0.118	0.632	ACIN1,ACTG1,CASP9,CFLAR,DFFA,DIABLO,MAP2K4,MAPK8,NFKBIA,PARP14,PARP9
IL-7 Signaling Pathway	0.876	0.118	0.905	AKT1,CCND3,EBF1,FYN,GAB1,IRS2,MET,NFATC1,PIK3C2A,PIK3C3,PIK3R3
Colorectal Cancer Metastasis Signaling	0.866	0.102	0	ADCY3,AKT1,BCL2L1,CASP9,CDH1,GAB1,GNAS,HRAS,IRS2,MAP2K4,MAPK8,MMP1,MMP28,NOS2,PIK3C2A,PIK3C3,PIK3R3,RALA,RAP2B,RHOA,RHOC,TCF3,TCF7L2,TLR7,VEGFA,VEGFB
Extrinsic Prothrombin Activation Pathway	0.866	0.188	#NUM!	F13A1,F5,THBD
Ethanol Degradation II	0.86	0.147	0.447	ACSL1,ADH7,ADHFE1,ALDH1L2,ALDH7A1
Sphingosine-1-phosphate Signaling	0.842	0.111	0.535	ADCY3,AKT1,CASP9,GAB1,IRS2,PIK3C2A,PIK3C3,PIK3R3,PLCB4,PLCD1,RHOA,RHOC,SMPD3,SPHK1
Opioid Signaling Pathway	0.839	0.102	-1.4	ADCY3,AKT1,AP1G2,CACNB1,CAMK2D,CREB1,FYN,GNAS,GRK6,HRAS,ITPR1,ITPR2,MAP2K4,NFKBIA,PDK1,PNOC,PPP3CA,PRKCI,PRKCZ,RALA,RAP2B,RGS4,RPS6KA6,RPS6KB1,SIGMAR1
Glioblastoma Multiforme Signaling	0.824	0.106	0	AKT1,GAB1,HRAS,IGF1,IRS2,ITPR1,ITPR2,PIK3C2A,PIK3C3,PIK3R3,PLCB4,PLCD1,RALA,RAP2B,RHOA,RHOC,RPS6KB1,TCF3
Nucleotide Excision Repair Pathway	0.821	0.143	#NUM!	ERCC3,ERCC5,POLR2H,RPA1,RPA3
Hepatic Cholestasis	0.812	0.106	#NUM!	ABCB11,ADCY3,CD14,CNTF,HNF4A,IL1R1,IRAK2,MAP2K4,MAPK8,NFKBIA,NR1H3,PRKCI,PRKCZ,SLCO3A1,SREBF1,TIRAP,TJP2
Neuropathic Pain Signaling In Dorsal Horn Neurons	0.812	0.111	-0.277	CAMK2D,CREB1,GAB1,IRS2,ITPR1,ITPR2,PIK3C2A,PIK3C3,PIK3R3,PLCB4,PLCD1,PRKCI,PRKCZ
Nicotine Degradation II	0.81	0.123	1.414	ADH7,CSGALNACT1,CYP2S1,CYP3A7,FMO1,FMO5,LARGE2,UGT1A6
D-myo-inositol (1,4,5)-trisphosphate Degradation	0.81	0.176	#NUM!	IMPA1,INPP1,INPP5A
Apoptosis Signaling	0.81	0.115	0.302	ACIN1,BCL2L1,CASP9,DFFA,DIABLO,HRAS,MAP2K4,MAPK8,NFKBIA,RALA,RAP2B
Lipid Antigen Presentation by CD1	0.807	0.154	#NUM!	AP1G2,CALR,CANX,FCER1G
Spliceosomal Cycle	0.807	0.5	#NUM!	U2AF2
UDP-D-xylose and UDP-D-glucuronate Biosynthesis	0.807	0.5	#NUM!	UXS1
All-trans-decaprenyl Diphosphate Biosynthesis	0.807	0.5	#NUM!	PDSS1
Choline Degradation I	0.807	0.5	#NUM!	ALDH7A1
Uridine-5'-phosphate Biosynthesis	0.807	0.5	#NUM!	CAD
Spermidine Biosynthesis I	0.807	0.5	#NUM!	SRM
Gluconeogenesis I	0.807	0.154	0	ALDOA,ENO1,ENO3,PGAM1
Glycine Biosynthesis I	0.807	0.5	#NUM!	SHMT2
Role of Pattern Recognition Receptors in Recognition of Bacteria and Viruses	0.801	0.108	0.577	CNTF,CREB1,GAB1,IRS2,MAP2K4,MAPK8,MAVS,OAS3,PIK3C2A,PIK3C3,PIK3R3,PRKCI,PRKCZ,SYK,TLR7
Wnt/β-catenin Signaling	0.793	0.105	0.277	ACVR1,AKT1,APPL2,CD44,CDH1,CSNK1A1,CSNK2B,FRAT1,ILK,KREMEN2,PPP2R1B,PPP2R5D,SOX5,SOX6,TCF3,TCF7L2,TLE1,TLE4
G-Protein Coupled Receptor Signaling	0.793	0.0989	#NUM!	ADCY3,ADORA2A,AKT1,CAMK2D,CREB1,FICD,FYN,GAB1,GABBR1,GNAS,HRAS,IRS2,MAP3K8,MPPE1,NFKBIA,PDE4B,PDE6D,PDE7A,PIK3C2A,PIK3C3,PIK3R3,PLCB4,PTGDR,PTH1R,RALA,RAP2B,RGS4,TBXA2R
Sucrose Degradation V (Mammalian)	0.79	0.222	#NUM!	ALDOA,TPI1
Calcium-induced T Lymphocyte Apoptosis	0.783	0.121	0.816	FCER1G,HDAC2,HLA-A,ITPR1,ITPR2,PPP3CA,PRKCI,PRKCZ
Antiproliferative Role of Somatostatin Receptor 2	0.775	0.115	0	GAB1,Gucy1b2,HRAS,IRS2,PIK3C2A,PIK3C3,PIK3R3,RALA,RAP2B,SLC39A7
Dopamine-DARPP32 Feedback in cAMP Signaling	0.762	0.104	-0.775	ADCY3,CREB1,CREM,CSNK1A1,GNAS,Gucy1b2,ITPR1,ITPR2,KCNJ8,PLCB4,PLCD1,PPP1R10,PPP2R1B,PPP2R5D,PPP3CA,PRKCI,PRKCZ
Leptin Signaling in Obesity	0.754	0.114	-0.378	ADCY3,AKT1,GAB1,IRS2,PIK3C2A,PIK3C3,PIK3R3,PLCB4,PLCD1,SOCS3
1D-myo-inositol Hexakisphosphate Biosynthesis II (Mammalian)	0.754	0.167	#NUM!	INPP5A,IPMK,ITPKC
D-myo-inositol (1,3,4)-trisphosphate Biosynthesis	0.754	0.167	#NUM!	INPP5A,IPMK,ITPKC
Apelin Muscle Signaling Pathway	0.754	0.167	#NUM!	AKT1,GNAS,NRF1
Cellular Effects of Sildenafil (Viagra)	0.752	0.107	#NUM!	ACTG1,ADCY3,GNAS,Gucy1b2,ITPR1,ITPR2,MYH14,MYL1,MYL4,MYL6,MYLPF,PDE4B,PLCB4,PLCD1
CREB Signaling in Neurons	0.752	0.1	-0.894	ADCY3,AKT1,CACNB1,CAMK2D,CREB1,GAB1,GNAS,GRIK3,HRAS,IRS2,ITPR1,ITPR2,PIK3C2A,PIK3C3,PIK3R3,PLCB4,PLCD1,POLR2H,PRKCI,PRKCZ,RALA,RAP2B
Chondroitin Sulfate Biosynthesis	0.75	0.123	-0.378	B3GALT6,CHPF,CHST1,CHST3,CSGALNACT1,HS2ST1,XYLT1
Synaptic Long Term Depression	0.747	0.102	-1.414	CACNB1,GNAS,Gucy1b2,HRAS,IGF1,ITPR1,ITPR2,NOS2,PAFAH1B1,PLB1,PLCB4,PLCD1,PPP2R1B,PPP2R5D,PRKCI,PRKCZ,RALA,RAP2B,SLC39A7
IL-9 Signaling	0.747	0.128	0	GAB1,IRS2,PIK3C2A,PIK3C3,PIK3R3,SOCS3
VDR/RXR Activation	0.742	0.115	1.342	BGLAP,CCNC,CD14,IGFBP6,MXD1,NCOR2,PRKCI,PRKCZ,THBD
Clathrin-mediated Endocytosis Signaling	0.738	0.1	#NUM!	ACTG1,AP1G2,AP3S1,CLU,CSNK2B,DAB2,DNM2,GAB1,HIP1R,IGF1,IRS2,MET,PCYOX1,PIK3C2A,PIK3C3,PIK3R3,PPP3CA,SH3KBP1,SNX9,VEGFA,VEGFB
TR/RXR Activation	0.726	0.11	#NUM!	AKT1,ENO1,GAB1,IRS2,NCOR2,PIK3C2A,PIK3C3,PIK3R3,SLC16A3,SREBF1,THRB
Type I Diabetes Mellitus Signaling	0.721	0.108	1.134	CASP9,CD28,FCER1G,HLA-A,HSPD1,IL1R1,MAP2K4,MAPK8,NFKBIA,NOS2,PRF1,SOCS3
DNA damage-induced 14-3-3σ Signaling	0.706	0.158	#NUM!	AKT1,CCNE2,RAD1
RhoA Signaling	0.701	0.106	1.155	ACTG1,CDC42EP3,CDC42EP5,DLC1,IGF1,MYL1,MYL4,MYL6,MYLPF,PIP4K2C,PKN1,RHOA,SEMA3F
PTEN Signaling	0.701	0.106	-0.577	AKT1,BCL2L1,CASP9,CSNK2B,HRAS,ILK,MAGI1,MAGI2,PIK3R3,PRKCZ,RALA,RAP2B,RPS6KB1
Role of BRCA1 in DNA Damage Response	0.699	0.112	-2	BRD7,FAAP100,FANCD2,FANCG,HLTF,PHF10,RBBP8,RPA1,SMARCA4
IL-17A Signaling in Airway Cells	0.699	0.112	0.333	AKT1,GAB1,IRS2,MAP2K4,MAPK8,NFKBIA,PIK3C2A,PIK3C3,PIK3R3
Dermatan Sulfate Biosynthesis	0.697	0.119	-0.378	B3GALT6,CHPF,CHST1,CHST3,CSGALNACT1,HS2ST1,XYLT1
Apelin Pancreas Signaling Pathway	0.697	0.119	-0.378	GAB1,IRS2,MAP2K4,MAPK8,PIK3C2A,PIK3C3,PIK3R3
CD40 Signaling	0.678	0.111	0.333	ELP1,GAB1,IRS2,MAP2K4,MAPK8,NFKBIA,PIK3C2A,PIK3C3,PIK3R3
α-Adrenergic Signaling	0.672	0.109	-0.333	ADCY3,GNAS,HRAS,ITPR1,ITPR2,PHKG1,PRKCI,PRKCZ,RALA,RAP2B
Mouse Embryonic Stem Cell Pluripotency	0.668	0.105	0	AKT1,GAB1,HRAS,ID1,IRS2,PIK3C2A,PIK3C3,PIK3R3,RALA,RAP2B,TCF3,TCF7L2
TNFR1 Signaling	0.662	0.12	1.633	CASP9,MADD,MAP2K4,MAPK8,NFKBIA,PAK6
SPINK1 General Cancer Pathway	0.656	0.11	-0.333	AKT1,GAB1,HRAS,IRS2,PIK3C2A,PIK3C3,PIK3R3,RALA,RAP2B
IL-12 Signaling and Production in Macrophages	0.654	0.101	#NUM!	AKT1,CLU,GAB1,IRS2,MAP2K4,MAP3K8,MAPK8,NOS2,PCYOX1,PIK3C2A,PIK3C3,PIK3R3,PPARG,PRKCI,PRKCZ
TGF-β Signaling	0.654	0.108	0.378	ACVR1,HNF4A,HRAS,MAP2K4,MAPK8,PIAS4,RALA,RAP2B,TFE3,ZNF423
Phagosome Maturation	0.654	0.101	#NUM!	ATP6V0A4,CALR,CANX,Cts3,CTSH,Dync1i2,DYNLRB1,DYNLT1,GPAA1,HLA-A,PIK3C3,PRDX5,TUBB4A,TUBD1,VPS33A
Synaptic Long Term Potentiation	0.652	0.103	-0.277	CAMK2D,CREB1,HRAS,ITPR1,ITPR2,PLCB4,PLCD1,PPP1R10,PPP3CA,PRKCI,PRKCZ,RALA,RAP2B
Dolichyl-diphosphooligosaccharide Biosynthesis	0.652	0.182	#NUM!	ALG5,DPM1
Diphthamide Biosynthesis	0.65	0.333	#NUM!	DPH6
NADH Repair	0.65	0.333	#NUM!	NAXE
Coenzyme A Biosynthesis	0.65	0.333	#NUM!	PPCDC
L-cysteine Degradation III	0.65	0.333	#NUM!	GOT2
Inosine-5'-phosphate Biosynthesis II	0.65	0.333	#NUM!	PAICS
Hypusine Biosynthesis	0.65	0.333	#NUM!	EIF5A
1D-myo-inositol Hexakisphosphate Biosynthesis V (from Ins(1,3,4)P3)	0.65	0.333	#NUM!	IPMK
Oxidized GTP and dGTP Detoxification	0.65	0.333	#NUM!	NUDT1
PCP pathway	0.648	0.115	1.134	CTHRC1,DAAM1,LGR4,MAP2K4,MAPK8,PRICKLE1,RHOA
Tec Kinase Signaling	0.646	0.0994	0.728	ACTG1,FCER1G,FYN,GAB1,GNAS,IRS2,MAP2K4,MAPK8,PAK6,PIK3C2A,PIK3C3,PIK3R3,PRKCI,PRKCZ,RHOA,RHOC,STAT2
Bladder Cancer Signaling	0.635	0.106	#NUM!	ABL1,CDH1,HRAS,MMP1,MMP28,PA2G4,RALA,RAP2B,VEGFA,VEGFB
CDK5 Signaling	0.633	0.105	-0.302	ABL1,ADCY3,GNAS,HRAS,MAPK8,NGF,PPP1R10,PPP2R1B,PPP2R5D,RALA,RAP2B
B Cell Activating Factor Signaling	0.623	0.122	1	ELP1,MAP2K4,MAPK8,NFATC1,NFKBIA
Mechanisms of Viral Exit from Host Cells	0.623	0.122	#NUM!	ACTG1,CHMP4C,PDCD6IP,PRKCI,PRKCZ
Oxidative Ethanol Degradation III	0.618	0.143	#NUM!	ACSL1,ALDH1L2,ALDH7A1
Dendritic Cell Maturation	0.614	0.0969	1.886	AKT1,COL18A1,COL2A1,CREB1,FCER1G,FCGR1A,FCGR2A,GAB1,HLA-A,IRS2,MAP2K4,MAPK8,NFKBIA,PIK3C2A,PIK3C3,PIK3R3,PLCB4,PLCD1,STAT2
Actin Cytoskeleton Signaling	0.606	0.0952	0.447	ACTG1,ACTN2,CD14,GAB1,HRAS,IRS2,KNG1,MYH14,MYL1,MYL4,MYL6,MYLPF,PAK6,PIK3C2A,PIK3C3,PIK3R3,RALA,RAP2B,RHOA,SSH3,TIAM2,TLN2
Activation of IRF by Cytosolic Pattern Recognition Receptors	0.604	0.111	-0.378	ELP1,MAP2K4,MAPK8,MAVS,NFKBIA,PPIB,STAT2
HIPPO signaling	0.599	0.106	2.449	CD44,CUL1,DLG1,PPP1R10,PPP2R1B,PPP2R5D,TEAD4,TJP2,YWHAE
MIF Regulation of Innate Immunity	0.597	0.119	1.342	CD14,MAP2K4,MAPK8,NFKBIA,NOS2
Semaphorin Signaling in Neurons	0.587	0.113	#NUM!	FYN,MET,PAK6,RHOA,RHOC,RND1
4-1BB Signaling in T Lymphocytes	0.585	0.125	#NUM!	ELP1,MAP2K4,MAPK8,NFKBIA
Ephrin Receptor Signaling	0.567	0.096	-1.387	ABL1,AKT1,CREB1,CXCL12,DOK1,EFNA5,EPHA7,FYN,GNAS,HRAS,NCK1,PAK6,RALA,RAP2B,RHOA,VEGFA,VEGFB
Netrin Signaling	0.561	0.108	#NUM!	ABLIM1,CACNB1,ENAH,NCK1,NFATC1,PPP3CA,UNC5A
Circadian Rhythm Signaling	0.554	0.121	#NUM!	ARNTL,CREB1,PER2,PER3
Assembly of RNA Polymerase III Complex	0.544	0.154	#NUM!	BRF1,GTF3C3
Oleate Biosynthesis II (Animals)	0.544	0.154	#NUM!	FADS2,UFSP1
Leukotriene Biosynthesis	0.544	0.154	#NUM!	DPEP2,LTA4H
Chemokine Signaling	0.542	0.104	-0.707	CAMK2D,CXCL12,HRAS,MAPK8,PLCB4,RALA,RAP2B,RHOA
Arsenate Detoxification I (Glutaredoxin)	0.541	0.25	#NUM!	GLRX2
Branched-chain α-keto acid Dehydrogenase Complex	0.541	0.25	#NUM!	DBT
Heme Biosynthesis from Uroporphyrinogen-III I	0.541	0.25	#NUM!	PPOX
Proline Biosynthesis I	0.541	0.25	#NUM!	ALDH18A1
Glycerol-3-phosphate Shuttle	0.541	0.25	#NUM!	GPD2
N-acetylglucosamine Degradation II	0.541	0.25	#NUM!	NAGK
Molybdenum Cofactor Biosynthesis	0.541	0.25	#NUM!	MOCS2
Acetate Conversion to Acetyl-CoA	0.541	0.25	#NUM!	ACSL1
Cancer Drug Resistance By Drug Efflux	0.541	0.109	#NUM!	AKT1,HRAS,PDK1,PIK3R3,RALA,RAP2B
Crosstalk between Dendritic Cells and Natural Killer Cells	0.527	0.101	#NUM!	ACTG1,CAMK2D,CD28,CSF2RB,HLA-A,NECTIN2,PRF1,TLN2,TLR7
Role of JAK2 in Hormone-like Cytokine Signaling	0.527	0.118	#NUM!	HLTF,IRS2,SIRPA,SOCS3
Agranulocyte Adhesion and Diapedesis	0.526	0.0938	#NUM!	2610528A11Rik,ACTG1,CKLF,CLDN12,CLDN18,CLDN19,CLDN3,CLDN4,CXCL12,CXCL17,IL1R1,MMP1,MMP28,MYH14,MYL1,MYL4,MYL6,PECAM1
iNOS Signaling	0.521	0.111	1	CD14,HMGA1,IRAK2,NFKBIA,NOS2
Role of p14/p19ARF in Tumor Suppression	0.521	0.111	-0.447	GAB1,IRS2,PIK3C2A,PIK3C3,PIK3R3
Nicotine Degradation III	0.52	0.107	0.816	ADH7,CSGALNACT1,CYP2S1,CYP3A7,LARGE2,UGT1A6
PPAR Signaling	0.516	0.099	-0.632	HRAS,HSP90B1,IL1R1,NCOR2,NFKBIA,NR1H3,PPARG,RALA,RAP2B,SRA1
ERK/MAPK Signaling	0.511	0.0927	0.471	CREB1,ELF1,FYN,GAB1,HRAS,IRS2,NFATC1,PAK6,PIK3C2A,PIK3C3,PIK3R3,PPARG,PPP1R10,PPP2R1B,PPP2R5D,PRKCI,RALA,RAP2B,TLN2
p53 Signaling	0.507	0.0973	0.302	AKT1,BCL2L1,GAB1,IRS2,MAPK8,PERP,PIK3C2A,PIK3C3,PIK3R3,PRKDC,TP53INP1
Role of MAPK Signaling in the Pathogenesis of Influenza	0.506	0.101	#NUM!	AKT1,HRAS,MAP2K4,MAPK8,PAFAH1B1,PLB1,RALA,RAP2B
Coagulation System	0.5	0.114	0	F13A1,F5,KNG1,THBD
Calcium Signaling	0.5	0.0922	-0.333	ASPH,ATP2C1,CACNB1,CALR,CAMK2D,CREB1,HDAC2,ITPR1,ITPR2,MEF2C,MYH14,MYL1,MYL4,MYL6,NFATC1,PPP3CA,RAP2B,Tpm1,TPM3
DNA Double-Strand Break Repair by Homologous Recombination	0.499	0.143	#NUM!	ABL1,RPA1
Colanic Acid Building Blocks Biosynthesis	0.499	0.143	#NUM!	GMPPA,MPI
FAT10 Cancer Signaling Pathway	0.498	0.109	-0.447	ACVR1,AKT1,HOXB9,MAD2L1,NFKBIA
Role of PI3K/AKT Signaling in the Pathogenesis of Influenza	0.489	0.1	-0.378	AKT1,CASP9,GAB1,IRS2,NFKBIA,PIK3C2A,PIK3C3,PIK3R3
IL-10 Signaling	0.484	0.101	#NUM!	CD14,FCGR2A,IL1R1,MAP2K4,MAPK8,NFKBIA,SOCS3
Role of JAK family kinases in IL-6-type Cytokine Signaling	0.479	0.12	#NUM!	MAP2K4,MAPK8,SOCS3
Tryptophan Degradation X (Mammalian, via Tryptamine)	0.479	0.12	#NUM!	ALDH1L2,ALDH7A1,RDH14
Tryptophan Degradation III (Eukaryotic)	0.479	0.12	#NUM!	CDYL,GCDH,TDO2
Ethanol Degradation IV	0.479	0.12	#NUM!	ACSL1,ALDH1L2,ALDH7A1
Cyclins and Cell Cycle Regulation	0.474	0.0988	2	ABL1,CCND3,CCNE2,CUL1,HDAC2,PA2G4,PPP2R1B,PPP2R5D
D-myo-inositol-5-phosphate Metabolism	0.472	0.0926	1.291	DUSP10,DUSP13,NUDT1,NUDT5,PDXP,PIP4K2C,PLCB4,PLCD1,PLPP6,PPP2R5D,PPP3CA,SET,SIRPA,SOCS3,SSH3
Regulation of the Epithelial-Mesenchymal Transition Pathway	0.472	0.0914	#NUM!	AKT1,APH1B,CDH1,CLDN3,FOXC2,GAB1,HRAS,IRS2,MAP2K4,MET,PIK3C2A,PIK3C3,PIK3R3,RALA,RAP2B,RHOA,TCF3,TCF7L2
Hepatic Fibrosis / Hepatic Stellate Cell Activation	0.465	0.0914	#NUM!	BAMBI,CD14,COL18A1,COL2A1,ECE1,EDN1,IGF1,IL1R1,MET,MMP1,MYH14,MYL1,MYL4,MYL6,TGFA,VEGFA,VEGFB
Trehalose Degradation II (Trehalase)	0.462	0.2	#NUM!	HK2
Protein Citrullination	0.462	0.2	#NUM!	PADI4
Tetrahydrofolate Salvage from 5,10-methenyltetrahydrofolate	0.462	0.2	#NUM!	GART
CMP-N-acetylneuraminate Biosynthesis I (Eukaryotes)	0.462	0.2	#NUM!	NAGK
Lysine Degradation II	0.462	0.2	#NUM!	ALDH7A1
Lysine Degradation V	0.462	0.2	#NUM!	ALDH7A1
dTMP De Novo Biosynthesis	0.462	0.2	#NUM!	SHMT2
Tyrosine Degradation I	0.462	0.2	#NUM!	GSTZ1
Folate Polyglutamylation	0.462	0.2	#NUM!	SHMT2
NAD biosynthesis II (from tryptophan)	0.46	0.133	#NUM!	ABL1,TDO2
Noradrenaline and Adrenaline Degradation	0.451	0.108	0	ADH7,ADHFE1,ALDH1L2,ALDH7A1
Antiproliferative Role of TOB in T Cell Signaling	0.45	0.115	#NUM!	CCNE2,CUL1,TOB1
Acute Phase Response Signaling	0.447	0.0909	1.291	AKT1,CP,CRABP1,CRP,HNRNPK,HPX,HRAS,IL1R1,MAP2K4,MAPK8,NFKBIA,PIK3R3,RALA,RAP2B,SOCS3,TCF3
Chondroitin Sulfate Biosynthesis (Late Stages)	0.435	0.102	0.447	CHPF,CHST1,CHST3,CSGALNACT1,HS2ST1
Gustation Pathway	0.431	0.0909	#NUM!	ADCY3,CACNB1,FICD,ITPR1,ITPR2,MPPE1,P2RX6,P2RX7,P2RY2,PDE4B,PDE6D,PDE7A,SCNN1B,SCNN1G
Corticotropin Releasing Hormone Signaling	0.423	0.0909	-1	ADCY3,CACNB1,CREB1,GNAS,Gucy1b2,ITPR1,ITPR2,MEF2C,NOS2,PRKCI,PRKCZ,SLC39A7,VEGFA
Glutaryl-CoA Degradation	0.423	0.125	#NUM!	CDYL,GCDH
D-myo-inositol (1,4,5)-Trisphosphate Biosynthesis	0.423	0.111	#NUM!	PIP4K2C,PLCB4,PLCD1
Parkinson's Signaling	0.423	0.125	#NUM!	CASP9,MAPK8
Neuroprotective Role of THOP1 in Alzheimer's Disease	0.416	0.0917	#NUM!	CREB1,ECE1,HLA-A,HPN,KNG1,LONP1,MME,NFYA,PNOC,PRSS16,YWHAE
D-myo-inositol (1,4,5,6)-Tetrakisphosphate Biosynthesis	0.411	0.0903	1.387	DUSP10,DUSP13,IPMK,NUDT1,NUDT5,PDXP,PLPP6,PPP2R5D,PPP3CA,SET,SIRPA,SOCS3,SSH3
D-myo-inositol (3,4,5,6)-tetrakisphosphate Biosynthesis	0.411	0.0903	1.387	DUSP10,DUSP13,IPMK,NUDT1,NUDT5,PDXP,PLPP6,PPP2R5D,PPP3CA,SET,SIRPA,SOCS3,SSH3
Retinoic acid Mediated Apoptosis Signaling	0.408	0.0968	0.447	CASP9,CFLAR,CRABP1,DAP3,PARP14,PARP9
Actin Nucleation by ARP-WASP Complex	0.408	0.0968	-0.447	HRAS,NCK1,RALA,RAP2B,RHOA,RHOC
Wnt/Ca+ pathway	0.408	0.0968	0	CREB1,NFATC1,PDE6D,PLCB4,PLCD1,PPP3CA
April Mediated Signaling	0.407	0.103	1	MAP2K4,MAPK8,NFATC1,NFKBIA
Serotonin Degradation	0.402	0.0946	-0.378	ADH7,ADHFE1,ALDH1L2,ALDH7A1,CSGALNACT1,LARGE2,UGT1A6
Arginine Biosynthesis IV	0.399	0.167	#NUM!	ASS1
Proline Biosynthesis II (from Arginine)	0.399	0.167	#NUM!	PADI4
Urea Cycle	0.399	0.167	#NUM!	ASS1
Selenocysteine Biosynthesis II (Archaea and Eukaryotes)	0.399	0.167	#NUM!	SARS1
Rapoport-Luebering Glycolytic Shunt	0.399	0.167	#NUM!	PGAM1
NAD Biosynthesis III	0.399	0.167	#NUM!	Nmnat3
Neuroinflammation Signaling Pathway	0.396	0.0863	0.392	ACVR1,AKT1,APH1B,CFLAR,CNTF,CREB1,CRP,CXCL12,GAB1,GABBR1,HLA-A,IL1R1,IRAK2,IRS2,MAP2K4,MAPK8,NFATC1,NGF,NOS2,P2RX7,PIK3C2A,PIK3C3,PIK3R3,PPP3CA,SYK,TIRAP,TLR7
Regulation of Cellular Mechanics by Calpain Protease	0.391	0.0952	-1	ACTN2,CAST,HRAS,RALA,RAP2B,TLN2
RAN Signaling	0.39	0.118	#NUM!	KPNA1,RAN
3-phosphoinositide Degradation	0.389	0.0886	1.604	DUSP10,DUSP13,INPP4B,MTMR1,NUDT1,NUDT5,PDXP,PLPP6,PPP2R5D,PPP3CA,SET,SIRPA,SOCS3,SSH3
Oncostatin M Signaling	0.386	0.1	-1	HRAS,MMP1,RALA,RAP2B
Toll-like Receptor Signaling	0.374	0.0921	2.646	CD14,IRAK2,MAP2K4,MAPK8,NFKBIA,TIRAP,TLR7
Role of PKR in Interferon Induction and Antiviral Response	0.367	0.0976	#NUM!	AKT1,CASP9,FCGR1A,NFKBIA
Regulation of Actin-based Motility by Rho	0.36	0.0899	1.414	MYL1,MYL4,MYL6,MYLPF,PAK6,PIP4K2C,RHOA,RHOC
Th1 Pathway	0.36	0.0876	0.905	APH1B,CD274,CD28,GAB1,GATA3,HLA-A,IRS2,NFATC1,PIK3C2A,PIK3C3,PIK3R3,SOCS3
TNFR2 Signaling	0.352	0.1	#NUM!	MAP2K4,MAPK8,NFKBIA
Acetone Degradation I (to Methylglyoxal)	0.352	0.1	#NUM!	CYP2S1,CYP3A7,CYP4A11
NAD Biosynthesis from 2-amino-3-carboxymuconate Semialdehyde	0.35	0.143	#NUM!	ABL1
NAD Salvage Pathway III	0.35	0.143	#NUM!	Nmnat3
Retinol Biosynthesis	0.349	0.0952	1	DHRS3,LIPC,PNPLA2,RDH14
Mitotic Roles of Polo-Like Kinase	0.347	0.0909	#NUM!	ANAPC1,ANAPC5,CDC27,HSP90B1,PPP2R1B,PPP2R5D
Transcriptional Regulatory Network in Embryonic Stem Cells	0.347	0.0926	#NUM!	CDYL,HNF4A,RIF1,SET,SMARCAD1
Triacylglycerol Degradation	0.347	0.0926	0.447	ABHD12,DTD2,LIPC,PNPLA2,PPME1
GADD45 Signaling	0.333	0.105	#NUM!	CCND3,CCNE2
Histamine Degradation	0.333	0.105	#NUM!	ALDH1L2,ALDH7A1
Cell Cycle: G1/S Checkpoint Regulation	0.333	0.0896	0	ABL1,CCND3,CCNE2,CUL1,HDAC2,PA2G4
G Protein Signaling Mediated by Tubby	0.331	0.0968	#NUM!	ABL1,GNAS,PLCB4
Cardiac β-adrenergic Signaling	0.331	0.0857	0.632	ADCY3,AKAP1,AKAP11,FICD,GNAS,MPPE1,PDE4B,PDE6D,PDE7A,PPP1R10,PPP2R1B,PPP2R5D
Sperm Motility	0.329	0.0859	-0.905	GNAS,Gucy1b2,ITPR1,ITPR2,PAFAH1B1,PDE4B,PLB1,PLCB4,PLCD1,PRKCI,PRKCZ
Factors Promoting Cardiogenesis in Vertebrates	0.323	0.087	#NUM!	ACVR1,CCNE2,CDC6,MEF2C,PRKCI,PRKCZ,TCF3,TCF7L2
Eicosanoid Signaling	0.32	0.0882	#NUM!	DPEP2,LTA4H,PAFAH1B1,PLB1,PTGDR,TBXA2R
cAMP-mediated signaling	0.318	0.0837	-0.243	ADCY3,ADORA2A,AKAP1,AKAP11,CAMK2D,CREB1,CREM,FICD,GABBR1,GNAS,MPPE1,PDE4B,PDE6D,PDE7A,PPP3CA,PTGDR,PTH1R,RGS4,TBXA2R
Fatty Acid β-oxidation I	0.312	0.0938	#NUM!	ACSL1,ACSL3,SLC27A1
Airway Pathology in Chronic Obstructive Pulmonary Disease	0.308	0.125	#NUM!	MMP1
Cdc42 Signaling	0.308	0.0838	1.508	CDC42BPA,CDC42EP5,CLIP1,FCER1G,HLA-A,MAP2K4,MAPK8,MYL1,MYL4,MYL6,MYLPF,PRKCI,PRKCZ,RALA
Granzyme A Signaling	0.308	0.1	#NUM!	PRF1,SET
The Visual Cycle	0.308	0.1	#NUM!	DHRS3,RDH14
Superoxide Radicals Degradation	0.308	0.125	#NUM!	NQO1
Tryptophan Degradation to 2-amino-3-carboxymuconate Semialdehyde	0.308	0.125	#NUM!	TDO2
p38 MAPK Signaling	0.307	0.0847	0	CREB1,DUSP10,EEF2K,HMGN1,IL1R1,IRAK2,MAP2K4,MEF2C,RPS6KA6,RPS6KB1
BMP signaling pathway	0.298	0.0854	0	CREB1,HRAS,MAP2K4,MAPK8,RALA,RAP2B,ZNF423
G Beta Gamma Signaling	0.298	0.084	-0.632	AKT1,CACNB1,CAV1,DNM2,GNAS,HRAS,PRKCI,PRKCZ,RALA,RAP2B
Human Embryonic Stem Cell Pluripotency	0.287	0.0828	#NUM!	ACVR1,AKT1,GAB1,GNAS,IRS2,NGF,PIK3C2A,PIK3C3,PIK3R3,SPHK1,TCF3,TCF7L2
Heparan Sulfate Biosynthesis	0.287	0.0843	-0.378	B3GALT6,CHST1,CHST3,DTD2,HS2ST1,PPME1,XYLT1
LXR/RXR Activation	0.279	0.0826	1.414	CD14,CLU,HPX,IL1R1,KNG1,NCOR2,NOS2,NR1H3,PCYOX1,SREBF1
DNA Methylation and Transcriptional Repression Signaling	0.276	0.0882	#NUM!	ARID4B,HDAC2,MTA1
Retinoate Biosynthesis I	0.276	0.0882	#NUM!	ADH7,DHRS3,RDH14
Antioxidant Action of Vitamin C	0.276	0.0826	-0.707	CSF2RB,MAP2K4,MAPK8,NFKBIA,PAFAH1B1,PLB1,PLCB4,PLCD1,SLC2A5
Citrulline Biosynthesis	0.272	0.111	#NUM!	ALDH18A1
Heme Biosynthesis II	0.272	0.111	#NUM!	PPOX
Folate Transformations I	0.272	0.111	#NUM!	SHMT2
Melatonin Signaling	0.271	0.0833	0.816	CAMK2D,MAP2K4,PLCB4,PLCD1,PRKCI,PRKCZ
Ephrin B Signaling	0.271	0.0833	-0.816	CAP1,CXCL12,GNAS,HNRNPK,HRAS,RHOA
Triacylglycerol Biosynthesis	0.269	0.0851	0	DBT,LPIN1,MBOAT2,PORCN
Fatty Acid α-oxidation	0.264	0.0909	#NUM!	ALDH1L2,ALDH7A1
Apelin Cardiac Fibroblast Signaling Pathway	0.264	0.0909	#NUM!	AKT1,SPHK1
GPCR-Mediated Integration of Enteroendocrine Signaling Exemplified by an L Cell	0.26	0.0822	0	ADCY3,GNAS,ITPR1,ITPR2,PLCB4,PLCD1
Graft-versus-Host Disease Signaling	0.256	0.0833	#NUM!	CD28,FCER1G,HLA-A,PRF1
Putrescine Degradation III	0.246	0.087	#NUM!	ALDH1L2,ALDH7A1
Autoimmune Thyroid Disease Signaling	0.243	0.0816	#NUM!	CD28,FCER1G,HLA-A,PRF1
Cell Cycle: G2/M DNA Damage Checkpoint Regulation	0.243	0.0816	#NUM!	ABL1,CUL1,PRKDC,YWHAE
Calcium Transport I	0.243	0.1	#NUM!	ATP2C1
GDP-glucose Biosynthesis	0.243	0.1	#NUM!	HK2
Glycine Betaine Degradation	0.243	0.1	#NUM!	SHMT2
TCA Cycle II (Eukaryotic)	0.228	0.0833	#NUM!	ACO1,ACO2
Glucose and Glucose-1-phosphate Degradation	0.218	0.0909	#NUM!	HK2
UDP-N-acetyl-D-galactosamine Biosynthesis II	0.218	0.0909	#NUM!	HK2
Acyl-CoA Hydrolysis	0.195	0.0833	#NUM!	HNF4A
Guanosine Nucleotides Degradation III	0.195	0.0833	#NUM!	NT5M
Pregnenolone Biosynthesis	0.195	0.0833	#NUM!	CYP4A11
BER pathway	0.195	0.0833	#NUM!	POLE
PXR/RXR Activation	0	0.0769	#NUM!	ABCB11,AKT1,CPT1A,CYP3A7,HNF4A
Role of RIG1-like Receptors in Antiviral Innate Immunity	0	0.0455	#NUM!	MAVS,NFKBIA
TREM1 Signaling	0	0.0667	0.447	AKT1,ITGAX,LAT2,NLRP10,TLR7
CCR5 Signaling in Macrophages	0	0.0745	0.447	CACNB1,FCER1G,GNAS,MAP2K4,MAPK8,PRKCI,PRKCZ
IL-15 Production	0	0.0714	#NUM!	PRKCI,PRKCZ
T Helper Cell Differentiation	0	0.0548	#NUM!	CD28,FCER1G,GATA3,HLA-A
Cardiomyocyte Differentiation via BMP Receptors	0	0.05	#NUM!	MEF2C
Maturity Onset Diabetes of Young (MODY) Signaling	0	0.0476	#NUM!	HNF4A
Role of CHK Proteins in Cell Cycle Checkpoint Control	0	0.0702	#NUM!	PPP2R1B,PPP2R5D,RAD1,RPA1
Androgen Signaling	0	0.0588	-0.816	CACNB1,CALR,ERCC3,GNAS,KAT7,POLR2H,PRKCI,PRKCZ
Role of Oct4 in Mammalian Embryonic Stem Cell Pluripotency	0	0.0435	#NUM!	NR2F6,PHC1
Role of NANOG in Mammalian Embryonic Stem Cell Pluripotency	0	0.0769	-0.333	AKT1,GAB1,HRAS,IRS2,PIK3C2A,PIK3C3,PIK3R3,RALA,RAP2B,RIF1
Basal Cell Carcinoma Signaling	0	0.0417	#NUM!	STK36,TCF3,TCF7L2
Primary Immunodeficiency Signaling	0	0.02	#NUM!	RFXANK
Allograft Rejection Signaling	0	0.0465	#NUM!	CD28,FCER1G,HLA-A,PRF1
Communication between Innate and Adaptive Immune Cells	0	0.0417	#NUM!	CD28,FCER1G,HLA-A,TLR7
Role of Osteoblasts, Osteoclasts and Chondrocytes in Rheumatoid Arthritis	0	0.0809	#NUM!	AKT1,BGLAP,CASP9,CSNK1A1,GAB1,IGF1,IL1R1,IRS2,MAP2K4,MAPK8,MMP1,NFATC1,NFKBIA,PIK3C2A,PIK3C3,PIK3R3,PPP3CA,TCF3,TCF7L2
Altered T Cell and B Cell Signaling in Rheumatoid Arthritis	0	0.0444	#NUM!	CD28,FCER1G,HLA-A,TLR7
Atherosclerosis Signaling	0	0.0625	#NUM!	CLU,COL18A1,COL2A1,CXCL12,MMP1,PAFAH1B1,PCYOX1,PLB1
B Cell Development	0	0.0278	#NUM!	HLA-A
IL-1 Signaling	0	0.0769	1.633	ADCY3,GNAS,IL1R1,IRAK2,MAP2K4,MAPK8,NFKBIA
Role of Wnt/GSK-3β Signaling in the Pathogenesis of Influenza	0	0.039	#NUM!	CSNK1A1,TCF3,TCF7L2
TWEAK Signaling	0	0.0571	#NUM!	CASP9,NFKBIA
OX40 Signaling Pathway	0	0.0667	1.342	BCL2L1,FCER1G,HLA-A,MAP2K4,MAPK8,NFKBIA
MIF-mediated Glucocorticoid Regulation	0	0.0588	#NUM!	CD14,NFKBIA
Assembly of RNA Polymerase II Complex	0	0.06	#NUM!	ERCC3,POLR2H,TAF1
Mismatch Repair in Eukaryotes	0	0.0625	#NUM!	RPA1
DNA Double-Strand Break Repair by Non-Homologous End Joining	0	0.0714	#NUM!	PRKDC
IL-17A Signaling in Fibroblasts	0	0.0571	#NUM!	MMP1,NFKBIA
IL-17A Signaling in Gastric Cells	0	0.08	#NUM!	MAP2K4,MAPK8
Role of IL-17F in Allergic Inflammatory Airway Diseases	0	0.0667	#NUM!	CREB1,IGF1,RPS6KA6
Role of JAK1, JAK2 and TYK2 in Interferon Signaling	0	0.0417	#NUM!	STAT2
RhoGDI Signaling	0	0.08	-1.604	ACTG1,ARHGEF3,CD44,CDH1,DLC1,GNAS,MYL1,MYL4,MYL6,MYLPF,PAK6,PIP4K2C,RHOA,RHOC
Hematopoiesis from Pluripotent Stem Cells	0	0.0204	#NUM!	FCER1G
nNOS Signaling in Neurons	0	0.0638	#NUM!	PPP3CA,PRKCI,PRKCZ
nNOS Signaling in Skeletal Muscle Cells	0	0.0488	#NUM!	CACNB1,DMD
Estrogen-mediated S-phase Entry	0	0.0385	#NUM!	CCNE2
Bupropion Degradation	0	0.08	#NUM!	CYP2S1,CYP3A7
Thyroid Hormone Metabolism II (via Conjugation and/or Degradation)	0	0.0698	#NUM!	CSGALNACT1,LARGE2,UGT1A6
Dopamine Degradation	0	0.0541	#NUM!	ALDH1L2,ALDH7A1
Chondroitin Sulfate Degradation (Metazoa)	0	0.0625	#NUM!	ARSB
Heparan Sulfate Biosynthesis (Late Stages)	0	0.0658	0.447	CHST1,CHST3,DTD2,HS2ST1,PPME1
Glutathione Redox Reactions I	0	0.0417	#NUM!	GSTZ1
Ubiquinol-10 Biosynthesis (Eukaryotic)	0	0.0556	#NUM!	CYP4A11
CDP-diacylglycerol Biosynthesis I	0	0.04	#NUM!	MBOAT2
Melatonin Degradation I	0	0.0769	0.447	CSGALNACT1,CYP2S1,CYP3A7,LARGE2,UGT1A6
NAD Salvage Pathway II	0	0.0769	#NUM!	Nmnat3,NT5M
Phospholipases	0	0.0794	-0.447	LIPC,PAFAH1B1,PLB1,PLCB4,PLCD1
Estrogen Biosynthesis	0	0.0488	#NUM!	CYP2S1,CYP3A7
Glutathione-mediated Detoxification	0	0.0625	#NUM!	GSTA3,GSTZ1
Urate Biosynthesis/Inosine 5'-phosphate Degradation	0	0.0769	#NUM!	NT5M
NAD Phosphorylation and Dephosphorylation	0	0.0769	#NUM!	NADK
Dermatan Sulfate Biosynthesis (Late Stages)	0	0.0652	#NUM!	CHST1,CHST3,HS2ST1
Phosphatidylglycerol Biosynthesis II (Non-plastidic)	0	0.037	#NUM!	MBOAT2
Valine Degradation I	0	0.0556	#NUM!	DBT
Purine Nucleotides Degradation II (Aerobic)	0	0.0526	#NUM!	NT5M
γ-glutamyl Cycle	0	0.0769	#NUM!	CHAC1
Methylglyoxal Degradation III	0	0.0526	#NUM!	CYP4A11
Adenosine Nucleotides Degradation II	0	0.0625	#NUM!	NT5M
Superpathway of Melatonin Degradation	0	0.0714	0.447	CSGALNACT1,CYP2S1,CYP3A7,LARGE2,UGT1A6
Histidine Degradation VI	0	0.0667	#NUM!	CYP4A11
Gαi Signaling	0	0.0738	-0.707	ADCY3,CAV1,GABBR1,GNAS,HRAS,RALA,RAP2B,RGS4,TBXA2R
Gαs Signaling	0	0.0748	-0.707	ADCY3,ADD2,ADD3,ADORA2A,CREB1,GNAS,PTGDR,PTH1R
Inhibition of Matrix Metalloproteases	0	0.0513	#NUM!	MMP1,MMP28
Granulocyte Adhesion and Diapedesis	0	0.0722	#NUM!	2610528A11Rik,CKLF,CLDN12,CLDN18,CLDN19,CLDN3,CLDN4,CXCL12,CXCL17,IL1R1,MMP1,MMP28,PECAM1
Interferon Signaling	0	0.0556	#NUM!	IFIT1,STAT2
Amyloid Processing	0	0.0784	#NUM!	AKT1,APH1B,CSNK1A1,CSNK2B
GABA Receptor Signaling	0	0.0632	#NUM!	ADCY3,AP1G2,CACNB1,GABBR1,GNAS,UBQLN1
Antigen Presentation Pathway	0	0.0789	#NUM!	CALR,CANX,HLA-A
Serotonin Receptor Signaling	0	0.0233	#NUM!	ADCY3
Phototransduction Pathway	0	0.0377	#NUM!	Gucy1b2,PDE6D
Sonic Hedgehog Signaling	0	0.0667	#NUM!	DYRK1B,STK36
Dopamine Receptor Signaling	0	0.0519	#NUM!	ADCY3,PPP1R10,PPP2R1B,PPP2R5D
Glutamate Receptor Signaling	0	0.0526	#NUM!	GRIK3,HOMER1,SLC1A4
Notch Signaling	0	0.0526	#NUM!	APH1B,FURIN
GPCR-Mediated Nutrient Sensing in Enteroendocrine Cells	0	0.0804	-0.333	ADCY3,CACNB1,GNAS,ITPR1,ITPR2,PLCB4,PLCD1,PRKCI,PRKCZ
Inflammasome pathway	0	0.05	#NUM!	P2RX7
Th1 and Th2 Activation Pathway	0	0.0695	#NUM!	ACVR1,APH1B,CD274,CD28,GAB1,GATA3,HLA-A,IRS2,NFATC1,PIK3C2A,PIK3C3,PIK3R3,SOCS3
Th2 Pathway	0	0.0724	0.632	ACVR1,APH1B,CD28,GAB1,GATA3,HLA-A,IRS2,PIK3C2A,PIK3C3,PIK3R3,SOCS3
Osteoarthritis Pathway	0	0.0758	0.258	BGLAP,CASP9,COL2A1,CREB1,IL1R1,MEF2C,MMP1,NOS2,P2RX7,PPARG,PTH1R,SPHK1,TCF3,TCF7L2,VEGFA,VEGFB
Iron homeostasis signaling pathway	0	0.073	#NUM!	ACO1,ACO2,ARNT,ATP6V0A4,CP,CUL1,FLVCR1,FTH1,HPX,HSCB
Th17 Activation Pathway	0	0.0659	2.449	FCER1G,HSP90B1,IL1R1,IRAK2,NFATC1,SOCS3
SPINK1 Pancreatic Cancer Pathway	0	0.0167	#NUM!	KLK9
Apelin Adipocyte Signaling Pathway	0	0.0375	#NUM!	ADCY3,GSTZ1,MAPK8
Complement System	0	0.027	#NUM!	ITGAX
