# Supplementary material for: Maternal obesity alters the placental transcriptome in a fetal sex-dependent manner
Source: Front Cell Dev Biol. 2023 Jun 15;11:1178533. doi: 10.3389/fcell.2023.1178533 (PMC10309565; doi:10.3389/fcell.2023.1178533)
Supplement: Supplementary file 5 [file Table3.XLSX]

## Sheet: Sheet1
Supplemental Table 3 : Effect of maternal obesity on female placental transcriptomics at embryonic day 18.5.
Gene ID	Transcript ID	Total counts	P-value (F_Obese vs. F_Control)	FDR step up (F_Obese vs. F_Control)	Ratio (F_Obese vs. F_Control)	Fold change (F_Obese vs. F_Control)	LSMean(F_Obese) (F_Obese vs. F_Control)	LSMean(F_Control) (F_Obese vs. F_Control)
Hoxd13	NM_008275	8.57732	5.57756e-05	0.99986	0.162974	-6.13594	0.0927933	0.569374
Med6	NM_027213	91.8422	0.000306042	0.99986	4.98043	4.98043	7.98878	1.60403
Cpeb1	NM_007755	17.6392	0.000815625	0.99986	3.77477	3.77477	1.31858	0.349314
Ppp6r3	NM_001164159	695.873	0.000830894	0.99986	1.7342	1.7342	43.3563	25.0008
Tsta3	NM_031201	287.029	0.000940978	0.99986	2.47284	2.47284	17.603	7.11852
Fam171a1	NM_001081161	459.618	0.00141356	0.99986	0.555162	-1.80128	17.4706	31.4694
Ganab	NM_008060	740.408	0.00145789	0.99986	0.612854	-1.63171	27.9662	45.6327
Dand5	NR_033145	64.6869	0.0014954	0.99986	0.585902	-1.70677	2.25015	3.84049
Aff3	NM_001290814	110.768	0.00152507	0.99986	1.33531	1.33531	6.19205	4.63716
Map2k6	NM_011943	28.0859	0.00156881	0.99986	0.256655	-3.89628	0.5727	2.2314
Map2k6	NM_001356352	28.0859	0.00156881	0.99986	0.256655	-3.89628	0.5727	2.2314
Hace1	NM_172473	102.434	0.00168429	0.99986	0.721381	-1.38623	4.48573	6.21826
Naa50	NM_001347239	799.46	0.00175857	0.99986	0.68305	-1.46402	33.0427	48.3752
Foxk2	NM_001080932	531.244	0.00180768	0.99986	0.771188	-1.2967	22.846	29.6244
Ebf3	NM_001113414	12.2732	0.00193308	0.99986	0.274395	-3.64438	0.305271	1.11252
Mtus1	NM_001005863	259.517	0.00201461	0.99986	0.507495	-1.97046	9.66686	19.0482
Corin	NM_001122756	333.068	0.00203788	0.99986	1.73585	1.73585	24.3121	14.0058
Adnp	NM_009628	14.0337	0.00212266	0.99986	0.0661271	-15.1224	0.0473594	0.716188
Prr3	NM_001282024	78.7485	0.00221843	0.99986	0.258839	-3.86341	1.72213	6.65328
Hs3st3a1	NM_178870	15.5494	0.00222521	0.99986	3.21934	3.21934	1.17739	0.365724
Zscan22	NM_001290436	12.8766	0.00229503	0.99986	0.0666183	-15.0109	0.0802728	1.20497
Bbx	NM_001347240	508.717	0.0022956	0.99986	1.51526	1.51526	33.188	21.9024
Glod4	NM_026029	410.79	0.00259537	0.99986	0.845379	-1.1829	18.4526	21.8276
AU019823	NM_001134902	133.259	0.00270061	0.99986	3.64142	3.64142	9.84396	2.70333
Sall4	NM_201395	25.6815	0.00289207	0.99986	6.68876	6.68876	2.0964	0.313421
Ssr2	NM_001356317	2506.22	0.00292194	0.99986	0.813685	-1.22898	111.615	137.173
Rabl6	NM_001024616	1088.74	0.00298975	0.99986	0.81608	-1.22537	49.1002	60.1659
Dnajc14	NM_028873	375.173	0.00302204	0.99986	0.582348	-1.71719	13.9022	23.8726
Paics	NM_001356974	24.9425	0.00314678	0.99986	0.123549	-8.09397	0.223065	1.80548
Tsta3	NM_001357005	219.181	0.00316806	0.99986	0.510391	-1.95928	8.23295	16.1307
Zbp1	NM_001139519	46.6324	0.00318385	0.99986	1.74251	1.74251	3.22939	1.8533
Pkig	NM_001039390	64.8521	0.00320277	0.99986	0.220661	-4.53185	1.39065	6.3022
Zfp266	NM_001135019	112.888	0.00322185	0.99986	1.46732	1.46732	6.52378	4.44607
Ercc2	NM_007949	396.205	0.00325874	0.99986	1.20474	1.20474	21.6149	17.9416
Tmx4	NM_029148	379.147	0.00329068	0.99986	0.691125	-1.44692	14.6513	21.1993
Tmem33	NM_030108	114.704	0.00331748	0.99986	2.51532	2.51532	8.97553	3.56834
Kctd17	NM_001289673	377.069	0.00336248	0.99986	2.05689	2.05689	20.5875	10.0091
Rbm18	NM_026434	422.311	0.00336945	0.99986	0.56986	-1.75482	15.9425	27.9762
Gm5113	NM_001033540	22.7128	0.00339534	0.99986	0.475079	-2.10491	0.755623	1.59052
Dmtf1	NM_001110327	349.145	0.00340822	0.99986	0.695602	-1.4376	15.4551	22.2183
Shmt2	NM_001252316	124.582	0.00341964	0.99986	0.372828	-2.6822	3.57825	9.59758
Kpna1	NM_008465	789.877	0.00343233	0.99986	0.843536	-1.18549	37.8903	44.9184
Herc2	NM_010418	918.213	0.00350159	0.99986	0.842704	-1.18666	41.9554	49.7867
Tjap1	NM_028751	257.334	0.00360661	0.99986	1.96229	1.96229	17.6114	8.97493
Slc41a2	NM_177388	568.896	0.00362772	0.99986	0.613861	-1.62903	20.8707	33.999
Ppp6r3	NM_029456	310.852	0.00366503	0.99986	0.589621	-1.696	12.7442	21.6143
Ackr3	NM_001271607	7.3606	0.00376303	0.99986	0.00158622	-630.429	0.00119022	0.750351
Gmip	NM_198101	449.797	0.00379921	0.99986	0.709846	-1.40876	19.4888	27.4549
Gnl3	NR_104298	53.2306	0.00383364	0.99986	0.197391	-5.06609	0.732964	3.71326
Mroh1	NM_175457	1123.06	0.00391643	0.99986	0.820963	-1.21808	47.9362	58.3903
Ccdc107	NM_001037913	327.693	0.00394367	0.99986	0.716438	-1.39579	13.844	19.3234
Mex3d	NM_198615	422.649	0.0039917	0.99986	0.779635	-1.28265	18.7746	24.0813
Aldoc	NM_009657	9.97794	0.00403	0.99986	0.106445	-9.39452	0.118437	1.11266
Aen	NM_026531	169.35	0.00407408	0.99986	0.387312	-2.5819	4.36969	11.2821
Foxp4	NM_001110824	339.637	0.00410704	0.99986	1.8885	1.8885	22.8425	12.0956
Mapk14	NM_001168513	689.811	0.00422599	0.99986	1.45284	1.45284	43.3843	29.8617
Ankrd33b	NM_001164441	478.757	0.00423476	0.99986	1.65496	1.65496	30.4219	18.3822
L3mbtl3	NM_001359254	139.316	0.00426076	0.99986	0.460878	-2.16977	5.13448	11.1406
Fmn1	NM_001287818	11.0714	0.00431715	0.99986	4.03311	4.03311	0.880185	0.21824
Tmem209	NM_001311093	146.927	0.0044423	0.99986	2.61977	2.61977	7.76012	2.96214
Fam120b	NM_024203	77.6489	0.00459144	0.99986	0.337196	-2.96563	2.51061	7.44555
Cdkl2	NM_016912	92.2774	0.00460616	0.99986	0.262263	-3.81296	1.79874	6.85852
Ahcyl2	NM_021414	91.2933	0.00462728	0.99986	0.322602	-3.0998	2.54	7.87348
Rarb	NM_001289762	15.5623	0.00466293	0.99986	11.6898	11.6898	1.01452	0.0867867
Ces2c	NM_145603	7.26742	0.00467017	0.99986	0.288409	-3.4673	0.153957	0.533816
Arrdc4	NM_025549	48.2831	0.0046847	0.99986	3.4041	3.4041	3.67669	1.08008
Nomo1	NM_153057	1362.07	0.00478186	0.99986	0.747181	-1.33836	57.2541	76.6268
Svip	NR_027704	6.74108	0.00482177	0.99986	0.212742	-4.70053	0.136025	0.639389
Polr3g	NM_001081176	270.161	0.00492259	0.99986	0.579257	-1.72635	10.9344	18.8767
Preb	NM_001294302	117.154	0.00492267	0.99986	0.326317	-3.0645	2.58625	7.92558
Dguok	NM_013764	188.19	0.00495891	0.99986	0.658197	-1.5193	7.64243	11.6112
Arap1	NM_001040112	197.715	0.0050631	0.99986	0.489554	-2.04268	5.79698	11.8414
Ints1	NM_026748	811.116	0.00507863	0.99986	0.828446	-1.20708	36.7031	44.3036
Stradb	NR_151686	106.206	0.00508545	0.99986	3.97527	3.97527	10.0289	2.52281
Aen	NM_001162939	211.215	0.0050961	0.99986	2.08211	2.08211	14.8555	7.13483
Tmem41a	NR_037773	59.2426	0.00521406	0.99986	4.28749	4.28749	5.43798	1.26833
Sowahd	NM_173779	36.5148	0.00521905	0.99986	2.04538	2.04538	2.16792	1.05991
Mindy3	NR_149730	29.7377	0.00533118	0.99986	4.14372	4.14372	1.87357	0.452147
Rbbp8	NM_001252495	130.948	0.00533798	0.99986	2.53677	2.53677	7.49093	2.95294
Mylpf	NM_016754	15.3497	0.00543126	0.99986	2381.72	2381.72	1.67277	0.00070234
Ankrd1	NM_013468	41.7489	0.00544472	0.99986	1.95683	1.95683	2.8698	1.46655
Mfap3l	NM_001293769	42.2761	0.00545819	0.99986	0.1414	-7.07214	0.299348	2.11703
Mpp6	NM_001164734	35.8698	0.00547369	0.99986	0.264338	-3.78304	1.07731	4.07549
Vps13a	NM_173028	143.352	0.00548644	0.99986	0.744303	-1.34354	6.12802	8.23323
Hdac3	NM_010411	724.392	0.00560409	0.99986	0.845231	-1.18311	32.8962	38.9198
Rab11fip3	NM_001162869	337.77	0.00564355	0.99986	0.597906	-1.6725	13.5159	22.6053
Ncoa5	NM_144892	684.02	0.00567609	0.99986	0.858337	-1.16504	31.2148	36.3666
Zfp131	NM_001302550	18.6178	0.00583918	0.99986	0.146889	-6.80785	0.311991	2.12399
Becn1	NM_001359819	60.2335	0.00584012	0.99986	0.24283	-4.1181	1.0966	4.51592
A330023F24Rik	NR_015566	100.558	0.00591305	0.99986	0.473745	-2.11084	3.44587	7.27368
Kmt2e	NM_026984	1266.88	0.00595442	0.99986	1.28945	1.28945	72.7676	56.433
Adcy9	NM_009624	152.463	0.00600604	0.99986	0.479966	-2.08348	5.07557	10.5749
Prrc2b	NM_001159634	735.786	0.00605574	0.99986	0.617654	-1.61903	31.4892	50.9819
Kdm5c	NM_013668	2249.78	0.00614183	0.99986	0.830145	-1.20461	118.817	143.128
Fam109a	NM_001359950	39.3257	0.0061585	0.99986	0.159523	-6.2687	0.517063	3.24131
Cnot8	NM_026949	724.088	0.00617263	0.99986	0.777165	-1.28673	31.6473	40.7215
Ghrh	NM_010285	1547.83	0.00626063	0.99986	0.643768	-1.55336	57.4156	89.1869
Vsig1	NM_026103	9.65523	0.00630379	0.99986	2.21521	2.21521	0.889938	0.40174
Chd7	NM_001277149	264.489	0.00631558	0.99986	0.454484	-2.2003	9.03039	19.8695
Sulf2	NM_028072	1392.38	0.00632159	0.99986	0.643251	-1.5546	51.7953	80.5212
Pde4b	NM_001177982	230.018	0.00634627	0.99986	1.83874	1.83874	15.116	8.22088
Ehmt2	NM_001286573	218.837	0.00639212	0.99986	0.543327	-1.84051	8.50037	15.645
1810026B05Rik	NR_037569	234.603	0.00641799	0.99986	1.31794	1.31794	13.0397	9.89402
Ints10	NM_001359129	12.8878	0.00643304	0.99986	0.163782	-6.10568	0.276937	1.69089
Eif4a2	NM_001123037	550.007	0.00646505	0.99986	1.67851	1.67851	33.5584	19.993
Zfp429	NM_001080941	103.012	0.00647596	0.99986	1.3448	1.3448	6.28519	4.67369
Porcn	NM_145908	23.1894	0.00653891	0.99986	0.10885	-9.18695	0.215968	1.98409
Zfp386	NM_019565	278.536	0.00654069	0.99986	1.77584	1.77584	15.4295	8.68856
2610044O15Rik8	NM_153780	63.0552	0.00657154	0.99986	1.43478	1.43478	3.92436	2.73517
Atf2	NM_001284374	48.4488	0.00661611	0.99986	11.0756	11.0756	5.3698	0.48483
Etv5	NM_023794	190.932	0.00669676	0.99986	0.6632	-1.50784	8.66711	13.0686
8430426J06Rik	NR_077229	10.0441	0.00682426	0.99986	6.87571	6.87571	1.32204	0.192278
F10	NM_007972	24.6351	0.0068847	0.99986	0.282643	-3.53803	0.692818	2.45121
Trak1	NR_152160	601.292	0.00695243	0.99986	0.692642	-1.44375	23.6001	34.0725
Pabpc4	NM_130881	681.532	0.00697028	0.99986	0.75012	-1.33312	29.3296	39.0998
Tbl1xr1	NM_030732	726.105	0.00698133	0.99986	1.28876	1.28876	42.1108	32.6755
Vsig10	NM_001033311	679.977	0.00708463	0.99986	1.43616	1.43616	35.9256	25.0151
Prag1	NM_172911	432.329	0.00719169	0.99986	1.36768	1.36768	27.5562	20.1481
Chd3	NM_146019	1827.43	0.00722422	0.99986	0.674967	-1.48155	72.1193	106.849
Ep400	NM_173066	598.786	0.00725076	0.99986	0.808896	-1.23625	27.0908	33.4911
Tmem38b	NM_028053	454.184	0.00737004	0.99986	0.748404	-1.33618	20.2285	27.0288
Smim20	NM_001145433	184.84	0.00738423	0.99986	0.745439	-1.34149	7.42175	9.95622
Rnf145	NM_028862	1161.83	0.00758555	0.99986	0.774038	-1.29193	50.7795	65.6035
Fam234a	NM_001357894	631.844	0.00759419	0.99986	0.549133	-1.82105	26.3328	47.9534
Pank1	NM_023792	11.8335	0.00767382	0.99986	0.23201	-4.31016	0.227259	0.979522
Snx14	NM_001359958	218.395	0.00770026	0.99986	0.476592	-2.09823	6.22991	13.0718
Rab11fip2	NM_001164367	60.9262	0.007781	0.99986	0.243107	-4.11342	1.30207	5.35594
Prl2b1	NM_025532	22615.5	0.00783793	0.99986	0.508324	-1.96725	787.53	1549.27
Ccnl2	NM_207678	1355.41	0.00807698	0.99986	1.16608	1.16608	71.9104	61.6687
Zfp422	NM_001302439	39.2932	0.00809065	0.99986	0.1094	-9.14077	0.339405	3.10242
Syna	NM_001013751	318.721	0.00811027	0.99986	0.440299	-2.27119	12.3393	28.0248
Trappc10	NM_001081055	808.694	0.00816061	0.99986	0.842729	-1.18662	37.9931	45.0834
Ncor1	NM_001252313	892.219	0.00817227	0.99986	0.739893	-1.35155	39.1644	52.9326
Zfp976	NM_001242388	47.3137	0.00817889	0.99986	0.568194	-1.75996	1.63653	2.88024
Gm6712	NM_001324550	55.0425	0.00825652	0.99986	1.48236	1.48236	3.49965	2.36086
Vps53	NM_026664	703.211	0.00829411	0.99986	0.77579	-1.28901	31.3327	40.3881
Nlrp4c	NM_031389	7.80529	0.00835212	0.99986	0.197188	-5.07129	0.1317	0.667887
Vdac3	NM_001198998	99.5511	0.00836712	0.99986	2.61607	2.61607	5.64909	2.15938
Dkk3	NM_015814	473.501	0.00844294	0.99986	1.50795	1.50795	26.9439	17.8679
Lipa	NM_001111100	211.499	0.00847132	0.99986	0.508888	-1.96507	7.02335	13.8014
Tmem178	NM_026516	153.081	0.00849851	0.99986	2.52373	2.52373	9.67114	3.83208
Rabep1	NM_019400	312.131	0.00852523	0.99986	0.543839	-1.83878	12.4378	22.8703
Lmln	NM_172823	14.2404	0.00869971	0.99986	0.442179	-2.26153	0.458801	1.03759
Snx19	NM_028874	668.622	0.00870284	0.99986	0.824624	-1.21267	29.9356	36.3022
Wac	NM_001282093	359.515	0.00871655	0.99986	1.95397	1.95397	24.794	12.689
Zfp345	NM_001034900	32.0963	0.00874716	0.99986	0.553052	-1.80815	1.11536	2.01674
Pik3r3	NM_001355585	213.064	0.00877725	0.99986	0.537404	-1.8608	7.16449	13.3317
Wnk1	NM_001185020	3909.94	0.0088405	0.99986	0.862821	-1.15899	187.211	216.975
Shisa5	NM_001357932	328.028	0.00887195	0.99986	1.69455	1.69455	22.3221	13.1728
Rpn1	NM_133933	6094.79	0.00893085	0.99986	0.826294	-1.21022	265.126	320.862
Arap1	NM_027180	181.123	0.00893642	0.99986	2.50821	2.50821	13.4233	5.35176
Msantd3	NM_001145924	35.5293	0.00903494	0.99986	0.0739919	-13.515	0.311576	4.21094
Map3k4	NM_001357722	521.144	0.00907554	0.99986	0.76087	-1.31429	23.7699	31.2404
Fbn1	NM_007993	840.584	0.0091226	0.99986	1.55588	1.55588	51.354	33.0065
Ndufab1	NM_028177	119.124	0.0091501	0.99986	0.723414	-1.38233	4.83823	6.68805
Gpaa1	NM_010331	323.087	0.0091599	0.99986	0.800258	-1.2496	13.7972	17.241
Trmt13	NM_030016	51.3797	0.00917675	0.99986	0.398236	-2.51108	1.29778	3.25883
Sh3bp5l	NM_024480	405.689	0.00920444	0.99986	0.58551	-1.70791	14.7722	25.2296
Cdc27	NM_001285989	266.569	0.00922101	0.99986	0.573623	-1.74331	9.56515	16.675
Arhgef12	NM_001359232	1096.07	0.00923117	0.99986	0.794256	-1.25904	51.5299	64.8783
Prr3	NM_001282013	156.954	0.00941959	0.99986	2.11919	2.11919	10.4503	4.93127
Dnajb6	NM_001359198	284.448	0.00969588	0.99986	2.99002	2.99002	22.7545	7.61013
Ing1	NM_001302457	259.37	0.00973294	0.99986	2.12059	2.12059	16.6475	7.8504
Parp6	NR_038075	128.473	0.00990136	0.99986	0.380602	-2.62741	3.98021	10.4577
Slc30a3	NM_001347323	11.6272	0.0100165	0.99986	2.81103	2.81103	1.22542	0.435934
Asb1	NM_001039126	92.5543	0.0100544	0.99986	0.358866	-2.78655	1.95205	5.43949
Scoc	NM_001039137	57.3864	0.0101176	0.99986	0.302141	-3.30972	1.57632	5.21717
Fbxo2	NM_176848	18.4269	0.0102068	0.99986	0.437058	-2.28803	0.592584	1.35585
2310035C23Rik	NM_173187	127.752	0.0102332	0.99986	0.696878	-1.43497	5.85249	8.39816
Sh2b3	NM_001306128	85.5079	0.0103241	0.99986	3.51722	3.51722	8.05501	2.29016
Plekhg5	NR_104381	94.6112	0.0103956	0.99986	0.375641	-2.66212	2.6839	7.14486
Cdkl1	NM_183294	17.8443	0.0104144	0.99986	0.582413	-1.71699	0.801927	1.3769
Pip4k2a	NM_001355149	13.4322	0.0104246	0.99986	2.92173	2.92173	1.23443	0.4225
Ndufa7	NR_103515	44.2395	0.0105221	0.99986	2.00468	2.00468	2.93072	1.46194
Terf1	NM_001286628	21.1678	0.0105494	0.99986	18.2473	18.2473	2.05484	0.11261
1600012H06Rik	NM_001083882	377.581	0.0105633	0.99986	1.54668	1.54668	24.0331	15.5385
Elovl2	NM_019423	27.8003	0.0106081	0.99986	1.82113	1.82113	1.83364	1.00687
Zgpat	NM_001048148	323.659	0.0106237	0.99986	0.798711	-1.25202	14.5071	18.1632
P2rx4	NM_001310720	142.785	0.0106355	0.99986	0.352007	-2.84086	2.19783	6.24372
Sec31a	NM_001359344	1056.71	0.0106483	0.99986	0.660953	-1.51297	38.8956	58.8478
Wdr62	NR_152437	442.284	0.0107095	0.99986	1.86265	1.86265	27.4036	14.7121
Slc25a19	NM_001252396	26.1527	0.0107121	0.99986	0.358546	-2.78904	0.84239	2.34946
Phtf1	NM_001163468	64.2742	0.010755	0.99986	2.34004	2.34004	4.95954	2.11942
Gpsm1	NM_001199146	166.247	0.0107591	0.99986	2.0971	2.0971	11.1703	5.32654
Zfp445	NM_001359934	144.398	0.0109665	0.99986	1.34509	1.34509	8.6688	6.44479
Tomm5	NM_001099675	598.621	0.0111661	0.99986	0.795658	-1.25682	28.2494	35.5045
Rpa1	NM_026653	384.295	0.0112217	0.99986	1.32936	1.32936	21.6034	16.2509
Map3k6	NM_016693	324.603	0.011393	0.99986	1.27727	1.27727	17.3349	13.5719
Uqcc3	NM_001160356	290.251	0.0114199	0.99986	1.34536	1.34536	15.6182	11.6089
Gpd2	NM_010274	688.46	0.0115697	0.99986	0.653868	-1.52936	29.4114	44.9807
Cct6b	NM_009839	38.8388	0.0115742	0.99986	0.35823	-2.7915	1.09116	3.04597
Nup214	NM_172268	494.098	0.0116312	0.99986	0.860361	-1.1623	23.2356	27.0068
Dlk2	NM_001286028	23.1452	0.0116636	0.99986	4.7904	4.7904	1.09316	0.228198
Fyn	NM_008054	246.593	0.0116641	0.99986	0.587655	-1.70168	9.27748	15.7873
Cad	NM_023525	345.504	0.0117597	0.99986	0.760826	-1.31436	14.17	18.6245
Add3	NM_001164100	409.544	0.0118411	0.99986	0.620454	-1.61172	14.5554	23.4593
Frg2f1	NM_001004178	53.3574	0.0118504	0.99986	0.638397	-1.56642	2.25013	3.52465
Tmem44	NM_172614	28.1567	0.0119888	0.99986	6.8865	6.8865	1.51716	0.22031
Ankra2	NM_001271389	7.30019	0.0120598	0.99986	0.000345287	-2896.14	0.0001	0.289615
Snd1	NM_019776	2420.37	0.0121159	0.99986	0.839915	-1.1906	105.491	125.597
Exosc10	NM_001355490	16.6712	0.012223	0.99986	0.0790132	-12.6561	0.0706579	0.894254
Gpm6b	NM_001177961	84.5685	0.0122364	0.99986	0.476075	-2.10051	2.81805	5.91933
Parp6	NM_029922	5.75634	0.012238	0.99986	5.89533	5.89533	0.162407	0.0275484
Sipa1	NM_001164481	60.889	0.0122472	0.99986	11.4763	11.4763	3.31925	0.289227
Slc9a6	NM_172780	370.126	0.0122508	0.99986	0.485476	-2.05983	13.1577	27.1027
Smarce1	NM_020618	902.035	0.0122867	0.99986	0.836755	-1.19509	42.6071	50.9194
Cfap126	NM_001081275	28.4025	0.0123335	0.99986	0.503134	-1.98754	1.03081	2.04877
Dnajc4	NM_020566	14.3326	0.0123849	0.99986	0.204807	-4.88265	0.233111	1.1382
Gtf3c1	NM_207239	602.21	0.012399	0.99986	0.811275	-1.23263	26.9742	33.2491
Nfe2	NM_001302338	17.9721	0.0124027	0.99986	0.221938	-4.50576	0.331837	1.49518
Ntpcr	NM_025636	76.955	0.0124451	0.99986	0.638204	-1.5669	2.65186	4.15519
Fam76b	NM_001358259	83.3113	0.0125095	0.99986	2.73253	2.73253	6.49544	2.37707
Grik3	NM_001081097	24.0295	0.0125222	0.99986	0.348428	-2.87003	0.619245	1.77725
Zfp57	NM_001013745	49.284	0.0125692	0.99986	6.02432	6.02432	4.67456	0.775948
Hist1h1e	NM_015787	5.98078	0.0126293	0.99986	3.52863	3.52863	0.56302	0.159558
Ubap2l	NM_001165986	203.148	0.0126417	0.99986	1.79298	1.79298	13.5396	7.55145
Dcun1d4	NM_001190734	125.189	0.0128002	0.99986	0.472653	-2.11572	4.41671	9.34451
Lin54	NM_001346583	81.8757	0.0128561	0.99986	2.09445	2.09445	5.60769	2.6774
Srrt	NM_001109909	163.332	0.0128637	0.99986	0.497671	-2.00936	6.33586	12.731
Cdk16	NM_011049	1823.93	0.0129328	0.99986	0.809958	-1.23463	87.2431	107.713
Ccl25	NM_009138	47.9051	0.012948	0.99986	0.299492	-3.33899	0.978336	3.26666
Gpat4	NM_018743	1471.13	0.0129544	0.99986	0.877914	-1.13906	65.4134	74.51
Soga1	NM_001164663	1293.81	0.0129564	0.99986	0.782057	-1.27868	57.41	73.409
Cad	NM_001289523	6.97358	0.0130661	0.99986	4.80272	4.80272	0.873732	0.181924
Engase	NM_001359368	68.7041	0.01312	0.99986	5.35454	5.35454	5.4193	1.01209
Kdm4c	NM_144787	183.128	0.0132249	0.99986	0.514633	-1.94313	7.8602	15.2734
Tbc1d8b	NM_001081499	255.055	0.0132325	0.99986	1.24478	1.24478	14.4299	11.5923
Pus10	NM_028304	106.786	0.0132653	0.99986	1.96356	1.96356	7.95954	4.05362
Rasal1	NM_001359146	96.0438	0.0133007	0.99986	3.93861	3.93861	6.85135	1.73954
Arhgap17	NM_001122643	165.195	0.0133308	0.99986	2.12665	2.12665	11.8141	5.55525
Mapk8ip3	NM_001163447	65.2592	0.0133526	0.99986	0.380819	-2.62592	1.78076	4.67612
Zfp729a	NM_183146	110.937	0.0134335	0.99986	1.37959	1.37959	6.79786	4.92743
Pde4dip	NM_001289701	247.564	0.0135327	0.99986	0.590387	-1.69381	10.1517	17.1949
Porcn	NR_131893	46.6318	0.0135417	0.99986	0.243995	-4.09844	0.992385	4.06723
A230072C01Rik	NR_027445	6.59676	0.0135487	0.99986	0.00140839	-710.031	0.00100039	0.710307
Lsm12	NM_172947	392.053	0.0138271	0.99986	0.894158	-1.11837	18.6064	20.8088
Hapln4	NM_177900	75.8275	0.0138479	0.99986	0.538673	-1.85641	2.55145	4.73654
Hnrnpk	NM_001301345	958.146	0.0139271	0.99986	1.3078	1.3078	53.3274	40.7764
Kctd6	NM_027782	263.862	0.0141043	0.99986	0.599467	-1.66815	10.6609	17.7839
Mars	NM_001171582	52.0864	0.0141132	0.99986	0.276324	-3.61894	1.3156	4.76106
Asap1	NM_010026	76.3249	0.014232	0.99986	2.04458	2.04458	5.93517	2.90288
Stag2	NM_001290713	214.531	0.0143008	0.99986	1.72451	1.72451	13.7477	7.97191
Wac	NM_153085	1042.17	0.0143732	0.99986	0.768007	-1.30207	45.9812	59.8708
Wdr19	NM_153391	33.2538	0.0143771	0.99986	2.90432	2.90432	2.66819	0.918699
Scamp5	NM_001301635	212.464	0.0143872	0.99986	1.7286	1.7286	15.5009	8.96733
Thada	NM_183021	102.293	0.0144301	0.99986	0.727512	-1.37455	4.3225	5.94147
Synj2bp	NR_132142	5.16882	0.014488	0.99986	0.0940416	-10.6336	0.0329127	0.349981
Canx	NM_001110499	1358.88	0.0144973	0.99986	0.809199	-1.23579	62.2598	76.9401
Smndc1	NM_001356986	24.4465	0.0145096	0.99986	3.41287	3.41287	2.31335	0.677832
Mcrs1	NM_001164156	74.1503	0.0145099	0.99986	2.50204	2.50204	6.61891	2.64541
Fam53a	NM_001359461	5.69397	0.0145789	0.99986	4.78873	4.78873	0.531391	0.110967
Eef2kmt	NM_027446	244.206	0.0146379	0.99986	0.825184	-1.21185	10.7737	13.0561
Aebp2	NM_001309437	253.123	0.0147334	0.99986	1.73211	1.73211	15.5633	8.98516
Pigg	NM_001081234	143.249	0.0147707	0.99986	0.413868	-2.41623	4.40598	10.6459
Nmral1	NM_001290761	9.12306	0.0148438	0.99986	3.06871	3.06871	0.497543	0.162134
Snhg3	NR_003270	84.5221	0.0148721	0.99986	1.46761	1.46761	4.69849	3.20145
Ppp2r5c	NM_012023	298.301	0.0149648	0.99986	0.636667	-1.57068	12.6378	19.8499
Rnh1	NM_145135	990.26	0.0150216	0.99986	1.35256	1.35256	54.2274	40.0924
BC017158	NM_145590	386.513	0.0150419	0.99986	0.795539	-1.25701	17.1388	21.5437
Slc39a10	NM_172653	301.6	0.0150909	0.99986	0.610213	-1.63877	12.7899	20.9598
Rbms1	NM_001141932	722.302	0.0152993	0.99986	0.708488	-1.41146	30.1696	42.583
Trp53inp1	NM_001199105	526.086	0.0153095	0.99986	1.53946	1.53946	31.2825	20.3205
Xpr1	NM_011273	605.939	0.0153689	0.99986	0.84181	-1.18792	29.0702	34.5329
Cgref1	NM_001160149	73.5703	0.0153938	0.99986	2.95037	2.95037	5.38262	1.82439
Cmtr1	NM_028791	1433.41	0.0154374	0.99986	0.724365	-1.38052	65.5106	90.4387
Zdhhc14	NM_146073	560.043	0.0154484	0.99986	0.637085	-1.56965	22.6268	35.5161
Cacnb1	NM_001282977	8.90737	0.0157856	0.99986	3.29481	3.29481	0.687829	0.208761
Ccdc28b	NM_025455	62.1333	0.0157893	0.99986	0.63383	-1.57771	2.21841	3.5
Riox1	NM_023633	195.221	0.0158425	0.99986	1.24677	1.24677	10.5912	8.49491
Sel1l	NM_001039089	1931.48	0.015846	0.99986	0.721443	-1.38611	82.1711	113.898
Mrpl3	NM_053159	372.812	0.0158481	0.99986	0.798029	-1.25309	17.1528	21.4939
Traf5	NM_011633	56.6683	0.0159368	0.99986	0.64506	-1.55024	2.07697	3.21981
Cox20	NM_025511	110.226	0.016	0.99986	1.43196	1.43196	6.0776	4.24425
Rffl	NM_001007465	676.505	0.01606	0.99986	0.655476	-1.52561	26.4108	40.2925
Rrp9	NM_145620	132.736	0.0160736	0.99986	0.723666	-1.38185	5.37509	7.42759
Scd1	NM_009127	746.784	0.0160754	0.99986	1.39628	1.39628	39.8437	28.5355
Zfp869	NM_181274	14.0349	0.0161334	0.99986	0.193491	-5.16821	0.295328	1.52631
Atg13	NM_001355420	42.3573	0.0162207	0.99986	2.70444	2.70444	2.40837	0.890526
Tdp1	NM_028354	199.544	0.0162283	0.99986	0.671887	-1.48834	8.06663	12.0059
Nt5c2	NM_029810	335.669	0.0162392	0.99986	1.93986	1.93986	21.4959	11.0811
Sart3	NM_001356621	72.4649	0.0162429	0.99986	2.38485	2.38485	6.63457	2.78197
Lclat1	NM_001177967	188.28	0.0163005	0.99986	0.587902	-1.70096	8.42456	14.3299
Polr2k	NM_001039368	22.2986	0.0163305	0.99986	1.92402	1.92402	1.49598	0.777531
Gdpd2	NM_001305941	10.8284	0.0163351	0.99986	3.01489	3.01489	0.745283	0.247201
Rpl7l1	NM_025433	1003.21	0.0164244	0.99986	1.13366	1.13366	52.2077	46.0521
Eef1akmt4	NM_025462	54.4056	0.0164318	0.99986	0.682437	-1.46534	2.00155	2.93294
Tsen34	NM_024168	571.392	0.0164506	0.99986	0.667075	-1.49908	24.4753	36.6906
Gpsm1	NM_001199147	16.2779	0.016452	0.99986	0.452823	-2.20837	0.565427	1.24867
Gpr108	NM_001308074	38.8704	0.0165017	0.99986	0.285086	-3.50771	0.949908	3.33201
Snapc3	NM_001358795	16.964	0.0165697	0.99986	0.293444	-3.4078	0.401625	1.36866
Myo1b	NM_001161817	60.5465	0.0166126	0.99986	0.323944	-3.08695	1.19632	3.69299
Ccdc43	NM_025918	299.942	0.0166288	0.99986	0.653553	-1.5301	12.4423	19.038
Zfp422	NM_026057	280.892	0.0166666	0.99986	1.50582	1.50582	16.9993	11.2891
Pprc1	NM_001346801	377.483	0.0167119	0.99986	0.650667	-1.53688	13.9252	21.4013
Tnfrsf22	NM_023680	21.2148	0.0167251	0.99986	5.65619	5.65619	1.51457	0.267772
Prkci	NM_008857	1888.34	0.0168626	0.99986	0.835253	-1.19724	87.7781	105.092
Rchy1	NR_073442	65.0059	0.0168769	0.99986	0.340771	-2.93452	1.70792	5.01193
Rsrc1	NM_001356274	22.8167	0.0168834	0.99986	6.42527	6.42527	2.32902	0.362478
Nabp1	NM_001310548	400.081	0.0168963	0.99986	0.679492	-1.47169	16.113	23.7133
Acvrl1	NM_001277255	82.993	0.0169076	0.99986	2.01251	2.01251	6.4522	3.20604
Filip1	NM_001081243	21.0889	0.0169123	0.99986	0.119388	-8.37603	0.217612	1.82273
Chchd3	NM_025336	499.772	0.0169402	0.99986	0.821631	-1.21709	23.6668	28.8047
Yipf2	NM_001205158	178.329	0.0170201	0.99986	0.526207	-1.90039	6.26545	11.9068
Cad	NM_001289522	8.3061	0.0170279	0.99986	4.83921	4.83921	1.05247	0.217488
Ube2q2	NM_180600	1159.87	0.0170345	0.99986	0.796566	-1.25539	60.3505	75.7633
Gm12504	NR_040414	15.4999	0.0170676	0.99986	2.53383	2.53383	0.910766	0.359442
Dusp10	NM_022019	269.412	0.0172085	0.99986	1.43252	1.43252	15.9847	11.1585
Zfp296	NM_022409	10.7448	0.0172193	0.99986	0.448989	-2.22723	0.350019	0.779572
Pip4k2a	NM_001355147	75.4046	0.0172393	0.99986	3.96637	3.96637	7.87036	1.98427
Lars	NM_134137	926.907	0.0172485	0.99986	0.8063	-1.24023	41.7713	51.8062
D3Ertd254e	NM_001101478	117.564	0.0172622	0.99986	0.75094	-1.33166	5.07635	6.75999
Prkdc	NM_011159	105.953	0.0173236	0.99986	1.25859	1.25859	5.2251	4.15156
Cldnd1	NM_001252450	68.1256	0.0173293	0.99986	0.226946	-4.40634	1.22235	5.38611
Smurf2	NM_025481	1000.54	0.0173465	0.99986	0.852373	-1.17319	49.0833	57.5842
Klhl5	NM_001347355	303.722	0.0173638	0.99986	0.790546	-1.26495	13.9633	17.6629
Armcx2	NM_001166398	47.478	0.0174329	0.99986	0.222206	-4.50032	0.76361	3.43649
Timm10	NM_013899	117.045	0.0174638	0.99986	0.792118	-1.26244	5.2451	6.62162
Wisp2	NM_016873	23.4561	0.0174856	0.99986	2.81095	2.81095	1.75742	0.625205
Kat14	NM_181417	742.846	0.0175056	0.99986	0.72806	-1.37351	32.6817	44.8888
1700037H04Rik	NM_001311138	19.3723	0.0175086	0.99986	0.210804	-4.74374	0.374788	1.7779
Ttc9c	NM_027412	416.384	0.0175618	0.99986	1.10425	1.10425	21.8771	19.8117
Fbxw5	NM_013908	416.862	0.0175654	0.99986	1.42479	1.42479	25.5723	17.9481
Flot2	NM_008028	44.2176	0.017632	0.99986	3.47897	3.47897	3.8945	1.11944
B4galt4	NM_001285793	179.328	0.0176761	0.99986	0.526247	-1.90025	7.10098	13.4936
Dhx30	NM_001252683	210.253	0.0176844	0.99986	1.72656	1.72656	14.2463	8.25125
Vps8	NM_001285893	264.043	0.0177712	0.99986	0.658325	-1.51901	10.8645	16.5032
Mfn2	NM_001285921	69.943	0.0178137	0.99986	1.80337	1.80337	4.59983	2.55069
Thoc7	NM_025435	263.526	0.0178981	0.99986	0.685032	-1.45979	11.1874	16.3313
Magef1	NR_131983	55.0308	0.0179514	0.99986	1.24662	1.24662	3.08219	2.47243
Mapk8	NM_001310453	192.334	0.0180925	0.99986	0.553666	-1.80614	6.76821	12.2244
Mettl16	NM_026197	314.212	0.018111	0.99986	0.770928	-1.29714	14.4589	18.7552
Crem	NM_001110852	12.1773	0.0181348	0.99986	5.61768	5.61768	1.27145	0.226331
Rnf170	NR_151666	86.4907	0.0181553	0.99986	0.342164	-2.92258	2.33611	6.82746
Gpsm1	NM_001355574	42.7313	0.0181554	0.99986	0.452798	-2.20849	1.48426	3.27798
Dscr3	NM_007834	942.575	0.0182897	0.99986	0.794695	-1.25835	43.6773	54.9611
Zfp672	NM_001256520	60.968	0.0184576	0.99986	0.190515	-5.24894	0.990855	5.20094
Idh2	NM_173011	1221.81	0.0184673	0.99986	0.788519	-1.2682	54.6113	69.2582
Rtkn	NM_009106	7.32224	0.0186225	0.99986	0.283634	-3.52567	0.181183	0.638792
Fbf1	NM_172571	617.874	0.018625	0.99986	0.826408	-1.21006	27.4951	33.2706
Crybg2	NM_001162970	299.322	0.0187022	0.99986	0.546668	-1.82926	12.4971	22.8604
Hdac5	NM_001077696	346.563	0.0187288	0.99986	1.61195	1.61195	22.149	13.7405
Angpt2	NM_007426	645.611	0.0187605	0.99986	1.54795	1.54795	36.9628	23.8785
Lgals8	NM_001199043	145.4	0.018799	0.99986	2.70735	2.70735	10.8231	3.99768
Eif2b5	NM_172265	629.827	0.0188585	0.99986	0.835223	-1.19729	29.4275	35.2331
Tardbp	NM_001305425	46.6779	0.0188625	0.99986	2.03668	2.03668	3.13269	1.53814
Trhr2	NM_133202	29.1415	0.0189027	0.99986	0.448318	-2.23056	1.0679	2.38201
C1s1	NM_144938	766.26	0.0189365	0.99986	3.04053	3.04053	47.8463	15.7361
Senp2	NM_001357424	380.474	0.0189647	0.99986	1.8108	1.8108	25.903	14.3047
Cd320	NM_019421	1667.82	0.0189699	0.99986	0.512717	-1.95039	69.231	135.028
Coa5	NM_198006	1244.59	0.0190202	0.99986	0.869502	-1.15008	57.7641	66.4335
Txnl4a	NM_001042408	268.572	0.0191505	0.99986	2.09364	2.09364	15.011	7.16979
Lypd3	NM_133743	18.8706	0.0191692	0.99986	4.05615	4.05615	1.54923	0.381945
Atp5g1	NM_007506	5.02915	0.0192034	0.99986	0.10908	-9.1676	0.0809156	0.741802
Zdhhc2	NM_178395	87.9561	0.0192332	0.99986	0.435278	-2.29738	2.86387	6.5794
Hnrnpa3	NM_053263	592.286	0.01924	0.99986	1.53081	1.53081	36.8189	24.0518
Nectin2	NM_008990	2781.26	0.0192589	0.99986	0.804027	-1.24374	126.499	157.331
BC051019	NM_001040700	8.42105	0.0192947	0.99986	3.3207	3.3207	0.39601	0.119255
Gm13034	NR_030771	27.5406	0.0192999	0.99986	0.619108	-1.61523	1.13178	1.82808
Cd160	NM_001163496	5.39418	0.0193375	0.99986	0.163619	-6.11175	0.0544547	0.332813
Atg4c	NM_175029	131.772	0.0193852	0.99986	0.530846	-1.88378	4.5667	8.60267
Alg6	NM_001081264	83.2403	0.019427	0.99986	0.642319	-1.55686	3.14713	4.89964
Pqlc1	NM_001164420	57.6828	0.0194297	0.99986	3.71882	3.71882	4.19785	1.12881
Clcn3	NM_007711	115.679	0.0194341	0.99986	0.402521	-2.48435	3.56983	8.8687
Chid1	NM_001142681	734.531	0.0194667	0.99986	0.754862	-1.32474	31.1435	41.2572
Smc5	NM_001252684	340.417	0.0195118	0.99986	1.58986	1.58986	22.2167	13.974
Retreg1	NM_001277317	250.636	0.0195513	0.99986	1.65745	1.65745	15.7644	9.51123
Pitx2	NM_001042504	65.464	0.0197343	0.99986	3.06696	3.06696	5.38652	1.7563
Ripply3	NM_133229	41.9883	0.0198868	0.99986	0.760045	-1.31571	2.14468	2.82178
Xiap	NM_001301639	17.8957	0.0199656	0.99986	3.11507	3.11507	1.75124	0.562184
Morc2a	NM_001159288	265.846	0.0200014	0.99986	0.606264	-1.64945	11.4379	18.8661
Tax1bp1	NM_001355595	440.926	0.0200306	0.99986	2.21806	2.21806	28.7662	12.9691
Lman2	NM_025828	4448.5	0.0201453	0.99986	0.829723	-1.20522	195.211	235.272
Tmem241	NR_110356	11.901	0.0201921	0.99986	0.0323564	-30.9058	0.0385306	1.19082
Ptdss2	NM_013782	893.01	0.0203264	0.99986	0.81671	-1.22442	42.6374	52.2063
Cyhr1	NM_001357882	434.627	0.0203645	0.99986	0.675031	-1.48141	17.5048	25.9319
Hp1bp3	NM_001356432	174.284	0.0204177	0.99986	2.14206	2.14206	9.5731	4.46911
Rnf185	NM_145355	36.4438	0.0205945	0.99986	2.40791	2.40791	2.87288	1.1931
Pip4k2a	NM_008845	399.138	0.0205963	0.99986	0.655844	-1.52475	14.2848	21.7807
Crebzf	NM_145151	400.932	0.0207134	0.99986	1.33993	1.33993	22.9813	17.151
Magt1	NM_001190409	505.674	0.0207394	0.99986	0.558449	-1.79068	16.5818	29.6927
Gpsm1	NM_153410	135.827	0.0207733	0.99986	0.537865	-1.8592	5.01806	9.3296
Dgkd	NM_177646	1321.74	0.0208052	0.99986	0.834907	-1.19774	59.2006	70.9068
Rhod	NM_001329989	49.3262	0.0208256	0.99986	3.64904	3.64904	3.99768	1.09555
Fbxo6	NM_001163705	113.714	0.0208327	0.99986	3.95253	3.95253	7.96653	2.01555
Pcca	NM_144844	186.383	0.0208868	0.99986	0.586275	-1.70568	7.40693	12.6339
Frmd8	NM_026169	866.624	0.0208931	0.99986	1.41628	1.41628	48.3698	34.1526
Ggnbp2os	NR_131201	8.07308	0.0209548	0.99986	0.0344649	-29.015	0.016107	0.467344
Tigd5	NM_178646	57.6134	0.0210568	0.99986	1.45664	1.45664	3.12416	2.14478
Slc38a10	NM_001164798	150.275	0.0210763	0.99986	0.54583	-1.83207	5.44205	9.97023
Rwdd2a	NM_027100	5.39272	0.0211167	0.99986	249.69	249.69	0.701156	0.00280811
C430002N11Rik	NR_102294	8.96317	0.0211256	0.99986	2.3778	2.3778	0.795131	0.334398
Slc9a6	NM_001358861	546.459	0.0212218	0.99986	1.50522	1.50522	36.3363	24.1403
Thumpd3	NM_001355266	54.796	0.021263	0.99986	0.293462	-3.4076	1.39413	4.75063
Slx4	NM_177472	328.277	0.0213285	0.99986	0.77358	-1.29269	14.7241	19.0337
Alg12	NM_145477	40.2487	0.0213565	0.99986	0.280207	-3.56878	0.744355	2.65644
Zim1	NM_011769	469.34	0.0214526	0.99986	0.645293	-1.54968	20.7243	32.1161
Slc7a5	NM_011404	3202.69	0.0214661	0.99986	0.503695	-1.98533	122.829	243.857
Fbxw7	NM_080428	248.667	0.021498	0.99986	1.99947	1.99947	11.4487	5.72585
Pard3	NM_001309392	448.961	0.0216176	0.99986	0.645426	-1.54936	18.9347	29.3368
Nle1	NM_145431	50.0787	0.0218062	0.99986	1.59148	1.59148	2.45439	1.54221
Hyou1	NM_021395	5475.46	0.0218072	0.99986	0.652624	-1.53228	214.318	328.395
Letmd1	NM_134093	265.84	0.0218734	0.99986	1.52085	1.52085	15.5882	10.2497
Asb8	NM_001170711	20.4755	0.0218816	0.99986	0.37955	-2.6347	0.430452	1.13411
Zmiz2	NM_001005867	584.193	0.0219276	0.99986	1.60398	1.60398	34.384	21.4366
Rubcn	NM_001200038	289.45	0.0219509	0.99986	1.4377	1.4377	19.1687	13.3329
Nadk	NM_001159637	1836.36	0.021967	0.99986	0.840496	-1.18977	84.4492	100.475
Prkag2	NM_001170556	114.22	0.0219993	0.99986	2.54696	2.54696	7.38073	2.89786
Jaml	NM_001005421	300.987	0.0220647	0.99986	1.7202	1.7202	18.1986	10.5794
Etv6	NM_001303102	264.845	0.0221364	0.99986	1.77054	1.77054	16.7563	9.46395
Serpinh1	NM_001285776	347.933	0.0221715	0.99986	0.665626	-1.50234	13.4811	20.2532
Dync1h1	NM_030238	3920.56	0.0221877	0.99986	0.874388	-1.14366	185.724	212.404
Kyat1	NM_001356475	39.6926	0.0222328	0.99986	0.302632	-3.30434	1.01208	3.34425
Gfm1	NM_138591	348.528	0.022248	0.99986	0.882947	-1.13257	16.4869	18.6725
Ypel5	NM_027166	1391.18	0.0222508	0.99986	1.2373	1.2373	73.863	59.697
Oxsr1	NR_045693	70.9206	0.022263	0.99986	0.392397	-2.54844	1.95314	4.97747
Xrcc3	NM_028875	77.8098	0.0223287	0.99986	1.33034	1.33034	4.65122	3.49626
Zfp639	NM_144519	94.4903	0.0223459	0.99986	2.43621	2.43621	7.60366	3.12111
Hoxa4	NM_008265	6.39833	0.0224613	0.99986	2.76701	2.76701	0.351391	0.126993
Arhgap45	NM_001142701	59.4675	0.0225041	0.99986	3.75116	3.75116	3.41748	0.911047
Mrpl37	NM_025500	258.56	0.0225088	0.99986	0.827343	-1.20869	11.303	13.6619
Cdc42	NM_001243769	45.8786	0.0225265	0.99986	2.11343	2.11343	3.26968	1.5471
AU022751	NM_001033211	5.55123	0.0225746	0.99986	9.50269	9.50269	0.890894	0.0937517
Srsf10	NM_001284196	162.156	0.0226976	0.99986	1.50917	1.50917	9.49591	6.29214
Stx8	NM_018768	247.158	0.0227425	0.99986	0.812435	-1.23087	10.9334	13.4576
Zbed4	NM_181412	802.97	0.0227557	0.99986	0.757607	-1.31995	38.1507	50.3568
Dctd	NR_027759	10.1563	0.0227987	0.99986	0.0747617	-13.3758	0.0655347	0.876582
Kdm4c	NM_001356561	99.5971	0.0228053	0.99986	2.50785	2.50785	5.53827	2.20837
Purg	NM_001098233	206.11	0.0228404	0.99986	0.582539	-1.71662	8.91143	15.2976
Glrx2	NM_023505	32.3185	0.0228934	0.99986	5.77142	5.77142	2.93729	0.508937
D630003M21Rik	NM_177657	9.86318	0.022926	0.99986	0.364367	-2.74449	0.200691	0.550794
Rbm47	NM_001291226	73.2732	0.0229404	0.99986	2.42275	2.42275	5.62634	2.3223
2310057M21Rik	NM_026655	156.694	0.0229904	0.99986	0.77259	-1.29435	7.16142	9.26936
Mcm8	NM_025676	15.3878	0.0230378	0.99986	0.425201	-2.35183	0.306794	0.721526
Ewsr1	NM_007968	292.308	0.0231272	0.99986	1.7452	1.7452	17.8557	10.2313
Pkn1	NM_177262	607.427	0.0231842	0.99986	0.724969	-1.37937	25.134	34.6691
Mcm6	NM_001313695	62.8244	0.0232147	0.99986	1.959	1.959	4.56737	2.33149
Vezt	NM_172538	218.045	0.0232184	0.99986	1.63464	1.63464	14.9895	9.16991
Pdgfa	NM_008808	647.155	0.0232281	0.99986	0.712878	-1.40276	29.5213	41.4115
Fam102a	NM_153560	1779.98	0.023324	0.99986	1.17487	1.17487	99.9752	85.0945
Slc2a13	NM_001033633	55.2448	0.0233923	0.99986	0.482851	-2.07103	1.69387	3.50806
Gm14296	NM_001305132.1	24.8316	0.0234738	0.99986	1.61566	1.61566	1.76595	1.09302
2210418O10Rik	NM_001305136.1	24.8316	0.0234738	0.99986	1.61566	1.61566	1.76595	1.09302
Rasal1	NM_001359147	12.6543	0.0234785	0.99986	3.9375	3.9375	0.902667	0.229249
Strada	NM_001252448	117.513	0.0234802	0.99986	0.469667	-2.12917	3.72098	7.92259
Cyp4f13	NM_130882	346.333	0.0234942	0.99986	0.814383	-1.22792	14.8484	18.2327
Sema4d	NM_013660	432.945	0.0235175	0.99986	0.645751	-1.54858	15.5884	24.14
Anxa4	NM_013471	2044.62	0.0235865	0.99986	0.766458	-1.3047	96.8565	126.369
Zfp839	NM_001199785	231.774	0.0236487	0.99986	2.19415	2.19415	14.2688	6.50312
Sec24b	NM_207209	1331.97	0.0236746	0.99986	0.893967	-1.11861	64.4279	72.0697
Cacna1d	NM_001083616	6.87233	0.0237489	0.99986	3.47939	3.47939	0.678923	0.195127
Rhox4b	NM_021300	35.4236	0.0238217	0.99986	0.410819	-2.43416	1.18974	2.89601
Atp5j	NM_001302213	67.754	0.0239313	0.99986	2.15037	2.15037	4.98811	2.31965
Hmg20b	NM_010440	458.954	0.0239674	0.99986	1.5312	1.5312	28.8457	18.8387
Akt2	NM_001331108	13.1134	0.0239785	0.99986	4.75588	4.75588	1.305	0.274396
Eefsec	NR_149744	9.58759	0.0239877	0.99986	4.69388	4.69388	1.23651	0.263431
N4bp2l1	NM_133898	163.126	0.0239935	0.99986	1.38001	1.38001	8.63333	6.256
Fam69a	NM_026062	467.391	0.0240769	0.99986	0.580482	-1.72271	18.725	32.2578
Vegfa	NM_001317041	230.354	0.0240953	0.99986	0.636257	-1.57169	9.21048	14.476
Vegfa	NM_001287057	230.354	0.0240953	0.99986	0.636257	-1.57169	9.21048	14.476
Nf2	NM_010898	394.821	0.0241608	0.99986	0.650442	-1.53742	16.6581	25.6105
Piwil2	NM_021308	44.573	0.0241847	0.99986	0.727587	-1.37441	1.79728	2.47019
Nap1l1	NM_015781	51.4327	0.0242263	0.99986	3.69581	3.69581	4.02912	1.09018
Usp24	NM_183225	850.426	0.0242578	0.99986	0.891201	-1.12208	40.1776	45.0825
Fbxw11	NM_001271347	98.3173	0.0243053	0.99986	0.594243	-1.68281	3.58811	6.03812
Slc35e4	NM_153142	584.228	0.0243119	0.99986	1.41331	1.41331	31.3694	22.1957
Ctps	NM_001355491	12.9871	0.024318	0.99986	0.0354325	-28.2227	0.0484742	1.36807
Dcun1d2	NM_001042650	145.409	0.0243298	0.99986	0.539063	-1.85507	5.51317	10.2273
Ankrd49	NM_019683	190.79	0.0243748	0.99986	1.45462	1.45462	11.8532	8.14865
Rab43	NM_001039394	715.334	0.0244245	0.99986	0.708353	-1.41173	25.93	36.606
Olfm2	NM_001357639	6.54765	0.0244289	0.99986	0.246727	-4.05306	0.16192	0.656274
Phykpl	NM_028398	124.536	0.0244536	0.99986	1.49815	1.49815	7.20119	4.80672
Deaf1	NM_001282076	10.9487	0.0245449	0.99986	0.00486035	-205.746	0.0034954	0.719166
Mif4gd	NM_001243587	67.585	0.0245467	0.99986	4.71853	4.71853	4.26762	0.904437
Mettl6	NM_001359846	64.3915	0.0245977	0.99986	2.42204	2.42204	5.44639	2.24868
Olfm2	NM_173777	8.3199	0.0246818	0.99986	0.246702	-4.05347	0.205734	0.833934
Mrm3	NM_183263	94.4339	0.0247113	0.99986	0.584785	-1.71003	3.57342	6.11066
Dnaic1	NM_175138	17.4042	0.0247721	0.99986	0.509445	-1.96292	0.689467	1.35337
5330417C22Rik	NM_001358065	10.3242	0.0247911	0.99986	0.0787799	-12.6936	0.0475229	0.603237
Cdh23	NR_045556	81.0882	0.024839	0.99986	0.354803	-2.81847	1.74344	4.91382
Eif4g3	NM_001256195	561.052	0.0249991	0.99986	0.695301	-1.43823	19.5762	28.155
Mynn	NM_030557	187.316	0.0250589	0.99986	2.29971	2.29971	13.1446	5.71574
Vegfa	NM_009505	229.054	0.0251943	0.99986	0.636258	-1.57169	9.08099	14.2725
Mynn	NM_001289623	44.9237	0.0252658	0.99986	0.147368	-6.78572	0.730856	4.95938
Spdl1	NM_027411	23.5866	0.0252661	0.99986	1.77093	1.77093	1.53769	0.868295
Gm19705	NR_045325	5.46002	0.0253682	0.99986	4.68879	4.68879	0.435262	0.0928304
Etfb	NM_026695	614.75	0.0254628	0.99986	0.858079	-1.16539	28.7779	33.5376
Mfsd10	NM_001356978	139.522	0.0254767	0.99986	0.335175	-2.98352	2.88162	8.59735
Slc25a22	NM_026646	216.85	0.0254885	0.99986	1.70528	1.70528	13.138	7.70432
Ttc7b	NM_001033213	1147.89	0.0254931	0.99986	0.734801	-1.36091	51.5889	70.2079
Tmem266	NM_172923	9.27954	0.0255152	0.99986	0.0580472	-17.2274	0.0242871	0.418402
Scrn1	NM_027268	51.0593	0.0255517	0.99986	0.546431	-1.83006	1.97067	3.60644
Xrn2	NM_011917	472.854	0.0255699	0.99986	1.44442	1.44442	29.6891	20.5543
Zfp954	NM_172738	229.336	0.0255762	0.99986	0.860244	-1.16246	10.2203	11.8807
Pstpip1	NM_011193	329.119	0.0255816	0.99986	0.694678	-1.43952	15.2739	21.987
Tnnt3	NM_001163670	7.92925	0.0256101	0.99986	2.20174	2.20174	0.602109	0.27347
Rgl1	NM_001346117	11.6934	0.0256161	0.99986	2.94003	2.94003	0.761702	0.25908
Araf	NM_001159645	321.281	0.0257387	0.99986	0.797566	-1.25382	15.267	19.142
Dnajc3	NM_008929	3650.48	0.0258621	0.99986	0.751338	-1.33096	153.63	204.475
Tnnt3	NM_001347551	16.6763	0.0258726	0.99986	2.20197	2.20197	1.26638	0.575112
D10Jhu81e	NM_138601	265.246	0.0258944	0.99986	1.17247	1.17247	14.0504	11.9836
Cab39	NM_001355047	220.611	0.0260153	0.99986	2.09845	2.09845	13.7547	6.55469
Slfn8	NM_001167743	17.933	0.0260682	0.99986	0.27073	-3.69371	0.242961	0.897428
Ip6k1	NM_013785	2743.91	0.0260752	0.99986	1.18799	1.18799	146.975	123.717
Sh2b3	NM_001306127	101.164	0.0260957	0.99986	0.401881	-2.4883	2.50334	6.22907
Hbp1	NM_153198	2194.14	0.0261026	0.99986	1.15262	1.15262	117.572	102.004
Scfd2	NM_178672	7.97578	0.0263265	0.99986	0.228785	-4.37091	0.11352	0.496185
Nup88	NM_001083331	66.9079	0.0263763	0.99986	3.55353	3.55353	4.31936	1.21551
Creld1	NR_145485	38.9123	0.026502	0.99986	0.130566	-7.65898	0.449705	3.44429
Pum1	NM_001356566	300.705	0.0265163	0.99986	1.51792	1.51792	17.7196	11.6736
Cavin4	NM_026509	34.5968	0.0265574	0.99986	2.48702	2.48702	2.41816	0.972311
Mrto4	NM_001356476	37.6218	0.0265742	0.99986	0.0423737	-23.5995	0.101101	2.38594
Hk2	NM_013820	2247.33	0.0265779	0.99986	0.781485	-1.27961	101.876	130.362
Rhbdd3	NM_001290492	23.7137	0.0266	0.99986	0.0257134	-38.8902	0.0232808	0.905397
Pgam1	NM_023418	2884.73	0.0266161	0.99986	0.875926	-1.14165	135.506	154.701
Atf2	NM_001284376	12.4452	0.0266448	0.99986	3.64598	3.64598	1.15367	0.316423
1110065P20Rik	NM_001347196	56.9638	0.0266567	0.99986	0.29748	-3.36157	1.13451	3.81373
Rab29	NM_144875	142.837	0.0266628	0.99986	0.751474	-1.33072	6.18516	8.23071
Atp6v0e2	NM_001347164	6.66982	0.0268667	0.99986	8.01045	8.01045	0.843117	0.105252
Brd2	NM_001204973	576.081	0.0269465	0.99986	0.668751	-1.49533	23.7004	35.4399
Klk1b1	NM_010645	17.9124	0.0269719	0.99986	0.0085345	-117.171	0.0283652	3.3236
Ntn4	NM_021320	363.764	0.0269929	0.99986	1.44419	1.44419	22.474	15.5617
Mtch1	NM_019880	589.38	0.0270167	0.99986	0.728585	-1.37252	24.6595	33.8458
Prpf40b	NM_018786	75.3008	0.027022	0.99986	0.436381	-2.29158	2.60765	5.97563
Ewsr1	NM_001283061	269.391	0.0271659	0.99986	1.6412	1.6412	15.443	9.4096
Parp1	NM_007415	528.092	0.0272657	0.99986	0.780931	-1.28052	25.1512	32.2067
Zfp445	NM_001359935	186.092	0.0272865	0.99986	1.22704	1.22704	10.4673	8.53048
Clpb	NM_009191	331.066	0.0273858	0.99986	0.802104	-1.24672	14.5996	18.2017
Abi1	NM_145994	615.315	0.027409	0.99986	1.35172	1.35172	36.274	26.8354
Ccar1	NM_026201	970.329	0.0274911	0.99986	1.11792	1.11792	52.1743	46.671
Ppm1b	NM_001159498	48.4724	0.027507	0.99986	3.37642	3.37642	3.84178	1.13783
Ss18l1	NM_178750	132.358	0.0275502	0.99986	0.772467	-1.29455	5.84316	7.56428
Tsg101	NM_001348089	128.024	0.0275663	0.99986	3.0465	3.0465	8.73327	2.86666
Gpm6b	NM_001177962	29.3595	0.0275929	0.99986	3.32512	3.32512	2.76038	0.83016
Mef2c	NM_001347574	11.0259	0.02763	0.99986	3.80337	3.80337	1.0269	0.269998
Mef2c	NM_001347573	11.3007	0.027632	0.99986	3.8034	3.8034	1.05249	0.276724
Nln	NM_029447	270.136	0.0276365	0.99986	0.826167	-1.21041	11.9479	14.4618
Nudt1	NM_001356585	6.80328	0.0276865	0.99986	0.0021341	-468.582	0.00125984	0.590338
Yipf2	NM_001359299	55.0163	0.0277596	0.99986	0.421521	-2.37236	1.55632	3.69217
Serbp1	NM_001113566	547.551	0.0277599	0.99986	1.33272	1.33272	29.5444	22.1685
Trim72	NM_001079932	17.6108	0.0278046	0.99986	2.00389	2.00389	1.17852	0.588116
Exosc10	NR_131061	46.0947	0.0278498	0.99986	0.251893	-3.96994	0.899998	3.57294
Myl1	NM_021285	13.801	0.0279385	0.99986	13482.6	13482.6	1.36773	0.000101444
Lrrc8b	NM_001033550	89.8956	0.0279785	0.99986	0.652211	-1.53325	3.25246	4.98682
Zufsp	NM_028287	104.918	0.0279852	0.99986	0.719968	-1.38895	4.50299	6.25444
Atg13	NM_001355417	8.28382	0.0280075	0.99986	1.70026	1.70026	0.409139	0.240633
2310039H08Rik	NM_025966	101.671	0.0280672	0.99986	1.43537	1.43537	5.86203	4.08398
Aasdh	NM_173765	93.528	0.0280932	0.99986	0.707287	-1.41385	3.8255	5.4087
Pih1d1	NM_001285904	7.06174	0.0281593	0.99986	95.8071	95.8071	0.745072	0.0077768
Usp12	NM_011669	1624.47	0.0282151	0.99986	0.790469	-1.26507	75.3384	95.3085
Fhl1	NM_001077361	69.8068	0.0282488	0.99986	2.40003	2.40003	5.38649	2.24434
St3gal6	NM_001357433	295.993	0.0282562	0.99986	0.400499	-2.49688	9.47164	23.6496
Fbxl12os	NR_033729	13.9765	0.0283191	0.99986	0.510621	-1.9584	0.551016	1.07911
Odf2	NM_001177661	10.9485	0.0283371	0.99986	0.0198575	-50.3589	0.0207662	1.04576
Keap1	NM_001110307	807.274	0.0284109	0.99986	0.84909	-1.17773	34.8621	41.0582
Sh3kbp1	NR_110970	51.4254	0.0284136	0.99986	2.72003	2.72003	4.34266	1.59655
Ap1g2	NM_001303502	37.339	0.0284209	0.99986	4.77514	4.77514	2.80997	0.588458
Capn15	NM_001347334	892.061	0.0285013	0.99986	0.724603	-1.38007	39.1398	54.0155
Rnf10	NM_016698	1754.31	0.028527	0.99986	1.26789	1.26789	91.6762	72.3063
Agfg1	NM_010472	1213.22	0.0285483	0.99986	0.814007	-1.22849	57.3171	70.4135
Cflar	NM_001289704	24.2921	0.028615	0.99986	0.494156	-2.02365	0.766726	1.55159
Myo9a	NM_173018	349.002	0.0286253	0.99986	0.850192	-1.1762	16.4647	19.3658
Pbx4	NM_001357308	6.84155	0.0286721	0.99986	0.106583	-9.38236	0.0708845	0.665064
Sema4c	NM_001304330	91.3271	0.0286783	0.99986	0.468355	-2.13513	3.05634	6.52569
Klhl20	NM_001039482	347.234	0.0287101	0.99986	0.800165	-1.24974	15.7166	19.6416
Son	NM_019973	520.674	0.0287108	0.99986	1.27412	1.27412	29.4549	23.1179
Atg4c	NM_001145967	226.643	0.0288494	0.99986	1.51221	1.51221	14.6792	9.70717
Enkur	NM_027728	17.9355	0.0289635	0.99986	2.39306	2.39306	1.11912	0.467651
Kank3	NM_030697	851.496	0.029105	0.99986	0.79912	-1.25138	39.7621	49.7573
Adamts7	NM_001003911	14.2058	0.0291088	0.99986	4.2548	4.2548	1.63142	0.383431
Fam133b	NM_001042501	278.861	0.0291959	0.99986	1.19994	1.19994	15.0304	12.5259
Dennd1b	NM_181347	268.152	0.0292047	0.99986	0.662678	-1.50903	12.3383	18.6189
Retnlg	NM_181596	18.2677	0.0294098	0.99986	4.35634	4.35634	1.39494	0.320208
Rad51d	NM_001277939	11.5658	0.0294271	0.99986	2.72637	2.72637	0.993918	0.364557
Mcm7	NM_001356576	59.0651	0.0294586	0.99986	2.9491	2.9491	5.06155	1.7163
Csrnp1	NM_001357560	42.6231	0.0294717	0.99986	0.344259	-2.90479	1.08796	3.1603
Txnrd2	NM_001353143	13.906	0.0295724	0.99986	0.360691	-2.77246	0.346124	0.959614
Traf3ip1	NM_028718	173.003	0.029609	0.99986	0.798478	-1.25238	7.66373	9.59792
Plac1	NM_001357802	110.705	0.0296164	0.99986	0.511235	-1.95605	3.72182	7.28005
Adamts3	NM_177872	28.0524	0.0296309	0.99986	2.49459	2.49459	1.2861	0.515555
Cdc23	NM_178347	665.712	0.0296672	0.99986	0.835653	-1.19667	31.5002	37.6953
Stradb	NM_172656	490.291	0.0296828	0.99986	0.729033	-1.37168	20.7283	28.4325
Gm6793	NR_033513	54.3524	0.0297379	0.99986	0.386382	-2.58811	2.15823	5.58574
D830050J10Rik	NR_152134	26.527	0.0297646	0.99986	2.08022	2.08022	1.55937	0.749615
Arpin	NM_027420	426.473	0.0298243	0.99986	0.7271	-1.37533	19.9594	27.4506
Fam83h	NM_134087	302.738	0.0299094	0.99986	1.46998	1.46998	20.8186	14.1625
2810414N06Rik	NR_151474	9.40004	0.0299959	0.99986	0.178029	-5.61707	0.179373	1.00755
Dlec1	NM_177117	29.8433	0.0300143	0.99986	0.544056	-1.83805	0.892559	1.64057
Gjb5	NM_010291	546.127	0.030035	0.99986	0.685938	-1.45786	23.2085	33.8347
Ndufb8	NM_026061	611.336	0.0301211	0.99986	0.804317	-1.24329	26.4161	32.8429
Arsb	NM_009712	445.305	0.0301388	0.99986	0.726195	-1.37704	18.0352	24.8352
Spin1	NM_001283030	78.8911	0.0302538	0.99986	1.78284	1.78284	5.72084	3.20884
Synj2bp	NM_001309814	15.577	0.030262	0.99986	8.14377	8.14377	1.54629	0.189873
Kctd21	NM_001039039	263.837	0.0303296	0.99986	0.729153	-1.37145	11.312	15.5139
Csad	NM_001359127	16.3705	0.0303992	0.99986	11.9207	11.9207	1.67008	0.140099
Zfp445	NM_173364	288.922	0.0304677	0.99986	0.77549	-1.28951	12.3681	15.9487
Ing3	NM_001311061	13.9626	0.0304771	0.99986	0.212635	-4.70289	0.160129	0.753068
Nfasc	NM_001160318	5.10394	0.0305596	0.99986	0.300895	-3.32342	0.0738496	0.245433
Add3	NM_001277100	77.3829	0.0305812	0.99986	0.543117	-1.84122	2.42551	4.46592
Acsl3	NM_001033606	540.711	0.030588	0.99986	1.37423	1.37423	32.1739	23.4123
1600014C10Rik	NM_028166	399.489	0.0307026	0.99986	0.719756	-1.38936	18.1635	25.2357
Tex264	NM_001286498	367.623	0.0307939	0.99986	0.54495	-1.83503	13.0655	23.9756
Cant1	NM_001267592	77.9277	0.0308283	0.99986	0.402711	-2.48317	2.13558	5.303
Rpl15	NM_001359899	379.072	0.0308644	0.99986	1.78997	1.78997	23.2958	13.0146
Gm10778	NM_001142963.1	18.4066	0.0308892	0.99986	0.205172	-4.87397	0.291123	1.41892
Csdc2	NM_145473	130.368	0.0309786	0.99986	1.57476	1.57476	7.42269	4.71354
Ccdc157	NM_001164620	208.039	0.0310908	0.99986	0.734411	-1.36163	8.61248	11.7271
Kif2a	NM_001145779	516.747	0.0311076	0.99986	0.840167	-1.19024	23.2427	27.6644
Etv6	NM_007961	236.436	0.0311862	0.99986	0.581117	-1.72082	9.38205	16.1449
Tmem175	NM_001359423	113.239	0.0312579	0.99986	2.02612	2.02612	8.39033	4.14108
Hdlbp	NM_133808	1532.02	0.0314217	0.99986	0.782778	-1.2775	66.2609	84.6483
Neat1	NR_131212	164.577	0.031463	0.99986	1.87541	1.87541	10.328	5.5071
Tox2	NM_001098799	70.4255	0.0314682	0.99986	0.553027	-1.80823	2.7451	4.96377
Ccpg1	NM_001286546	114.975	0.0315534	0.99986	2.00152	2.00152	6.93014	3.46245
Klf4	NM_010637	1739.86	0.0315931	0.99986	1.35488	1.35488	103.331	76.2653
Pthlh	NM_008970	9.04529	0.0316815	0.99986	0.31765	-3.14812	0.150259	0.473032
Snhg1	NR_002896	60.9934	0.0317292	0.99986	1.76437	1.76437	3.95161	2.23967
Kpna6	NM_008468	1609.24	0.0318613	0.99986	0.817669	-1.22299	75.6768	92.5518
Csrnp1	NM_001357561	696.194	0.0319751	0.99986	1.47811	1.47811	42.6439	28.8502
Gtf2h1	NM_001291075	162.791	0.0320072	0.99986	0.520124	-1.92262	5.63366	10.8314
Hnrnpk	NM_001301340	744.556	0.0320166	0.99986	0.778538	-1.28446	32.9659	42.3434
Gpatch2	NM_001357647	57.145	0.0320622	0.99986	0.67096	-1.4904	2.09117	3.11668
Pex2	NM_001163302	11.2232	0.0320896	0.99986	28.0219	28.0219	0.291058	0.0103868
Supt20	NR_152185	256.282	0.0321	0.99986	0.634501	-1.57604	9.24652	14.5729
Ndufa10	NM_024197	536.773	0.0321064	0.99986	0.865129	-1.1559	26.1847	30.2668
Scamp3	NM_011886	235.099	0.032111	0.99986	0.634011	-1.57726	9.1044	14.36
Fgf20	NM_030610	8.8421	0.0321481	0.99986	1.99551	1.99551	0.715193	0.358401
Ostc	NM_025509	1242.96	0.0321679	0.99986	0.822956	-1.21513	54.218	65.8819
Cdc42se2	NM_178626	2290.96	0.0321764	0.99986	0.799821	-1.25028	100.118	125.176
Ptpn5	NM_001163565	13.4464	0.0321983	0.99986	0.113512	-8.80967	0.052869	0.465758
Oma1	NM_025909	193.709	0.0322023	0.99986	0.782751	-1.27755	9.24402	11.8097
Mpg	NM_010822	196.952	0.0322163	0.99986	0.7829	-1.2773	8.11067	10.3598
Pcdh7	NM_001310606	32.6792	0.0322735	0.99986	2.42895	2.42895	2.4341	1.00212
Fyco1	NM_148925	96.0647	0.0323917	0.99986	1.20287	1.20287	4.86841	4.04733
1810034E14Rik	NR_045798	33.5432	0.0324251	0.99986	0.601843	-1.66156	1.32147	2.19571
Arhgap33	NM_001289682	10.2651	0.0324395	0.99986	2.40404	2.40404	0.831082	0.345702
Aqp5	NM_009701	91.5943	0.0324632	0.99986	0.000122499	-8163.34	0.0001	0.816334
Zbtb21	NM_001081684	122.165	0.0324848	0.99986	1.91155	1.91155	8.83979	4.6244
Ubl7	NM_001122873	459.439	0.0324936	0.99986	1.41347	1.41347	28.4933	20.1584
Brat1	NM_181066	200.088	0.0326431	0.99986	0.595501	-1.67926	6.5284	10.9629
Cpne3	NM_001356481	179.657	0.0326903	0.99986	0.683378	-1.46332	6.80369	9.95597
Dhx29	NM_172594	202.742	0.0328024	0.99986	0.765182	-1.30688	8.70362	11.3746
D930016D06Rik	NR_030673	119.349	0.0328449	0.99986	1.29397	1.29397	6.61179	5.10968
9130023H24Rik	NM_177001	68.2181	0.0330578	0.99986	0.741356	-1.34888	2.74354	3.70071
Ajap1	NM_001099299	6.12826	0.0330614	0.99986	0.268584	-3.72323	0.115031	0.428288
Aebp2	NM_001309436	163.441	0.0331208	0.99986	1.73211	1.73211	10.0492	5.80169
Smchd1	NM_028887	859.732	0.0331449	0.99986	0.80384	-1.24403	40.8126	50.772
Reep5	NM_007874	1725.07	0.033241	0.99986	0.856213	-1.16793	76.7572	89.6473
Insig2	NM_133748	211.815	0.0332885	0.99986	0.608326	-1.64386	7.44608	12.2403
Zscan22	NM_001290438	16.1055	0.0333113	0.99986	0.291746	-3.42764	0.342631	1.17442
1600015I10Rik	NM_001081273	9316.35	0.0333487	0.99986	1.87585	1.87585	545.977	291.056
Vmn2r-ps159	NR_028141	8.40419	0.0333867	0.99986	5.39786	5.39786	0.72489	0.134292
Mbnl1	NM_001253711	119.384	0.0334083	0.99986	2.06876	2.06876	8.14221	3.93579
Dhx32	NM_001357685	124.284	0.0334704	0.99986	0.612589	-1.63242	5.57016	9.09282
Aup1	NM_007517	827.089	0.0335004	0.99986	0.83036	-1.2043	36.915	44.4566
Dcp2	NM_027490	626.481	0.0335194	0.99986	0.843195	-1.18597	30.1698	35.7804
Fzd7	NM_008057	678.687	0.0335273	0.99986	0.779404	-1.28303	31.6901	40.6594
Osbpl8	NM_001003717	368.787	0.0335664	0.99986	0.721351	-1.38629	16.7758	23.2561
Taz	NM_001290738	18.3735	0.0335761	0.99986	0.32281	-3.0978	0.399231	1.23674
Fam169a	NM_001100458	24.0031	0.0336022	0.99986	1.46121	1.46121	1.74964	1.19739
Plcg2	NM_172285	133.008	0.0336023	0.99986	0.61648	-1.62211	5.29659	8.59167
Fam169a	NM_001146045	34.2786	0.0336333	0.99986	1.46122	1.46122	2.49866	1.70998
2010315B03Rik	NM_001243117	18.2826	0.0336403	0.99986	3.33981	3.33981	1.59888	0.478735
Gmppb	NM_177910	354.62	0.0336951	0.99986	0.692809	-1.4434	13.2729	19.158
Nt5c3	NM_001252374	189.035	0.0337142	0.99986	1.47794	1.47794	11.1654	7.55467
Dolpp1	NM_020329	223.967	0.0337677	0.99986	0.752356	-1.32916	9.95053	13.2258
Enoph1	NM_026421	329.901	0.033781	0.99986	0.654997	-1.52673	14.7315	22.491
Stx11	NM_001163590	63.348	0.0338128	0.99986	2.97152	2.97152	3.21854	1.08313
Serpinb1c	NM_173051	32.0851	0.0340201	0.99986	1.73235	1.73235	1.88932	1.09061
Gpr1	NM_001357045	26.535	0.0340716	0.99986	0.149357	-6.69536	0.308212	2.06359
Csad	NM_001359126	46.1399	0.0341578	0.99986	0.553273	-1.80742	1.44569	2.61297
Trim44	NM_020267	1528.72	0.0341933	0.99986	0.930733	-1.07442	76.3229	82.0031
Paics	NM_001356972	613.416	0.0342328	0.99986	1.29741	1.29741	36.0972	27.8224
Phf6	NM_001290546	20.981	0.0342776	0.99986	6.85274	6.85274	1.68757	0.246262
Clec3b	NM_011606	11.6507	0.0345291	0.99986	2.32449	2.32449	0.689514	0.29663
Msi2	NM_054043	580.347	0.0345539	0.99986	1.31376	1.31376	35.4586	26.9903
Usp6nl	NM_001080548	292.457	0.034561	0.99986	0.673528	-1.48472	13.2404	19.6583
Clcn4	NM_001302387	73.3698	0.03457	0.99986	0.400864	-2.49461	1.90848	4.76091
Tex10	NM_001355740	321.524	0.0346018	0.99986	0.752561	-1.3288	14.2247	18.9017
Rmnd1	NM_001358796	19.9292	0.0346273	0.99986	0.383426	-2.60807	0.497822	1.29835
Pls3	NM_001166453	819.247	0.0346778	0.99986	1.28245	1.28245	43.1125	33.6172
AW146154	NM_001033530	68.2087	0.0347128	0.99986	1.28466	1.28466	3.85736	3.00262
St6galnac2	NM_009180	700.09	0.0347225	0.99986	0.779518	-1.28284	32.1965	41.3031
Gfm2	NM_001271464	31.403	0.0347699	0.99986	5.55005	5.55005	2.36574	0.426256
Slco4a1	NM_001355218	1377.73	0.0348382	0.99986	0.508881	-1.9651	56.086	110.214
Zfp386	NM_001286214	48.0899	0.034857	0.99986	0.364518	-2.74335	1.60147	4.39339
Timeless	NM_001164081	33.2735	0.0348654	0.99986	2.77036	2.77036	1.8863	0.680886
Cryz	NR_151774	10.8253	0.0348755	0.99986	0.309292	-3.23319	0.247226	0.799328
Cflar	NM_001293804	29.8509	0.0349951	0.99986	0.487664	-2.05059	0.869358	1.7827
Mcrs1	NM_016766	274.58	0.0350273	0.99986	0.763202	-1.31027	10.9391	14.3332
Lgals8	NM_001291057	19.35	0.035035	0.99986	0.343095	-2.91464	0.632772	1.84431
Adi1	NM_134052	404.907	0.0350354	0.99986	0.730126	-1.36963	17.2961	23.6892
Zc3h11a	NM_001276767	1066.71	0.0350782	0.99986	0.881018	-1.13505	51.0422	57.9355
Atp8a1	NM_001038999	40.9545	0.035101	0.99986	0.465089	-2.15012	0.9545	2.05229
Ubap2l	NM_001165984	668.123	0.0351317	0.99986	1.4026	1.4026	41.4588	29.5586
Suv39h2	NM_022724	201.257	0.035143	0.99986	2.15614	2.15614	11.3529	5.26538
Mex3a	NM_001029890	75.1274	0.0351618	0.99986	0.767189	-1.30346	3.25156	4.23828
Zfp324	NM_178732	134.778	0.0351691	0.99986	0.773595	-1.29267	6.3309	8.18374
Ccdc126	NM_001311112	11.6275	0.035177	0.99986	0.208098	-4.80543	0.194733	0.935774
Micu1	NM_001291443	7.1107	0.0351777	0.99986	0.363427	-2.75158	0.164714	0.453223
Zwilch	NM_026507	62.3293	0.0352081	0.99986	1.54916	1.54916	4.095	2.64336
Slc35b1	NM_016752	560.211	0.0352565	0.99986	0.742252	-1.34725	21.2084	28.573
Zmynd15	NM_001029929	7.34558	0.0353419	0.99986	467.715	467.715	0.45369	0.000970014
Tars2	NM_001163617	8.01832	0.0353715	0.99986	0.0342964	-29.1575	0.0329163	0.959757
Hspa5	NM_001163434	29695.3	0.0353866	0.99986	0.670719	-1.49094	1139.14	1698.39
Rnf41	NR_104289	24.0574	0.0353965	0.99986	0.157098	-6.36547	0.395219	2.51575
Traf3ip3	NM_153137	5.34437	0.0355888	0.99986	0.229763	-4.35232	0.0884039	0.384762
Irf3	NR_045611	164.674	0.0356173	0.99986	1.69539	1.69539	10.1158	5.96665
Dbt	NM_010022	138.268	0.035626	0.99986	0.67643	-1.47835	6.94733	10.2706
Cd59a	NM_007652	704.883	0.0356414	0.99986	1.27467	1.27467	38.4913	30.197
Rad17	NM_001283011	11.8931	0.035643	0.99986	0.121055	-8.26072	0.0800561	0.661321
Malt1	NM_172833	204.595	0.0356612	0.99986	1.17224	1.17224	11.2493	9.59646
Rpf2	NM_001042556	11.9189	0.0356668	0.99986	0.413412	-2.4189	0.301776	0.729966
Carm1	NM_021531	1133.29	0.0357863	0.99986	0.817402	-1.22339	53.4232	65.3573
Kmt5c	NM_001115018	55.9415	0.0357918	0.99986	4.63146	4.63146	4.91856	1.06199
Gm11985	NR_045101	6.05559	0.0358028	0.99986	0.313883	-3.1859	0.226263	0.720853
Wnk1	NM_001199083	36.5402	0.0358236	0.99986	1.68824	1.68824	2.56519	1.51944
Nkd1	NM_027280	162.076	0.0358346	0.99986	1.66313	1.66313	10.4907	6.30777
Pea15a	NM_001329869	186.203	0.035925	0.99986	0.528584	-1.89185	5.99299	11.3378
Pex16	NR_028114	80.9859	0.0360275	0.99986	0.451849	-2.21313	2.49418	5.51994
Grk2	NM_130863	115.233	0.0360855	0.99986	2.10789	2.10789	8.11588	3.85024
Specc1l	NM_153406	776.705	0.0361017	0.99986	0.91135	-1.09727	38.6547	42.4148
Gm5532	NR_132128	30.5915	0.036138	0.99986	2.28991	2.28991	1.7649	0.770728
Sh3pxd2a	NM_008018	1155.57	0.0361956	0.99986	0.706974	-1.41448	49.0508	69.3813
Blzf1	NM_001160209	234.929	0.0362004	0.99986	0.632692	-1.58055	9.88273	15.6201
Mapt	NM_001038609	14.5463	0.0362248	0.99986	0.277589	-3.60245	0.394062	1.41959
Creld2	NM_029720	1250.73	0.0363346	0.99986	0.592095	-1.68892	46.8771	79.1717
Map3k8	NM_007746	201.957	0.0363362	0.99986	1.34012	1.34012	12.658	9.44544
Ewsr1	NM_001283062	1029.27	0.0363897	0.99986	0.824996	-1.21213	46.7222	56.6333
Slc20a1	NM_015747	1258.64	0.0363946	0.99986	0.596955	-1.67517	53.0573	88.8799
5330417C22Rik	NM_001358063	32.0416	0.0364595	0.99986	0.041428	-24.1383	0.0172411	0.416169
Med1	NM_001080118	82.1816	0.036474	0.99986	0.640648	-1.56092	3.48308	5.43681
Gpr180	NM_021434	448.832	0.0364841	0.99986	0.795569	-1.25696	19.7684	24.8481
Gid4	NM_025757	552.002	0.0365009	0.99986	0.818761	-1.22136	25.3626	30.9768
Sltm	NM_001357911	134.816	0.0365529	0.99986	2.25553	2.25553	9.44691	4.18833
Arhgef2	NM_001198912	148.413	0.0367851	0.99986	1.77578	1.77578	8.97173	5.05228
Gpn2	NM_001290742	19.6464	0.0367859	0.99986	5.78022	5.78022	1.56018	0.269917
Rbbp9	NM_015754	408.614	0.03688	0.99986	0.819462	-1.22031	18.3176	22.3532
AU019823	NM_212449	280.902	0.0369433	0.99986	0.714725	-1.39914	12.1773	17.0377
Ing1	NM_011919	265.76	0.0369863	0.99986	0.667499	-1.49813	11.0775	16.5955
Cap1	NM_007598	1295.23	0.0369908	0.99986	1.23187	1.23187	75.9141	61.625
Spin2c	NM_001005370	34.2751	0.0370223	0.99986	0.649977	-1.53852	1.51297	2.32773
Med8	NM_173719	9.46502	0.0370796	0.99986	0.246308	-4.05996	0.151603	0.615502
Slc6a19	NM_001359603	189.075	0.0371324	0.99986	3.08797	3.08797	15.7135	5.08862
Tmem19	NM_001359471	81.8973	0.0371617	0.99986	2.36305	2.36305	5.53504	2.34233
Elf1	NM_001286411	996.356	0.0371654	0.99986	1.26602	1.26602	52.4727	41.4471
Dynlt1f	NM_001166627.1	9.39676	0.0371932	0.99986	3.08484	3.08484	0.841679	0.272844
Zcchc6	NM_153538	1517.49	0.0373223	0.99986	1.19385	1.19385	82.0139	68.6971
E4f1	NM_001301784	206.563	0.0373467	0.99986	1.6395	1.6395	12.5875	7.67761
Slu7	NM_198936	613.793	0.0373541	0.99986	0.800582	-1.24909	26.9219	33.628
Cops4	NM_012001	627.117	0.037384	0.99986	1.13839	1.13839	33.1506	29.1207
Ccdc117	NM_134033	1139.89	0.0374697	0.99986	0.835036	-1.19755	53.2147	63.7274
Ankrd27	NM_001358876	142.83	0.0374957	0.99986	0.381305	-2.62257	3.95715	10.3779
Slc22a4	NM_019687	325.94	0.0376374	0.99986	0.518585	-1.92833	13.0826	25.2275
2310035C23Rik	NM_029349	166.537	0.0377127	0.99986	1.67296	1.67296	9.97082	5.96
Sart3	NM_016926	333.719	0.0377407	0.99986	0.757463	-1.3202	12.812	16.9143
Mcf2l	NM_001159485	305.204	0.0377724	0.99986	0.682428	-1.46536	13.1992	19.3416
Pcmt1	NM_008786	415.627	0.0378058	0.99986	1.37457	1.37457	25.9209	18.8574
Polr3e	NM_001164096	36.7995	0.037836	0.99986	2.76477	2.76477	3.0869	1.11651
Zbtb7b	NM_001355206	9.67936	0.0378467	0.99986	0.0442025	-22.6231	0.0524923	1.18754
Serbp1	NM_025814	627.026	0.0378549	0.99986	0.738866	-1.35343	25.4797	34.4849
Msrb3	NM_177092	797.835	0.0379831	0.99986	0.751354	-1.33093	35.4928	47.2384
Cplx1	NM_007756	22.906	0.0380124	0.99986	1.69232	1.69232	2.00975	1.18757
Rab43	NR_104478	278.642	0.0380329	0.99986	1.50231	1.50231	16.8503	11.2163
Mthfsd	NM_172761	109.044	0.0380853	0.99986	0.653046	-1.53128	4.44558	6.80745
Chpf	NM_001001566	1563.93	0.0381642	0.99986	0.819623	-1.22007	69.2366	84.4737
Ubtf	NM_011551	511.471	0.0381962	0.99986	0.684375	-1.46119	20.6776	30.2139
Trak1	NM_175114	97.7366	0.0382353	0.99986	2.16162	2.16162	7.15335	3.30926
Brpf3	NM_001081315	1486.54	0.0382899	0.99986	0.817363	-1.22345	74.9171	91.6571
Slc16a1	NM_009196	3167.05	0.0383192	0.99986	0.77366	-1.29256	152.402	196.989
Nek7	NM_001311148	325.832	0.0383335	0.99986	1.78228	1.78228	15.9707	8.96081
Stard4	NM_001347624	133.092	0.0384388	0.99986	1.88382	1.88382	8.56086	4.54442
Hsf1	NR_138588	92.7117	0.0384424	0.99986	1.65334	1.65334	5.75057	3.47814
Wtap	NM_001113533	543.893	0.0384558	0.99986	1.11661	1.11661	28.9995	25.9711
Samd4b	NM_175021	3065.27	0.0384689	0.99986	0.879185	-1.13742	150.083	170.707
Nt5c	NM_015807	178.707	0.0385138	0.99986	1.28492	1.28492	9.14584	7.11782
Dennd4c	NM_184088	588.128	0.0385174	0.99986	0.779515	-1.28285	26.8619	34.4598
Ifi47	NM_008330	281.356	0.038569	0.99986	1.42596	1.42596	16.8498	11.8164
Zfp455	NM_001048204	30.3393	0.0386348	0.99986	1.54741	1.54741	1.84952	1.19523
Wwp1	NM_177327	302.536	0.0386449	0.99986	0.630189	-1.58683	12.7303	20.2007
Snap91	NM_001277985	381.73	0.038651	0.99986	0.510053	-1.96058	15.8455	31.0663
Cnpy1	NM_001310512	6.6674	0.0386545	0.99986	0.0295278	-33.8664	0.0168715	0.571375
Epb41l1	NM_001291123	435.217	0.0386593	0.99986	0.600752	-1.66458	15.0664	25.0792
Limd1	NM_013860	3143.35	0.0386671	0.99986	0.85434	-1.17049	155.049	181.483
Sh3kbp1	NM_001135727	233.487	0.0387067	0.99986	0.507579	-1.97014	8.60619	16.9554
Bub3	NM_001317350	11.3011	0.038803	0.99986	3.65003	3.65003	1.0712	0.293478
Nbr1	NM_008676	988.38	0.0388164	0.99986	0.709947	-1.40856	42.639	60.0595
8430426J06Rik	NR_077231	13.8488	0.0388177	0.99986	0.426958	-2.34215	0.463883	1.08648
Atpaf1	NM_181040	187.137	0.0388833	0.99986	0.83906	-1.19181	8.83156	10.5255
Mixl1	NM_013729	12.191	0.0389551	0.99986	0.5537	-1.80603	0.483591	0.87338
Gbf1	NM_178930	867.347	0.0389987	0.99986	0.85397	-1.171	40.0989	46.9558
Agbl5	NM_174849	14.3189	0.0390391	0.99986	0.119706	-8.35379	0.139828	1.1681
Mettl5	NR_110977	17.32	0.0390413	0.99986	0.0950266	-10.5234	0.144859	1.5244
E130102H24Rik	NR_040708	84.9827	0.0390521	0.99986	1.49793	1.49793	4.28491	2.86055
Trmt1l	NM_001357569	23.0387	0.0391026	0.99986	0.181307	-5.51552	0.507517	2.79922
Commd8	NM_178599	426.993	0.0391315	0.99986	0.790426	-1.26514	18.2298	23.0632
Oxsr1	NM_133985	567.527	0.0392085	0.99986	0.742991	-1.34591	26.8102	36.0841
Tnfaip3	NM_001166402	90.3636	0.039209	0.99986	2.12548	2.12548	6.10313	2.87141
Prmt5	NM_001313906	44.6269	0.0392167	0.99986	0.353376	-2.82984	1.35646	3.83857
Kazn	NM_001109685	1759.8	0.0392498	0.99986	0.750279	-1.33284	80.1744	106.859
Pcdhga6	NM_033589	38.2528	0.0392793	0.99986	2.28458	2.28458	2.14188	0.937538
Prdx6	NM_007453	969.176	0.0395072	0.99986	0.776397	-1.288	43.2055	55.6488
Gfra3	NM_010280	11.9421	0.0396627	0.99986	0.20955	-4.77212	0.23287	1.11129
Zeb1	NM_011546	259.859	0.039679	0.99986	1.26375	1.26375	13.5842	10.7491
Trak1	NM_001357969	209.696	0.0397451	0.99986	1.65229	1.65229	11.3119	6.84621
Zfp277	NM_172575	15.7545	0.0397917	0.99986	0.2649	-3.77501	0.314031	1.18547
Usp31	NM_001033173	438.807	0.0398962	0.99986	0.721238	-1.38651	20.5016	28.4256
Myo7a	NM_001256081	58.4195	0.0400048	0.99986	0.380296	-2.62953	2.14869	5.65004
Rpain	NM_027186	163.519	0.0401171	0.99986	1.23694	1.23694	8.80234	7.11623
Kars	NM_001130868	139.941	0.0401228	0.99986	0.501785	-1.99288	4.58942	9.14618
Ngrn	NR_028053	109.79	0.0401543	0.99986	1.5918	1.5918	6.50124	4.0842
Nckap5l	NM_001001884	372.273	0.0402839	0.99986	0.703835	-1.42079	15.4616	21.9676
Bysl	NM_016859	305.85	0.0404104	0.99986	0.853796	-1.17124	14.1221	16.5404
Dph6	NM_001356439	21.5547	0.0404163	0.99986	5.25534	5.25534	2.34965	0.447098
Dut	NM_001159646	59.2293	0.0404889	0.99986	0.294329	-3.39755	1.05896	3.59787
Adamts10	NM_001329147	21.3051	0.0405048	0.99986	5.68026	5.68026	2.33484	0.411045
Ago1	NM_001317173	137.81	0.0405083	0.99986	0.773102	-1.29349	6.50282	8.41133
Ago1	NM_153403	137.81	0.0405083	0.99986	0.773102	-1.29349	6.50282	8.41133
Alkbh2	NM_001359940	15.6365	0.040547	0.99986	0.351692	-2.8434	0.350785	0.997422
Tmem230	NM_001141971	22.7361	0.0405677	0.99986	2.43169	2.43169	2.01123	0.827092
Ptpre	NM_011212	13.8362	0.0405783	0.99986	0.0809172	-12.3583	0.103928	1.28437
Ppcdc	NM_001357913	11.5366	0.0407731	0.99986	0.20098	-4.97561	0.128605	0.639887
Polr2h	NM_145632	166.835	0.0407767	0.99986	0.849965	-1.17652	7.13443	8.3938
Nr1h3	NM_013839	13.0577	0.0408669	0.99986	0.187716	-5.32721	0.35542	1.89339
Ddx17	NM_001040187	1765.61	0.0408682	0.99986	0.769716	-1.29918	78.9901	102.622
Mrps27	NM_173757	240.258	0.0408705	0.99986	0.822116	-1.21637	10.8476	13.1947
Obsl1	NM_178884	1034.28	0.0409433	0.99986	0.81327	-1.2296	46.8743	57.6369
Gmcl1	NM_011818	419.364	0.0409478	0.99986	0.720995	-1.38697	18.1314	25.1478
Lonp2	NM_025827	1548.92	0.0409595	0.99986	0.762676	-1.31117	71.4014	93.6196
Ralgps1	NM_001290572	242.923	0.0410241	0.99986	0.57045	-1.753	11.2712	19.7584
Chkb	NR_037154	47.6334	0.0410831	0.99986	4.22971	4.22971	3.66979	0.867624
Klhdc8b	NM_030075	65.862	0.0411053	0.99986	2.1228	2.1228	4.71523	2.22123
Rnf4	NM_001304270	277.832	0.0412319	0.99986	1.81094	1.81094	20.7912	11.4809
Zdhhc16	NM_023740	480.076	0.0412764	0.99986	0.827895	-1.20788	21.8732	26.4202
Chpf	NM_001001565	101.555	0.0412953	0.99986	1.75936	1.75936	7.37378	4.19117
Parp6	NM_001205239	113.477	0.0413697	0.99986	1.93045	1.93045	6.90637	3.5776
Trmt1l	NM_001357570	94.5907	0.0413751	0.99986	0.527936	-1.89417	3.30508	6.26038
Fbxo6	NM_001163706	184.85	0.0414258	0.99986	0.618195	-1.61761	7.22298	11.684
Cnot2	NM_028082	95.5038	0.0414294	0.99986	0.471209	-2.1222	3.12521	6.63232
Lime1	NM_023684	153.458	0.0416688	0.99986	0.795376	-1.25727	6.81301	8.56577
Slc41a1	NM_173865	787.789	0.041717	0.99986	0.597353	-1.67405	33.533	56.136
Hdac5	NM_001284249	110.333	0.0418166	0.99986	0.512299	-1.95199	3.91661	7.64517
Ltbp3	NM_008520	2793.36	0.0418788	0.99986	0.670153	-1.4922	131.221	195.807
Cfdp1	NM_011801	846.056	0.0418792	0.99986	0.834551	-1.19825	39.2285	47.0055
Bbc3	NM_133234	189.74	0.0419568	0.99986	1.46088	1.46088	12.414	8.49765
Apobec1	NM_031159	23.0039	0.0419973	0.99986	7.69544	7.69544	2.11663	0.27505
Rab39b	NM_175122	12.5263	0.0420098	0.99986	0.917903	-1.08944	0.333187	0.362987
Dda1	NR_122114	67.3594	0.0421049	0.99986	0.397765	-2.51404	1.63431	4.10872
Arhgap6	NM_001287530	15.0018	0.042221	0.99986	3.30868	3.30868	1.42751	0.431444
Slc27a3	NM_001316688	64.394	0.0422241	0.99986	0.455241	-2.19664	2.69794	5.92641
C1qbp	NM_007573	551.475	0.0422554	0.99986	1.15804	1.15804	29.6596	25.612
Gatad2a	NM_001286450	108.218	0.0422723	0.99986	2.09794	2.09794	5.69955	2.71674
4833422C13Rik	NR_015501	64.1745	0.0424303	0.99986	1.60617	1.60617	4.0268	2.50708
Gm3604	NM_001162910	87.6658	0.0425639	0.99986	1.35746	1.35746	5.05417	3.72326
Psmf1	NM_212446	439.203	0.0425911	0.99986	1.20636	1.20636	24.0801	19.961
Tram1	NM_028173	2162.86	0.0426404	0.99986	0.869208	-1.15047	98.4567	113.272
Rbfox2	NM_001110830	108.046	0.0427494	0.99986	0.559389	-1.78766	4.11887	7.36316
2410004B18Rik	NM_001356284	62.4924	0.0427992	0.99986	1.6877	1.6877	4.40252	2.6086
Pdia4	NM_009787	6061.56	0.0428011	0.99986	0.660499	-1.51401	234.536	355.09
Cd2bp2	NM_027353	491.609	0.0429087	0.99986	1.33767	1.33767	29.9362	22.3794
Syt8	NM_001285861	10.6084	0.042931	0.99986	27.1626	27.1626	0.760062	0.0279819
Tedc1	NM_134041	85.4236	0.042942	0.99986	1.3635	1.3635	4.91884	3.6075
Ick	NM_001163780	216.22	0.0430499	0.99986	0.630286	-1.58658	7.6217	12.0924
Sort1	NM_019972	115.151	0.0430577	0.99986	0.520628	-1.92076	3.87355	7.44016
Arhgap17	NM_144529	465.783	0.0431107	0.99986	0.760283	-1.3153	21.7263	28.5766
Akr1c18	NM_134066	788.923	0.043138	0.99986	0.0503998	-19.8413	0.378092	7.50186
Qk	NM_021881	89.592	0.0431762	0.99986	0.558944	-1.78909	2.97137	5.31605
Myl4	NM_001355754	172.572	0.0432494	0.99986	0.469719	-2.12893	6.47956	13.7945
Zfp938	NM_001105557	51.9577	0.04329	0.99986	1.65359	1.65359	2.8476	1.72207
R3hcc1	NM_001301651	57.3074	0.0433145	0.99986	3.32841	3.32841	3.0091	0.904066
Abcc1	NM_008576	466.869	0.0433203	0.99986	0.688663	-1.45209	21.3741	31.0372
Ubtd1	NM_145500	996.935	0.0433506	0.99986	0.672167	-1.48772	44.2576	65.8431
Cdh24	NM_199470	269.974	0.0434017	0.99986	0.751453	-1.33076	11.9138	15.8544
Ncdn	NM_001355412	68.389	0.0434039	0.99986	0.416162	-2.40291	1.82099	4.37568
Add2	NM_001271860	63.1188	0.0434435	0.99986	2.60676	2.60676	4.5223	1.73484
Atg13	NM_001355418	16.7649	0.0434871	0.99986	2.90453	2.90453	0.846363	0.291395
Drosha	NM_001130149	254.285	0.0435769	0.99986	1.63562	1.63562	13.9719	8.54223
Snhg7	NR_024068	39.2347	0.043578	0.99986	1.76908	1.76908	2.63214	1.48786
Kansl3	NM_172652	899.707	0.0436324	0.99986	1.22208	1.22208	51.6009	42.2238
Mbd3	NM_001306143	565.763	0.0437598	0.99986	0.775206	-1.28998	23.6927	30.5631
2010001A14Rik	NR_131042	39.0682	0.043814	0.99986	1.52966	1.52966	2.26004	1.47748
Wipi1	NM_145940	1029.61	0.0438232	0.99986	1.34493	1.34493	55.4885	41.2576
Adck1	NM_028105	92.5773	0.0438538	0.99986	0.440121	-2.2721	2.53954	5.7701
Cd99l2	NM_138309	189.738	0.0438672	0.99986	1.58427	1.58427	11.8575	7.48456
Slc10a7	NM_001282108	37.6046	0.0439452	0.99986	10.6763	10.6763	3.57832	0.335164
Hsp90b1	NM_011631	21631.4	0.0439634	0.99986	0.672744	-1.48645	846.563	1258.37
Cdkl4	NM_001033443	20.4264	0.0440751	0.99986	0.54973	-1.81908	0.780078	1.41902
Tmem167b	NM_026198	1284.52	0.044084	0.99986	0.905787	-1.10401	61.9166	68.3567
Tob1	NM_009427	813.418	0.0441414	0.99986	1.25572	1.25572	45.5653	36.2861
Fstl1	NM_008047	4643.51	0.0441861	0.99986	1.36648	1.36648	242.904	177.759
Myo7b	NM_032394	96.2441	0.0441967	0.99986	1.51386	1.51386	6.96012	4.59759
Hspa14	NR_103465	41.5661	0.0442931	0.99986	2.16217	2.16217	2.96088	1.3694
Ago2	NM_153178	265.114	0.0443009	0.99986	0.829268	-1.20588	12.2124	14.7267
Manf	NM_029103	2736.89	0.0443181	0.99986	0.676449	-1.47831	105.726	156.296
Sltm	NM_025690	245.323	0.0443312	0.99986	0.616996	-1.62076	8.95177	14.5086
Med1	NM_134027	203.786	0.0443548	0.99986	1.20029	1.20029	10.4549	8.7103
Ccdc58	NM_198645	128.007	0.0443845	0.99986	0.625813	-1.59792	5.22874	8.35513
Adgra3	NM_133911	1286.16	0.0443961	0.99986	0.692104	-1.44487	55.0401	79.5257
Dnajb2	NM_001159883	531.045	0.0445116	0.99986	1.28329	1.28329	28.7558	22.4079
Ipo4	NM_024267	783.704	0.0445372	0.99986	0.841672	-1.18811	35.181	41.799
Wdr62	NM_146186	252.047	0.0445394	0.99986	0.592079	-1.68896	9.05131	15.2873
Fjx1	NM_010218	83.9246	0.0446242	0.99986	1.90278	1.90278	4.91672	2.58397
Epn2	NM_010148	309.865	0.044674	0.99986	0.556764	-1.79609	10.9032	19.5832
Tatdn3	NM_026895	8.55268	0.0447301	0.99986	2.22921	2.22921	0.469183	0.210471
Dna2	NM_177372	232.95	0.0447356	0.99986	0.625617	-1.59842	9.37181	14.9801
Rad52	NR_149727	25.0972	0.0447738	0.99986	1.58768	1.58768	1.39642	0.879538
Zfand4	NM_001290338	8.3971	0.0447864	0.99986	0.252944	-3.95345	0.143036	0.565485
Dpy30	NM_001146222	5.53739	0.0447998	0.99986	4.19539	4.19539	0.599748	0.142954
Taf1a	NM_021466	100.227	0.044805	0.99986	0.509764	-1.96169	3.64279	7.14604
Smc5	NM_153808	114.885	0.0448214	0.99986	0.549962	-1.81831	4.64813	8.45173
Zfp26	NM_011753	113.087	0.0448584	0.99986	1.2385	1.2385	6.07547	4.90551
Atg13	NM_001355416	6.06298	0.0448736	0.99986	1.70015	1.70015	0.288065	0.169435
Aasdhppt	NR_136940	19.5543	0.0449011	0.99986	0.0386938	-25.8439	0.0243484	0.629258
Cnot6l	NM_001285511	120.484	0.0449331	0.99986	1.16871	1.16871	6.29919	5.38987
Nutf2	NM_001357230	66.6932	0.0449384	0.99986	0.511107	-1.95654	3.1053	6.07563
Xrn2	NM_001356402	178.407	0.045013	0.99986	0.476949	-2.09666	5.39919	11.3203
Neb	NM_010889	24.9909	0.0451142	0.99986	1.83198	1.83198	1.59142	0.868686
Zfp287	NM_133208	38.74	0.0451641	0.99986	1.50937	1.50937	2.26635	1.50152
Zbtb33	NM_001079513	133.359	0.045196	0.99986	0.819963	-1.21957	6.20283	7.56478
Cnot6l	NM_178854	240.765	0.0452265	0.99986	1.16872	1.16872	12.5878	10.7706
Ncaph2	NM_001115132	620.196	0.0452567	0.99986	0.751505	-1.33066	25.2207	33.5602
Prdx6	NR_130150	19.4401	0.0453047	0.99986	8.06273	8.06273	0.869807	0.10788
Canx	NM_007597	5990.69	0.0453705	0.99986	0.775782	-1.28902	267.71	345.084
Dcaf12	NM_026893	1715.69	0.0453716	0.99986	0.929989	-1.07528	84.8156	91.2006
Susd4	NM_001356461	19.008	0.0454385	0.99986	0.317363	-3.15097	0.648365	2.04298
Ehmt2	NM_145830	464.921	0.0454402	0.99986	0.654311	-1.52833	17.9562	27.4429
Xylb	NM_001033209	544.225	0.0454877	0.99986	0.557074	-1.79509	18.5557	33.3091
Tmem43	NM_028766	2114.2	0.0455238	0.99986	1.40499	1.40499	120.892	86.0445
Sdf2l1	NM_022324	799.955	0.0455317	0.99986	0.621779	-1.60829	28.8818	46.4502
Scube1	NM_001271473	13.3985	0.045594	0.99986	5.50734	5.50734	1.06721	0.193779
Ankrd33b	NM_026153	153.548	0.0456183	0.99986	1.51203	1.51203	8.97912	5.93845
Slc33a1	NM_001272035	11.4227	0.0456673	0.99986	0.0413348	-24.1927	0.019346	0.468033
Ssx2ip	NM_001253770	35.585	0.0457327	0.99986	0.247472	-4.04085	0.61499	2.48508
Papd5	NM_001164497	156.965	0.0458194	0.99986	0.688714	-1.45198	6.87081	9.97629
Hist1h1d	NM_145713	7.11682	0.0458393	0.99986	0.770374	-1.29807	0.320403	0.415906
Mief1	NM_178719	313.859	0.0459017	0.99986	0.691781	-1.44554	13.4409	19.4294
Fam120b	NR_033586	443.068	0.0459187	0.99986	1.28823	1.28823	23.9975	18.6282
Uap1l1	NR_149315	33.596	0.0459628	0.99986	0.211988	-4.71725	0.501355	2.36502
Rnf6	NM_001256086	38.2413	0.0459934	0.99986	2.982	2.982	3.08873	1.03579
Mars	NM_001003913	612.611	0.0460421	0.99986	1.17021	1.17021	30.9685	26.464
Pja2	NM_001025309	408.613	0.0461032	0.99986	0.606316	-1.64931	14.8294	24.4582
Gpr160	NM_001286996	17.5266	0.0461296	0.99986	1.57317	1.57317	1.29753	0.824787
1810055G02Rik	NM_001358256	53.8715	0.0461359	0.99986	2.60801	2.60801	3.71954	1.4262
Cd2ap	NM_009847	2419.69	0.0461471	0.99986	1.22083	1.22083	126.401	103.538
Dynlt1f	NM_001166627	18.2363	0.0462434	0.99986	2.55463	2.55463	1.51268	0.592133
Zfp385c	NM_177790	82.5541	0.0463278	0.99986	0.555436	-1.80039	3.54243	6.37775
Ddx51	NM_027156	148.672	0.0463779	0.99986	0.766881	-1.30398	6.21892	8.10937
Fam32a	NM_026455	1151.68	0.0463879	0.99986	1.11528	1.11528	60.9546	54.6541
Ei24	NM_001199494	769.57	0.0464934	0.99986	0.798518	-1.25232	34.6291	43.3667
Tvp23a	NM_001013778	24.0233	0.0465258	0.99986	0.178324	-5.60777	0.303859	1.70397
Pard6g	NM_053117	625.828	0.0466337	0.99986	0.729762	-1.37031	28.889	39.5868
Fam160a2	NM_001242365	14.4726	0.0466486	0.99986	0.207172	-4.82691	0.193119	0.93217
4931406C07Rik	NM_001199484	8.1734	0.0467365	0.99986	0.223566	-4.47295	0.232795	1.04128
Ltk	NM_008523	50.8482	0.0467964	0.99986	0.666777	-1.49975	2.71759	4.07572
Ubap1	NM_001355509	27.3667	0.046805	0.99986	5.42909	5.42909	2.69904	0.497144
Slu7	NM_148673	344.046	0.0468062	0.99986	1.44845	1.44845	20.0219	13.823
Mon2	NM_001163025	432.496	0.0468579	0.99986	0.775793	-1.289	19.4519	25.0736
Ipo7	NM_181517	743.61	0.0468739	0.99986	0.770108	-1.29852	35.8219	46.5155
Ttc13	NM_001357355	402.154	0.046948	0.99986	0.621428	-1.6092	15.1115	24.3173
Plb1	NM_172147	48.1503	0.0469805	0.99986	0.574839	-1.73962	2.0371	3.54377
Nans	NM_053179	464.805	0.0469863	0.99986	0.78858	-1.2681	19.2387	24.3966
Fkbp1a	NR_126058	16.7649	0.0470072	0.99986	0.347115	-2.88089	0.448396	1.29178
Lpcat1	NM_145376	232.58	0.0470766	0.99986	0.736126	-1.35846	11.2298	15.2552
Wwc2	NM_133791	1650.99	0.0471074	0.99986	0.842954	-1.1863	76.7263	91.0208
Exosc10	NM_001355489	21.1298	0.0471249	0.99986	5.2803	5.2803	1.45463	0.275483
Sar1b	NM_025535	795.962	0.0471282	0.99986	1.14312	1.14312	42.5698	37.24
Ube2h	NM_001169577	2539.52	0.0472015	0.99986	1.23309	1.23309	140.801	114.185
Rela	NM_009045	1474.42	0.0472423	0.99986	1.13226	1.13226	76.9404	67.9528
Hnrnpdl	NM_016690	892.886	0.0472774	0.99986	1.37064	1.37064	53.9404	39.3541
Chmp3	NM_025783	1414.28	0.0473174	0.99986	0.857107	-1.16672	67.5431	78.8036
Arhgdib	NM_007486	371.793	0.0473447	0.99986	1.39082	1.39082	20.9806	15.0851
Zfp493	NM_028402	31.7238	0.047371	0.99986	0.658148	-1.51941	1.2392	1.88286
Nrp1	NM_001358959	126.158	0.0474096	0.99986	0.578817	-1.72766	5.31558	9.18351
Zfp830	NM_025884	344.77	0.0475004	0.99986	0.836198	-1.19589	16.4572	19.681
Scamp1	NM_001346609	12.9382	0.0475294	0.99986	0.268746	-3.72098	0.342358	1.27391
Lax1	NM_172842	18.9481	0.0475359	0.99986	0.441472	-2.26515	0.575339	1.30323
Tbl1x	NM_020601	421.852	0.0476105	0.99986	0.79959	-1.25064	19.7224	24.6656
Calcoco2	NM_001271018	23.402	0.0476328	0.99986	0.457284	-2.18682	0.977062	2.13666
Gm14403	NR_036450	36.9661	0.0476686	0.99986	0.658054	-1.51963	1.58233	2.40455
Dnajb6	NM_001037940	1472.43	0.047763	0.99986	0.834364	-1.19852	67.8458	81.3143
Med6	NM_001347384	166.324	0.0477943	0.99986	0.445449	-2.24493	5.36939	12.0539
Nat14	NM_001358882	11.8867	0.0478052	0.99986	5.70086	5.70086	0.557131	0.0977275
Ahcyl1	NM_001357113	216.861	0.0478619	0.99986	2.07267	2.07267	13.8417	6.67819
Plbd1	NM_025806	785.162	0.0478935	0.99986	0.637628	-1.56831	36.9374	57.9294
Plpp5	NM_001293703	380.47	0.0479105	0.99986	0.639567	-1.56356	13.0579	20.4168
C1qtnf4	NM_026161	14.6389	0.0479295	0.99986	2.44615	2.44615	0.953615	0.389843
Etl4	NM_001177630	7.87784	0.0479327	0.99986	1.92099	1.92099	0.439402	0.228737
Steap2	NM_001103157	44.0956	0.0479432	0.99986	6.32189	6.32189	3.65186	0.577653
Dedd2	NM_207677	796.665	0.0480133	0.99986	1.26092	1.26092	46.8461	37.1523
Rnf103	NM_009543	1091.54	0.0480776	0.99986	1.18938	1.18938	60.4054	50.7872
Zscan25	NM_001081431	280.826	0.0480958	0.99986	1.1603	1.1603	16.0941	13.8706
Rassf5	NM_018750	147.084	0.0481408	0.99986	0.481736	-2.07583	6.18046	12.8296
Mamld1	NM_001256048	35.0934	0.0482417	0.99986	1.73654	1.73654	2.54127	1.46341
Yipf2	NM_001205157	151.984	0.0482627	0.99986	0.591648	-1.69019	5.80602	9.81331
Ambra1	NM_172669	426.279	0.0483391	0.99986	1.36104	1.36104	28.5533	20.979
Tns2	NM_001355636	643.987	0.0484704	0.99986	1.32114	1.32114	37.4416	28.3403
BC051226	NR_045146	60.2607	0.0484772	0.99986	0.678684	-1.47344	2.6397	3.88943
Dnaaf2	NM_027269	127.134	0.0485157	0.99986	1.29911	1.29911	7.14604	5.50073
Gnpnat1	NM_019425	424.723	0.0487167	0.99986	1.33125	1.33125	22.3205	16.7666
Camk2d	NM_023813	259.458	0.0487625	0.99986	0.639541	-1.56362	10.8802	17.0126
Pi4kb	NM_001293716	68.5876	0.0488188	0.99986	3.6799	3.6799	5.13231	1.39469
Rab9	NM_019773	727.7	0.0488786	0.99986	1.14105	1.14105	40.78	35.7389
Slc38a3	NM_001199217	72.9718	0.0489303	0.99986	0.481598	-2.07642	2.66676	5.53731
Pcnp	NM_001356449	115.077	0.0489396	0.99986	1.70563	1.70563	8.8849	5.20917
Cisd2	NM_025902	363.681	0.0489888	0.99986	1.15313	1.15313	18.8011	16.3044
Cmtm7	NM_133978	626.836	0.0490117	0.99986	0.643513	-1.55397	28.6269	44.4853
Tmem59l	NM_182991	137.535	0.0490741	0.99986	0.578847	-1.72757	5.80494	10.0285
Eif4g3	NM_001355700	941.79	0.0491701	0.99986	1.45022	1.45022	56.3124	38.8302
Zyx	NM_001289618	5.03628	0.049427	0.99986	0.000830311	-1204.37	0.000400191	0.481978
Nbas	NM_027706	301.868	0.049487	0.99986	0.708955	-1.41053	11.2936	15.93
Srprb	NM_009275	1299.82	0.0495673	0.99986	0.848978	-1.17789	57.5565	67.795
Nmt2	NM_008708	551.921	0.0495764	0.99986	0.672134	-1.4878	20.8775	31.0615
Gnpda2	NM_001038015	173.513	0.0496541	0.99986	1.62851	1.62851	9.43714	5.79497
Rad17	NM_001044371	398.965	0.0497092	0.99986	0.753298	-1.3275	18.1176	24.0511
Dgkh	NR_104044	12.8365	0.0497466	0.99986	0.370105	-2.70194	0.248951	0.67265
Usp19	NM_001168371	701.324	0.0498225	0.99986	0.802869	-1.24553	31.9087	39.7433
Nkd2	NM_028186	27.1705	0.0498259	0.99986	2.23323	2.23323	2.31464	1.03645
Acad10	NM_028037	103.548	0.0498534	0.99986	0.796201	-1.25596	4.31719	5.42224
Map3k10	NM_001290528	298.197	0.0498934	0.99986	0.847503	-1.17994	13.7711	16.2491
Bambi-ps1	NR_027919	10.4198	0.0499256	0.99986	2.2142	2.2142	0.597231	0.269728
Car2	NM_001357334	1579.87	0.0500422	0.99986	0.643702	-1.55351	68.8461	106.953
Aph1a	NM_146134	227.413	0.0500455	0.99986	1.53622	1.53622	12.6257	8.21867
Pqlc2	NR_151463	45.906	0.0500641	0.99986	1.7025	1.7025	3.08293	1.81082
Kndc1	NM_177261	20.0096	0.0500712	0.99986	1.6145	1.6145	1.19043	0.737339
Cspg5	NM_001166273	8.28415	0.050119	0.99986	0.100614	-9.939	0.0651418	0.647444
Hs6st1	NM_015818	2619.88	0.0501489	0.99986	0.818187	-1.22221	127.124	155.373
Fam105a	NM_001242423	246.603	0.0501591	0.99986	0.575957	-1.73624	11.3872	19.7709
Arhgap24	NM_001346585	15.6918	0.0502324	0.99986	0.540933	-1.84866	0.520905	0.962975
Snx8	NM_172277	676.15	0.0502395	0.99986	0.654872	-1.52702	31.2835	47.7703
B230312C02Rik	NR_040745	139.543	0.0502677	0.99986	0.604372	-1.65461	6.40887	10.6042
Crebzf	NR_073436	210.355	0.0503994	0.99986	0.671818	-1.4885	8.97004	13.3519
Trip10	NM_134125	145.769	0.050444	0.99986	1.88455	1.88455	9.57848	5.08264
Lrrc75a	NM_198861	137.412	0.0504825	0.99986	0.613909	-1.62891	7.67564	12.5029
Slc9a8	NM_001304542	123.529	0.0505148	0.99986	0.569421	-1.75617	4.56211	8.01183
Sod1	NM_011434	1412.7	0.0505222	0.99986	0.85578	-1.16852	68.911	80.5241
Adam33	NM_033615	23.7999	0.050535	0.99986	7.56689	7.56689	1.41283	0.186712
Kifc1	NM_001195298	100.882	0.0505407	0.99986	0.568997	-1.75748	3.90005	6.85425
Zfp219	NM_027248	125.703	0.0506453	0.99986	1.9583	1.9583	10.4402	5.33126
Pdha1	NM_008810	1880.74	0.0506567	0.99986	0.833767	-1.19938	89.0752	106.835
Zmynd15	NM_001348337	7.67039	0.0506759	0.99986	0.489865	-2.04138	0.241304	0.492592
Vegfd	NM_001308489	35.5683	0.0507289	0.99986	0.246532	-4.05628	0.581168	2.35738
Zfp628	NM_170759	255.125	0.0507391	0.99986	0.838026	-1.19328	11.8439	14.1331
Efna1	NM_001162425	18.9127	0.0508056	0.99986	12.5159	12.5159	1.50863	0.120538
Ttl	NM_027192	470.215	0.0508118	0.99986	0.708154	-1.41212	20.9262	29.5503
Ppip5k2	NM_173760	302.535	0.0508559	0.99986	1.18248	1.18248	17.5045	14.8033
Nxf1	NM_016813	652.296	0.0509496	0.99986	0.800554	-1.24913	29.4785	36.8226
Slc30a9	NM_178651	680.403	0.0510978	0.99986	0.795914	-1.25642	31.3016	39.3279
Gng2	NM_010315	13.5849	0.0510996	0.99986	0.137288	-7.28395	0.122825	0.89465
Pls3	NM_001346519	41.3063	0.051125	0.99986	2.14809	2.14809	2.75005	1.28023
Stk36	NM_175031	55.3522	0.0512286	0.99986	0.766608	-1.30445	2.42538	3.16378
Pogk	NM_175170	91.1301	0.0513318	0.99986	2.22709	2.22709	5.53171	2.48383
Vmp1	NM_001356531	329.462	0.0513544	0.99986	2.38127	2.38127	25.409	10.6703
Gk	NM_001294138	8.40662	0.0513583	0.99986	39.5627	39.5627	0.414816	0.010485
Tbc1d5	NM_001285993	75.6807	0.0515047	0.99986	0.426395	-2.34524	1.783	4.18155
Strbp	NM_009261	259.424	0.0515242	0.99986	0.841489	-1.18837	12.6563	15.0404
Cdca4	NM_028023	105.457	0.0515266	0.99986	0.68849	-1.45245	4.17021	6.05704
Farsb	NM_011811	366.836	0.0516231	0.99986	0.639515	-1.56368	14.35	22.4389
Slc29a3	NM_023596	344.602	0.0516646	0.99986	0.76361	-1.30957	15.2185	19.9297
Adcy9	NM_001291910	215.042	0.0517781	0.99986	1.52849	1.52849	15.0252	9.83009
Repin1	NM_175099	90.8769	0.0517782	0.99986	0.378671	-2.64082	1.94073	5.12513
Nqo2	NM_020282	24.8932	0.0518525	0.99986	1.49018	1.49018	1.16727	0.783304
Pabpc4	NM_148917	60.7143	0.0518955	0.99986	3.38303	3.38303	6.25168	1.84795
E330013P04Rik	NR_026942	8.10768	0.05202	0.99986	0.167338	-5.97593	0.125583	0.750476
Stx2	NM_001286034	90.9169	0.0520886	0.99986	0.475531	-2.10291	3.45287	7.26109
Thnsl1	NM_001001297	5.20881	0.0521893	0.99986	0.00047125	-2122.02	0.000120055	0.254758
Slc20a1	NM_001355252	1501.73	0.0522647	0.99986	0.716697	-1.39529	68.2404	95.2152
Cxcl12	NM_021704	473.926	0.0524617	0.99986	0.681256	-1.46788	19.2888	28.3136
Dkc1	NM_001359413	6.22754	0.0525213	0.99986	3.1401	3.1401	0.429435	0.136758
Islr2	NM_001161535	13.8068	0.0525652	0.99986	0.388239	-2.57573	0.527818	1.35952
Hnrnpu	NM_016805	4130.18	0.0525961	0.99986	0.907381	-1.10207	201.533	222.103
Slc25a40	NM_178766	150.277	0.0526404	0.99986	0.581158	-1.7207	5.39698	9.28661
Ccdc122	NM_175369	69.9551	0.0526729	0.99986	1.49946	1.49946	3.76313	2.50966
Dgcr14	NM_022408	191.136	0.0526734	0.99986	0.698442	-1.43176	7.64228	10.9419
Mat1a	NM_133653	14.4933	0.0526777	0.99986	0.339974	-2.9414	0.266909	0.785087
Mfsd8	NM_028140	167.828	0.0526992	0.99986	0.828026	-1.20769	7.13268	8.61408
Stk19	NM_019442	158.735	0.0527849	0.99986	1.30287	1.30287	8.94745	6.86747
Fbxw5	NM_001356408	111.878	0.052831	0.99986	0.386784	-2.58542	2.94811	7.62212
Jak3	NM_010589	108.325	0.0528477	0.99986	0.46654	-2.14344	3.30308	7.07996
Dnajb2	NM_178055	159.645	0.0528487	0.99986	0.476563	-2.09836	5.16435	10.8367
Kif21a	NM_001109041	16.5487	0.0528631	0.99986	5.58713	5.58713	2.09388	0.374768
Ceacam18	NM_028236	44.0944	0.0528915	0.99986	0.272464	-3.67021	0.750633	2.75498
9230116L04Rik	NR_110486	5.05027	0.0529506	0.99986	0.315132	-3.17327	0.0861783	0.273467
Acy3	NM_001302481	8.77987	0.0529537	0.99986	0.211838	-4.72059	0.210782	0.995013
Ensa	NM_001026212	1454.28	0.0529776	0.99986	0.885903	-1.12879	72.921	82.3127
Ubap2	NM_026872	2107.69	0.053071	0.99986	0.866688	-1.15382	101.803	117.462
Eml4	NM_001114361	129.638	0.0531765	0.99986	0.444755	-2.24843	4.46327	10.0353
Slc10a7	NM_029736	139.77	0.0531934	0.99986	0.544468	-1.83666	4.9835	9.15297
Slc9a2	NM_001033289	94.6598	0.0532281	0.99986	0.556539	-1.79682	4.25055	7.63747
Txnl4a	NM_001038608	1290.84	0.0532394	0.99986	0.845691	-1.18246	60.5918	71.6477
Mier1	NM_027696	77.6597	0.0532606	0.99986	1.96621	1.96621	6.02981	3.06671
Ceacam13	NM_028171	1010.83	0.0534059	0.99986	0.694662	-1.43955	40.9369	58.9307
Banp	NM_001285981	34.0449	0.0534511	0.99986	0.324583	-3.08087	0.938689	2.89198
Ldoc1	NM_001018087	166.763	0.0534767	0.99986	0.639995	-1.56251	7.67358	11.9901
Sell	NM_011346	10.1641	0.0534908	0.99986	0.172637	-5.7925	0.175812	1.01839
Tnfrsf18	NM_009400	6.16765	0.0535094	0.99986	0.167056	-5.98601	0.0816559	0.488793
Ercc6l2	NM_001013608	239.413	0.0536586	0.99986	0.828528	-1.20696	11.4054	13.7658
Mrpl15	NM_001177658	281.507	0.0536654	0.99986	1.21459	1.21459	16.749	13.7899
Stt3b	NM_024222	1717.28	0.0537526	0.99986	0.847907	-1.17938	81.2327	95.8038
Zmynd8	NM_001252584	210.628	0.0538145	0.99986	0.609565	-1.64051	7.98996	13.1076
Plekhg5	NM_001285999	134.839	0.0538149	0.99986	1.78097	1.78097	9.08389	5.10053
B3gnt3	NM_028189	594.362	0.0538218	0.99986	1.52411	1.52411	33.2338	21.8053
Ppwd1	NM_172807	152.405	0.0538513	0.99986	1.19108	1.19108	8.3732	7.02995
Agap3	NM_139153	339.326	0.0539575	0.99986	0.710906	-1.40666	13.2086	18.58
Chmp4c	NM_025519	99.4247	0.0539663	0.99986	1.62238	1.62238	6.19269	3.81704
Espnl	NM_001033292	7.38618	0.0539853	0.99986	2.14532	2.14532	0.611982	0.285264
Gak	NM_001282052	290.972	0.053999	0.99986	1.42333	1.42333	17.2508	12.12
Klk4	NM_019928	179.057	0.0540124	0.99986	2.4513	2.4513	8.77318	3.579
Dusp1	NM_013642	1632.53	0.0541365	0.99986	1.64363	1.64363	102.471	62.3443
Dkc1	NM_001359411	13.2926	0.0542478	0.99986	3.14093	3.14093	0.916667	0.291845
Qsox2	NM_153559	24.8744	0.0542506	0.99986	2.3027	2.3027	1.72286	0.748193
Pira2	NM_011089	6.09669	0.0542592	0.99986	0.483239	-2.06937	0.287369	0.594672
Pea15a	NM_001329871	104.654	0.0542697	0.99986	0.55178	-1.81232	3.8095	6.90403
Atp5j	NM_001358499	49.956	0.0543912	0.99986	0.433001	-2.30946	1.51385	3.49618
Timm23	NM_016897	552.71	0.0543926	0.99986	0.903401	-1.10693	25.9503	28.7252
Unc119	NM_011676	339.31	0.0544276	0.99986	0.698943	-1.43073	15.4322	22.0793
Kdelc1	NM_023645	598.02	0.0544479	0.99986	0.760393	-1.31511	27.1259	35.6736
Slc25a46	NM_026165	807.555	0.0544538	0.99986	1.10457	1.10457	43.8365	39.6865
Epb41l4a	NM_013512	346.957	0.0544706	0.99986	0.596002	-1.67785	14.218	23.8556
Sec14l1	NM_001166506	2249.11	0.0544709	0.99986	0.848547	-1.17848	106.072	125.005
Prl6a1	NM_011166	38.4403	0.054476	0.99986	0.562952	-1.77635	1.32634	2.35604
2018-09-04	NM_001284392	975.129	0.0544886	0.99986	0.626152	-1.59706	44.3533	70.8347
Kin	NM_025280	322.559	0.0545116	0.99986	0.87379	-1.14444	14.6998	16.8231
Ercc6l	NM_146235	23.377	0.0545607	0.99986	0.702695	-1.42309	0.997107	1.41898
Trim15	NM_001177872	15.0297	0.0545728	0.99986	222.618	222.618	1.45437	0.00653305
Bmf	NM_001331221	232.345	0.054625	0.99986	1.64689	1.64689	15.6597	9.50861
Map2k3	NM_008928	1427.23	0.0546497	0.99986	1.18998	1.18998	76.7037	64.4577
Ssr2	NM_025448	299.172	0.0547035	0.99986	1.14076	1.14076	15.072	13.2123
Mto1	NM_026658	139.705	0.0547624	0.99986	0.701647	-1.42522	5.60858	7.99345
Mpdz	NM_001305286	86.7794	0.0548175	0.99986	0.694507	-1.43987	3.3522	4.82674
Ly9	NR_102726	5.15485	0.0548267	0.99986	0.00109458	-913.589	0.000383605	0.350457
Zfp983	NM_001357098	40.5125	0.0548595	0.99986	2.52934	2.52934	2.69164	1.06417
Pcgf2	NM_009545	18.4696	0.054973	0.99986	0.679567	-1.47152	0.707362	1.0409
Slc7a8	NM_016972	4963.85	0.0550736	0.99986	0.70574	-1.41695	232.327	329.197
Tmem140	NM_197986	3345.72	0.0551528	0.99986	1.34153	1.34153	182.319	135.904
0610037L13Rik	NM_028754	59.4447	0.0551761	0.99986	2.43811	2.43811	3.7483	1.53738
Xiap	NM_009688	53.844	0.0552706	0.99986	2.37397	2.37397	4.32983	1.82388
Cd59a	NM_001111060	64.2631	0.0553045	0.99986	0.434962	-2.29905	1.82731	4.20109
Taf6	NM_001356600	66.7602	0.0553078	0.99986	0.431806	-2.31585	2.03187	4.7055
Cdh2	NM_007664	75.5154	0.0553096	0.99986	1.33364	1.33364	4.79788	3.59757
Dbndd2	NM_001048229	29.1845	0.0553136	0.99986	4.20947	4.20947	2.21102	0.525249
Kcnq4	NM_001081142	68.6904	0.0553838	0.99986	0.668948	-1.49488	2.61544	3.90978
Yod1	NM_178691	24.5758	0.0554098	0.99986	1.71789	1.71789	1.50084	0.873657
Afap1l2	NM_001177796	562.815	0.0554267	0.99986	0.675627	-1.48011	25.6138	37.9112
Adam1a	NM_172126	48.8973	0.0555922	0.99986	0.679674	-1.47129	2.28613	3.36357
Ubr4	NM_001160319	2789.98	0.0556107	0.99986	0.895468	-1.11673	139.788	156.106
Abhd4	NM_134076	1466.5	0.0556401	0.99986	1.22999	1.22999	76.4621	62.1649
Bicd2	NM_029791	745.615	0.0556435	0.99986	0.804605	-1.24285	34.6826	43.1052
Stra6	NM_001162476	32.452	0.055654	0.99986	0.385438	-2.59445	0.980177	2.54302
Zfat	NM_001145888	89.676	0.0557364	0.99986	0.547196	-1.8275	3.56312	6.5116
Rpl38	NM_023372	8.34058	0.0558038	0.99986	6.34391	6.34391	1.04267	0.164358
Zbtb49	NM_029162	61.1502	0.0559565	0.99986	0.461422	-2.16722	1.67346	3.62676
Tfg	NM_001357124	6.42532	0.0560075	0.99986	2.65192	2.65192	0.625452	0.235849
Bpnt1	NM_001347210	44.9556	0.0560175	0.99986	0.276691	-3.61413	0.985433	3.56149
Stoml1	NM_026942	181.184	0.0560999	0.99986	1.50407	1.50407	10.3844	6.90419
Zbtb18	NM_001355102	65.7705	0.0561228	0.99986	0.381751	-2.61951	1.42164	3.724
Slc29a1	NM_001357771	348.753	0.0561633	0.99986	0.620619	-1.6113	12.5822	20.2736
Hook3	NM_207659	706.9	0.056342	0.99986	0.888145	-1.12594	32.7115	36.8313
Parp9	NM_030253	1000.97	0.0565278	0.99986	1.22051	1.22051	53.5752	43.8957
Utp14b	NM_001001981	92.8776	0.0565434	0.99986	1.47735	1.47735	5.78147	3.9134
Nupl2	NM_153092	99.2154	0.0565731	0.99986	0.655006	-1.5267	3.92421	5.99111
Zfp7	NM_001358818	43.0337	0.0565883	0.99986	0.27933	-3.57999	0.795414	2.84758
Rbm4b	NM_025717	136.523	0.0566096	0.99986	1.33303	1.33303	7.86302	5.8986
Rab27b	NM_030554	73.1382	0.0566096	0.99986	2.36643	2.36643	4.01844	1.6981
Lncenc1	NR_110432	93.1756	0.0566716	0.99986	1.85216	1.85216	5.57641	3.01075
Mapk7	NM_011841	212.047	0.0567803	0.99986	1.34842	1.34842	12.2079	9.05348
Gm16364	NR_152259	9.25862	0.0568175	0.99986	0.452997	-2.20752	0.357896	0.790062
Picalm	NM_001252521	159.886	0.0569136	0.99986	0.539566	-1.85334	5.30483	9.83165
Cep104	NM_177673	220.762	0.0569317	0.99986	0.789587	-1.26648	9.74229	12.3385
Tmem179b	NM_026325	334.003	0.0569524	0.99986	1.21598	1.21598	18.3927	15.1258
Rhox4e	NM_201236	32.5801	0.0569639	0.99986	0.502628	-1.98954	1.01637	2.0221
Pogk	NM_001142948	231.585	0.0570264	0.99986	0.622663	-1.60601	8.83856	14.1948
Cspp1	NM_026493	420.561	0.0570408	0.99986	0.848558	-1.17847	20.1712	23.7711
Gm996	NM_001005424	5.17944	0.0570424	0.99986	0.525586	-1.90264	0.203915	0.387976
Tlr7	NM_001290756	7.49586	0.0570482	0.99986	4.52745	4.52745	0.776486	0.171506
Amigo3	NM_177275	51.0521	0.0570749	0.99986	0.643112	-1.55494	2.07346	3.2241
Msra	NM_001253712	80.7245	0.0570754	0.99986	2.06204	2.06204	5.40675	2.62204
Ttll1	NM_178869	119.519	0.0571328	0.99986	1.29738	1.29738	5.93248	4.57266
Camk2n1	NM_025451	496.429	0.0571995	0.99986	1.28102	1.28102	27.9088	21.7863
Rbm7	NM_001326355	79.0688	0.0572453	0.99986	2.25699	2.25699	4.37581	1.93878
Dctn1	NM_001198867	1792.92	0.0572551	0.99986	0.934515	-1.07007	86.9363	93.0282
Cdc34	NM_177613	1285.36	0.0573171	0.99986	0.84806	-1.17916	62.235	73.3852
Mex3b	NM_175366	162.358	0.0573641	0.99986	0.735717	-1.35922	6.81364	9.26123
Pcmt1	NM_001347228	177.639	0.0573959	0.99986	0.495715	-2.01729	5.72479	11.5486
Gm19705	NR_045324	13.7783	0.0574086	0.99986	0.200638	-4.9841	0.304808	1.51919
E030024N20Rik	NR_033228	12.6199	0.0574239	0.99986	0.504043	-1.98396	0.428208	0.849546
Pou2f1	NM_198934	35.4206	0.0574716	0.99986	1.76983	1.76983	2.60772	1.47343
Chrd	NM_001278041	51.8676	0.0575119	0.99986	2.23986	2.23986	3.07271	1.37183
Mgme1	NM_001289631	26.4482	0.0575154	0.99986	0.37415	-2.67273	0.866458	2.31581
Kdm1a	NM_001347221	931.466	0.0575545	0.99986	1.28489	1.28489	51.3123	39.9351
Bicdl1	NR_151598	133.421	0.0575595	0.99986	0.481096	-2.07859	5.01698	10.4282
Smarca4	NM_001357764	136.685	0.0576823	0.99986	1.76622	1.76622	7.71811	4.36984
Adss	NM_007422	981.678	0.0577776	0.99986	1.07751	1.07751	51.7007	47.9815
Gm21948	NM_001171024	5.83313	0.0578131	0.99986	0.00857038	-116.681	0.00466835	0.544707
Parp8	NM_001081009	74.865	0.0578506	0.99986	1.4932	1.4932	4.28106	2.86704
Atp2a1	NM_007504	59.7702	0.0578703	0.99986	1.811	1.811	3.96178	2.18763
Ppil4	NM_026141	569.936	0.0580079	0.99986	0.901515	-1.10924	27.4881	30.491
Paqr7	NM_001285845	18.1259	0.0581345	0.99986	0.339921	-2.94186	0.633999	1.86513
Phtf1	NM_013629	74.3786	0.058158	0.99986	0.515358	-1.9404	3.09827	6.01188
Rgl1	NM_001346118	13.7653	0.0582044	0.99986	2.37202	2.37202	0.982373	0.414151
A730036I17Rik	NR_045838	24.8315	0.0582044	0.99986	0.33684	-2.96877	0.772414	2.29312
Cd200r1	NM_021325	5.64067	0.0582618	0.99986	2.20203	2.20203	0.355814	0.161584
Zfp273	NM_198322	43.2741	0.0582844	0.99986	1.46316	1.46316	2.89723	1.98011
Sin3b	NM_009188	1141.88	0.0583648	0.99986	0.721555	-1.3859	51.3118	71.1128
1600012H06Rik	NM_001083880	39.0008	0.0583724	0.99986	2.42195	2.42195	3.19934	1.32098
Uchl5	NM_019562	100.911	0.05843	0.99986	1.66733	1.66733	6.19021	3.71264
Clybl	NM_029556	162.754	0.0584342	0.99986	0.817194	-1.2237	7.60073	9.30101
Vash2	NM_144879	32.5871	0.0584451	0.99986	2.47262	2.47262	3.27753	1.32553
E2f3	NM_001289920	222.719	0.0584507	0.99986	1.26546	1.26546	11.9126	9.41371
Rbpms	NM_001042674	562.733	0.0584863	0.99986	1.35534	1.35534	31.4379	23.1956
Slc35f2	NM_028060	241.829	0.0585128	0.99986	0.542886	-1.84201	10.1872	18.7648
Usp11	NM_145628	186.574	0.0585346	0.99986	0.698678	-1.43127	7.61117	10.8937
Cttn	NM_007803	1338.68	0.0586757	0.99986	1.34607	1.34607	73.5294	54.6254
Acbd5	NM_001355642	75.3739	0.0587349	0.99986	0.331583	-3.01584	2.23706	6.74662
Tsc22d3	NR_122039	486.727	0.0587572	0.99986	2.02309	2.02309	35.7269	17.6595
Zcwpw1	NM_001005426	23.0817	0.0587715	0.99986	0.512931	-1.94958	0.741984	1.44656
Lrrc2	NM_028838	18.938	0.0588025	0.99986	1.84873	1.84873	1.29256	0.699159
9430015G10Rik	NM_177205	79.2699	0.0588949	0.99986	2.44142	2.44142	5.12979	2.10115
Dennd2a	NM_172477	1663.62	0.058942	0.99986	0.780804	-1.28073	75.4707	96.6577
Exd1	NM_172857	19.6274	0.0589593	0.99986	0.571483	-1.74983	0.7959	1.39269
Tars2	NR_151588	5.46892	0.0590186	0.99986	103.599	103.599	0.931123	0.00898774
Slc4a8	NM_001347102	158.455	0.0590258	0.99986	2.08834	2.08834	10.1106	4.84148
Mrpl58	NM_001347645	73.4121	0.0590373	0.99986	0.60841	-1.64363	2.76434	4.54356
Pold2	NM_008894	111.983	0.0591283	0.99986	0.828826	-1.20653	4.7422	5.72158
Mtf2	NR_152817	23.9541	0.0591527	0.99986	0.316368	-3.16088	0.584325	1.84698
Eprs	NM_029735	742.052	0.0591677	0.99986	0.79202	-1.26259	31.6976	40.0213
Txlng	NM_001290778	113.852	0.0591725	0.99986	0.559527	-1.78722	4.47857	8.0042
Fam219a	NM_001159583	698.7	0.0592246	0.99986	0.811308	-1.23258	31.2637	38.5349
Nuggc	NM_001195674	46.2705	0.0592555	0.99986	0.60768	-1.6456	1.71886	2.82857
Sun1	NM_024451	439.308	0.0592735	0.99986	0.565986	-1.76683	15.5374	27.452
Smarcad1	NM_001355250	128.046	0.0593046	0.99986	0.561414	-1.78122	5.11894	9.11794
Trap1	NM_026508	450.828	0.0593579	0.99986	0.760958	-1.31413	19.4407	25.5477
Stk39	NM_016866	456.119	0.0594225	0.99986	0.76847	-1.30129	20.1438	26.2129
Ccdc15	NM_001081429	12.7033	0.0594279	0.99986	1.93416	1.93416	0.799032	0.413117
Mtmr2	NR_024025	260.879	0.0595612	0.99986	0.574618	-1.74029	9.08619	15.8126
Popdc2	NM_022318	7.35968	0.0596399	0.99986	0.010979	-91.083	0.00608139	0.553911
Paqr7	NM_001285847	45.8224	0.0596505	0.99986	0.435192	-2.29784	1.86712	4.29033
Mrps35	NM_145573	199.371	0.0596914	0.99986	0.879388	-1.13715	9.24676	10.515
Kcng2	NM_001190373	5.49448	0.0597156	0.99986	3.70497	3.70497	0.435141	0.117448
Zbtb7a	NM_010731	1486.76	0.059727	0.99986	1.17927	1.17927	81.4098	69.0343
Wdr47	NM_181400	151.001	0.0597286	0.99986	0.615867	-1.62373	5.95664	9.67195
Ltbp4	NM_175641	53.9579	0.0597543	0.99986	3.06755	3.06755	4.1959	1.36783
Cisd3	NM_001085500	175.298	0.0598969	0.99986	1.33503	1.33503	9.66004	7.23582
Dnph1	NM_207161	9.76487	0.0599149	0.99986	2.78579	2.78579	0.733499	0.263301
Arhgdib	NM_001301301	164.825	0.0599286	0.99986	0.532824	-1.87679	4.70313	8.8268
Frmd4b	NM_145148	68.6525	0.0599757	0.99986	0.502145	-1.99146	2.69554	5.36805
Mtm1	NM_001164192	18.0016	0.0600016	0.99986	6.02707	6.02707	1.65554	0.274683
Hist2h2aa2	NM_178212	12.5027	0.0600018	0.99986	1.33436	1.33436	0.643228	0.482049
Fam167a	NM_177628	685.436	0.0600041	0.99986	1.24802	1.24802	40.0235	32.0696
5830444B04Rik	NR_102284	19.0841	0.0600229	0.99986	1.80203	1.80203	1.06552	0.591288
Ctsf	NM_019861	486.728	0.0600239	0.99986	1.27102	1.27102	27.1626	21.3708
Taf1a	NM_001277957	55.4479	0.0600839	0.99986	2.49062	2.49062	4.00275	1.60713
Gzmm	NM_001302499	27.443	0.0601212	0.99986	0.39151	-2.55421	0.945862	2.41593
Crem	NM_001110850	11.8596	0.0602013	0.99986	0.103531	-9.65898	0.0896888	0.866303
Pdgfb	NM_011057	1960.96	0.0603519	0.99986	0.557606	-1.79338	81.5051	146.17
Shroom2	NM_001290686	153.353	0.0604763	0.99986	1.55353	1.55353	9.69772	6.24237
Adamts10	NM_001329202	10.936	0.0605063	0.99986	0.253398	-3.94636	0.240348	0.9485
Ppbp	NM_023785	76.0726	0.0605153	0.99986	3.21605	3.21605	5.86934	1.82502
Ddr1	NM_172962	496.998	0.0605366	0.99986	1.31087	1.31087	29.1958	22.2721
Slc2a4	NM_009204	9.73587	0.060546	0.99986	2.82185	2.82185	0.54577	0.193408
Mrpl58	NM_026729	137.361	0.0605567	0.99986	0.814748	-1.22737	5.96632	7.3229
Syt11	NM_018804	851.961	0.0606069	0.99986	1.56063	1.56063	46.0885	29.5321
Cux1	NM_001291238	218.764	0.0606617	0.99986	0.672227	-1.48759	9.27677	13.8
Kctd17	NR_110357	656.873	0.0606737	0.99986	0.730684	-1.36858	27.3607	37.4453
Ddo	NM_027442	8.97388	0.060691	0.99986	0.125971	-7.93831	0.0566305	0.449551
Atp6v0c-ps2	NR_037854	581.693	0.0607409	0.99986	1.59918	1.59918	33.1329	20.7187
Clec16a	NM_177562	70.3035	0.0607661	0.99986	2.19339	2.19339	4.53061	2.06558
3110045C21Rik	NR_040438	16.125	0.0608185	0.99986	0.461835	-2.16527	0.475735	1.0301
Ppp2r2d	NM_001347618	62.7215	0.0608314	0.99986	2.64071	2.64071	3.69195	1.39809
Vmn2r-ps159	NR_038052	76.2098	0.06093	0.99986	2.11989	2.11989	4.87458	2.29945
Arl16	NM_197995	158.188	0.0609548	0.99986	0.80381	-1.24408	6.54667	8.14455
Slc2a1	NM_011400	18925.8	0.0609692	0.99986	0.676981	-1.47715	846.223	1250
Senp3	NM_001163571	240.709	0.0610125	0.99986	0.656582	-1.52304	9.9354	15.132
Ppp6r3	NM_028999	442.81	0.0610624	0.99986	0.680936	-1.46857	18.9185	27.7831
Elovl5	NM_134255	1254.04	0.0611242	0.99986	0.835682	-1.19663	55.3767	66.2652
Ephb4	NM_010144	508.645	0.0611334	0.99986	0.748884	-1.33532	19.9009	26.5741
Itgb6	NM_021359	125.36	0.0611442	0.99986	1.50761	1.50761	7.65581	5.0781
Bhlhb9	NM_001098222	158.55	0.0611984	0.99986	1.39336	1.39336	8.8013	6.31661
Cenpa	NM_001302129	12.0843	0.0612043	0.99986	0.732984	-1.36429	0.516792	0.705052
Exoc7	NM_001347636	158.03	0.061216	0.99986	0.635314	-1.57402	5.57559	8.77612
Mov10	NM_001163440	72.6833	0.0613391	0.99986	0.439498	-2.27532	2.36198	5.37427
Nectin2	NM_001159724	1099.14	0.0614105	0.99986	1.25921	1.25921	64.1509	50.9455
Tulp4	NM_001103181	1019.04	0.0614851	0.99986	0.762546	-1.3114	44.6095	58.5008
Ggt7	NM_144786	8.575	0.0615075	0.99986	1.99709	1.99709	0.681024	0.341008
Bclaf1	NM_001025392	717.813	0.0615257	0.99986	1.22209	1.22209	43.8457	35.8777
Trp63	NM_001127264	19.9998	0.0615629	0.99986	0.234661	-4.26146	0.509112	2.16956
Nfatc1	NM_016791	149.788	0.0616351	0.99986	1.46602	1.46602	8.94226	6.09971
Bbs4	NR_153195	18.7228	0.0616836	0.99986	0.181672	-5.50443	0.286659	1.5779
Usp49	NM_198421	191.633	0.0617382	0.99986	0.793679	-1.25995	8.82387	11.1177
Sec16a	NM_153125	1427.88	0.0617534	0.99986	0.912358	-1.09606	66.6691	73.0734
Pkn1	NM_001199593	273.805	0.0617713	0.99986	1.65956	1.65956	16.6229	10.0164
2210418O10Rik	NM_001305137	8.6694	0.0617765	0.99986	0.23623	-4.23316	0.107443	0.454823
Gm14296	NM_001305133	8.6694	0.0617765	0.99986	0.23623	-4.23316	0.107443	0.454823
Orc2	NM_001271526	62.3311	0.0618159	0.99986	2.05347	2.05347	4.91913	2.39552
Rfc1	NM_001347357	175.859	0.0618776	0.99986	0.606878	-1.64778	6.92985	11.4189
Dram2	NM_001025582	32.0598	0.0619184	0.99986	3.3653	3.3653	2.47557	0.735616
Cd82	NM_001271462	241.465	0.0620449	0.99986	1.48433	1.48433	14.3887	9.69369
Tpgs2	NM_001142697	20.0778	0.0620912	0.99986	0.232316	-4.30448	0.230708	0.99308
Uqcrc2	NM_025899	937.284	0.0622204	0.99986	0.919931	-1.08704	44.16	48.0036
Tcp11l2	NM_146008	714.761	0.0622273	0.99986	1.42055	1.42055	39.2364	27.6206
Plxna3	NM_001358129	11.7227	0.0623366	0.99986	0.93268	-1.07218	0.428575	0.459509
Hspd1	NM_010477	1604.63	0.0623418	0.99986	0.860854	-1.16164	77.3591	89.8632
Btbd11	NM_001017525	29.1938	0.062353	0.99986	0.403476	-2.47846	0.821378	2.03576
Mirt1	NR_028427	178.136	0.0624741	0.99986	0.654633	-1.52757	7.6969	11.7576
Cbx5	NM_001110216	158.806	0.0624844	0.99986	0.64004	-1.5624	6.48774	10.1365
Gm12657	NM_001081019	161.294	0.0625186	0.99986	1.19813	1.19813	8.23145	6.87027
Pacsin1	NM_001286744	11.7701	0.0625569	0.99986	5.7399	5.7399	0.964426	0.168021
Tsku	NM_001168539	95.182	0.0625905	0.99986	0.591524	-1.69055	4.47042	7.55746
Abce1	NR_152614	192.205	0.0625989	0.99986	0.567206	-1.76303	6.88467	12.1379
Hspa5	NM_022310	6348.16	0.0626008	0.99986	0.682278	-1.46568	252.003	369.355
Ogdh	NM_010956	1960.6	0.0626021	0.99986	0.796167	-1.25602	84.5355	106.178
Lin9	NR_120498	16.5096	0.0626246	0.99986	7.25618	7.25618	1.48825	0.205101
Etfbkmt	NM_177101	31.9644	0.0626466	0.99986	0.370006	-2.70266	1.1045	2.98509
Chst11	NM_021439	1968.81	0.0626977	0.99986	0.732698	-1.36482	75.5264	103.08
2010111I01Rik	NR_110520	464.3	0.0627452	0.99986	1.27497	1.27497	25.1046	19.6904
Kmt5a	NM_001310723	962.167	0.0629792	0.99986	0.760716	-1.31455	42.6414	56.0542
Oxld1	NM_001356385	10.3363	0.0629871	0.99986	3.64676	3.64676	0.954706	0.261796
Picalm	NM_146194	119.125	0.0630643	0.99986	0.565747	-1.76757	3.82059	6.75318
Ccdc92	NM_144819	92.134	0.0630692	0.99986	0.711565	-1.40535	3.92134	5.51086
Acot2	NM_134188	416.215	0.063088	0.99986	0.750506	-1.33243	16.9847	22.631
Miga1	NM_174868	125.96	0.0631666	0.99986	0.52324	-1.91117	3.71691	7.10364
Mef2a	NM_001291195	307.512	0.0631929	0.99986	1.46253	1.46253	19.808	13.5436
Dnal1	NM_001346528	39.8744	0.0632761	0.99986	1.86305	1.86305	3.01366	1.6176
Vgll4	NM_001356371	124.395	0.0632776	0.99986	0.561053	-1.78236	5.13009	9.14367
Rbm7	NR_136937	18.4176	0.0633267	0.99986	2.87645	2.87645	1.10864	0.38542
Dnajc19	NM_026332	71.1619	0.0635525	0.99986	0.712954	-1.40262	2.82794	3.96652
Rab7	NM_001293653	247.914	0.0635652	0.99986	1.73192	1.73192	15.6764	9.05149
Cd6	NM_009852	15.8313	0.0635741	0.99986	0.315577	-3.1688	0.168416	0.533677
Nudt13	NM_001359868	16.6058	0.0635814	0.99986	0.00626802	-159.54	0.00449043	0.716403
Naa20	NM_001141965	448.97	0.0636288	0.99986	0.849055	-1.17778	19.9009	23.4389
Fam43a	NM_177632	805.007	0.0636733	0.99986	1.20212	1.20212	42.4618	35.3224
Eps15l1	NM_001289859	94.423	0.0636847	0.99986	1.77869	1.77869	6.75842	3.79966
Picalm	NM_001252524	992.567	0.0637067	0.99986	1.35622	1.35622	60.6864	44.7467
Nfatc1	NM_001164109	66.4325	0.0637197	0.99986	2.03083	2.03083	4.84497	2.38571
Rcbtb2	NM_134083	44.6954	0.063726	0.99986	0.343993	-2.90704	0.883089	2.56717
Cul3	NM_016716	1478.86	0.0637842	0.99986	1.13196	1.13196	79.1906	69.9591
Cdc42bpa	NM_001359544	73.4546	0.063815	0.99986	0.473188	-2.11332	2.38742	5.04539
Ptp4a3	NM_001166388	80.3894	0.0638268	0.99986	0.484376	-2.06451	2.31553	4.78043
Eef1akmt1	NM_026526	142.294	0.0639165	0.99986	0.68202	-1.46623	5.98281	8.77219
Rnf214	NM_001310839	6.60329	0.0639515	0.99986	0.43712	-2.2877	0.337914	0.773047
Hist2h2aa1	NM_013549.1	378.372	0.0640254	0.99986	1.37178	1.37178	20.8558	15.2035
S100g	NM_009789	3037.61	0.0640396	0.99986	1.50325	1.50325	221.756	147.518
Eva1c	NM_027627	73.4118	0.0640486	0.99986	2.48361	2.48361	3.48667	1.40387
Ccdc86	NM_023731	326.311	0.0640815	0.99986	0.831587	-1.20252	14.6679	17.6384
Hmgxb3	NM_178277	540.324	0.0641498	0.99986	0.732771	-1.36468	25.6322	34.9799
Zfp764	NM_146203	19.1919	0.0643673	0.99986	2.6123	2.6123	1.62015	0.620203
Rnaset2b	NM_026611	269.201	0.0644176	0.99986	0.512344	-1.95181	7.48891	14.617
Tpd52l2	NM_001291203	71.2472	0.0644314	0.99986	3.08896	3.08896	5.5807	1.80666
Slc3a2	NM_008577	5297.65	0.0644322	0.99986	0.752345	-1.32918	252.602	335.753
Tcf25	NM_001037878	1345.02	0.0644517	0.99986	0.878379	-1.13846	62.3457	70.9781
Tmem198	NM_177056	78.1053	0.0644923	0.99986	0.692461	-1.44412	3.63014	5.24238
Hnrnpr	NM_001277121	244.867	0.0644977	0.99986	0.623443	-1.60399	10.1593	16.2954
Psma5	NM_011967	382.554	0.0645302	0.99986	1.1598	1.1598	20.3654	17.5594
Abi1	NM_001331043	28.2896	0.0645307	0.99986	0.476421	-2.09898	0.848872	1.78177
Pard3	NM_033620	208.448	0.0645612	0.99986	1.42351	1.42351	13.7622	9.66785
Rassf1	NM_019713	654.645	0.0646179	0.99986	1.26492	1.26492	36.7484	29.0521
Gnb4	NM_001348104	82.9226	0.0647244	0.99986	1.9511	1.9511	5.37819	2.75649
Lrrc8d	NM_178701	400.291	0.0647287	0.99986	0.7412	-1.34916	18.6355	25.1424
Numb	NR_073563	611.821	0.0648085	0.99986	0.682663	-1.46485	26.0528	38.1636
Htd2	NM_001348727	23.0477	0.0648308	0.99986	0.276848	-3.61209	0.681277	2.46084
Sgsm3	NM_134091	560.706	0.0648644	0.99986	1.29373	1.29373	28.7542	22.2259
Plat	NM_008872	478.767	0.0648865	0.99986	0.661715	-1.51122	19.5116	29.4864
Rab43	NM_133717	86.5338	0.0649546	0.99986	1.50229	1.50229	5.33542	3.55153
Hk3	NM_001206390	8.47093	0.0649654	0.99986	0.190483	-5.2498	0.196818	1.03326
Hdlbp	NM_001301364	3688.15	0.0650097	0.99986	0.87114	-1.14792	169.541	194.62
Slc26a7	NM_145947	8.1465	0.0650115	0.99986	0.207678	-4.81515	0.165534	0.797072
Vill	NM_011700	10.7472	0.0650589	0.99986	3.65589	3.65589	0.657286	0.179788
Mad2l1	NM_019499	33.472	0.065074	0.99986	1.66068	1.66068	2.29672	1.383
Egr2	NM_001347458	6.56439	0.0650999	0.99986	0.362546	-2.75827	0.276798	0.763483
Sgta	NM_024499	274.412	0.0651288	0.99986	1.46037	1.46037	15.1228	10.3555
Slc15a4	NM_133895	288.535	0.0652797	0.99986	0.800624	-1.24903	12.4398	15.5377
Hist2h2aa1	NM_013549	376.137	0.065289	0.99986	1.33442	1.33442	19.3512	14.5015
Cnppd1	NM_001356264	1389.84	0.0653061	0.99986	1.34184	1.34184	77.6773	57.8886
Mical1	NM_001358839	67.2694	0.0654164	0.99986	2.55661	2.55661	4.62382	1.80857
2010111I01Rik	NR_110521	24.3758	0.0654643	0.99986	2.81106	2.81106	1.85616	0.660305
Nek1	NM_001293637	25.2011	0.0654881	0.99986	0.492642	-2.02987	1.1632	2.36115
Cndp2	NM_023149	620.461	0.0655104	0.99986	1.2418	1.2418	33.9511	27.3403
Bcas2	NM_026602	622.214	0.0655387	0.99986	0.868132	-1.1519	29.1692	33.5999
Trp53i11	NM_001356536	525.064	0.0655611	0.99986	0.557899	-1.79244	18.4321	33.0384
Ubl7	NM_027086	174.358	0.0655849	0.99986	0.602716	-1.65916	5.85502	9.7144
Eif4g1	NM_001304432	2009.54	0.0656958	0.99986	0.792905	-1.26118	91.1643	114.975
Gjc1	NM_001359040	88.8369	0.0657274	0.99986	2.04045	2.04045	5.55094	2.72044
Gng12	NM_001177559	430.557	0.0657447	0.99986	0.607013	-1.64741	17.1605	28.2704
Efl1	NM_001159672	93.0735	0.065771	0.99986	0.562302	-1.7784	3.22927	5.74294
Srr	NM_013761	671.316	0.0657966	0.99986	0.789204	-1.2671	31.9677	40.5062
Syt7	NM_173067	22.8839	0.0658289	0.99986	0.199506	-5.01237	0.473243	2.37207
Zfp318	NM_207671	397.348	0.06583	0.99986	0.893685	-1.11896	19.1675	21.4477
Vps25	NM_026776	710.829	0.065862	0.99986	1.14974	1.14974	37.1418	32.3045
Sh2d2a	NM_001025571	5.4538	0.0659082	0.99986	0.23957	-4.17414	0.13045	0.544518
Psg20	NM_054058	48.8867	0.065927	0.99986	1.77163	1.77163	3.06469	1.72987
Casp9	NM_001277932	86.0471	0.0660357	0.99986	0.510674	-1.95819	2.7325	5.35076
Qtrt2	NM_029128	21.6457	0.0660418	0.99986	4.64518	4.64518	0.680863	0.146574
Tcf4	NM_013685	472.959	0.0660429	0.99986	1.45133	1.45133	25.1916	17.3575
Mfn1	NM_024200	1064.4	0.0661187	0.99986	0.843645	-1.18533	53.9941	64.001
Mrpl50	NM_178603	309.231	0.0661258	0.99986	1.19926	1.19926	18.2055	15.1806
4930412O13Rik	NR_024257	176.784	0.0661434	0.99986	0.595527	-1.67919	6.69263	11.2382
Hnf1b	NM_001291269	33.5279	0.0661738	0.99986	2.85892	2.85892	2.20938	0.7728
Ankrd10	NM_001281974	144.62	0.0661784	0.99986	1.63958	1.63958	9.54273	5.82024
Acsf3	NM_144932	177.729	0.066284	0.99986	1.18165	1.18165	9.9932	8.45699
Ndufs8	NM_144870	43.2386	0.0663305	0.99986	0.592531	-1.68768	1.21802	2.05563
Ddx50	NM_001358819	435.902	0.0663672	0.99986	1.42109	1.42109	24.3944	17.166
Oxr1	NM_001130164	417.711	0.0664664	0.99986	1.28585	1.28585	24.3527	18.939
Cpt1a	NM_013495	1060.2	0.0665032	0.99986	1.19417	1.19417	55.8891	46.8018
Mcm7	NM_008568	132.701	0.0666016	0.99986	0.578012	-1.73007	4.48704	7.76289
Vrk1	NM_011705	16.6845	0.0666242	0.99986	0.296475	-3.37297	0.285591	0.963288
Tgfbi	NM_009369	895.183	0.0666542	0.99986	1.57142	1.57142	48.1439	30.6372
Atad3a	NM_179203	463.368	0.0668319	0.99986	0.838891	-1.19205	22.5004	26.8216
Mfn2	NM_001285920	60.1885	0.0668945	0.99986	1.52428	1.52428	3.83045	2.51296
Dhx30	NM_001252682	256.277	0.0669135	0.99986	0.613319	-1.63047	9.68436	15.7901
Entpd4b	NM_001359160	175.838	0.066932	0.99986	0.655523	-1.5255	6.58576	10.0466
Entpd4b	NM_001359160.1	175.838	0.066932	0.99986	0.655523	-1.5255	6.58576	10.0466
Mcm6	NM_008567	517.335	0.0669558	0.99986	1.28076	1.28076	31.188	24.3511
Ktn1	NM_001347519	198.569	0.0669889	0.99986	0.657614	-1.52065	7.83018	11.9069
Rnf146	NM_001110198	25	0.0670136	0.99986	0.24401	-4.09819	0.557209	2.28355
H2afj	NM_177688	354.612	0.0670573	0.99986	1.2489	1.2489	17.8171	14.2663
Eya3	NM_211357	56.7223	0.0670598	0.99986	0.416779	-2.39935	1.69432	4.06526
Cd160	NM_001163497	5.89162	0.0670892	0.99986	4505.8	4505.8	0.467705	0.000103801
Rabggtb	NM_001163479	64.7206	0.0670989	0.99986	0.502509	-1.99001	2.51739	5.00963
Slc28a1	NM_001004184	8.80073	0.0671302	0.99986	0.638465	-1.56626	0.422426	0.661627
Rtn1	NR_104446	23.4426	0.0673054	0.99986	9.68861	9.68861	1.11181	0.114754
Kdm4b	NM_001357909	96.8211	0.0673092	0.99986	0.409386	-2.44268	2.1196	5.17751
Tnni2	NM_009405	39.3368	0.0673344	0.99986	1.69954	1.69954	2.57654	1.51602
Haus7	NM_028633	77.4012	0.06734	0.99986	0.830464	-1.20415	3.25898	3.92429
Kbtbd2	NM_145958	866.434	0.0673538	0.99986	1.09547	1.09547	45.5781	41.6061
Slc7a1	NM_001301424	2915.98	0.0673904	0.99986	0.601858	-1.66152	125.504	208.528
Ap4m1	NM_021392	170.456	0.0674893	0.99986	1.13933	1.13933	9.01776	7.91498
Dnajb11	NM_001190804	2981.29	0.0674935	0.99986	0.763572	-1.30963	120.87	158.295
Fam234b	NM_028982	102.347	0.0675762	0.99986	0.563048	-1.77605	3.07454	5.46053
Tmub2	NM_028076	784.578	0.0676648	0.99986	1.25744	1.25744	41.234	32.7921
Pou2f1	NM_011137	46.4499	0.0676865	0.99986	1.76983	1.76983	3.41972	1.93223
Jak2	NM_001048177	578.965	0.0677151	0.99986	1.30279	1.30279	29.5105	22.6517
Anks6	NM_001024136	11.9017	0.0677193	0.99986	8.86902	8.86902	1.42917	0.161142
Mlh1	NM_026810	137.783	0.0678743	0.99986	0.725397	-1.37855	5.95398	8.20789
Folr2	NM_008035	45.3977	0.0679322	0.99986	0.377283	-2.65053	1.11398	2.95265
Anxa1	NM_010730	4936.04	0.0679391	0.99986	1.46978	1.46978	262.205	178.397
Sh3tc1	NM_001359895	923.891	0.0679411	0.99986	0.663941	-1.50616	44.1737	66.5325
Spaar	NM_001348108	45.0715	0.0679426	0.99986	1.50909	1.50909	2.76661	1.8333
Igflr1	NM_145580	32.278	0.067983	0.99986	0.625886	-1.59774	1.14497	1.82937
Adnp2	NM_175028	521.519	0.067987	0.99986	0.806988	-1.23918	26.5022	32.8409
Tbc1d25	NM_001166437	114.067	0.0680064	0.99986	0.504633	-1.98164	3.1428	6.2279
Ttf1	NM_009442	324.222	0.0680067	0.99986	0.884494	-1.13059	14.8218	16.7574
Uso1	NM_019490	1961.02	0.0680232	0.99986	0.882441	-1.13322	89.0168	100.876
Prkar2b	NM_011158	168.178	0.0680395	0.99986	1.46766	1.46766	9.34061	6.36431
Dnajb2	NM_001159884	85.1507	0.0680925	0.99986	0.484768	-2.06284	2.46496	5.08483
Slc35c2	NM_144893	240.346	0.0682367	0.99986	0.715768	-1.3971	11.8168	16.5092
Msx1	NM_010835	22.246	0.0683065	0.99986	0.453111	-2.20696	0.671093	1.48108
Zfp703	NM_001110508	67.0702	0.068321	0.99986	2.44099	2.44099	3.91041	1.60197
Paip2	NM_001357472	53.6188	0.0683281	0.99986	2.05643	2.05643	4.50452	2.19046
Dnaaf5	NM_001081265	291.847	0.0683796	0.99986	0.898152	-1.1134	14.1013	15.7003
Dido1	NM_177852	17.9546	0.0684322	0.99986	0.632035	-1.58219	0.651155	1.03025
Pnpla6	NR_152827	151.978	0.0684431	0.99986	0.525887	-1.90155	5.66253	10.7676
Ubxn4	NM_026390	2255.9	0.0684788	0.99986	0.91844	-1.0888	110.845	120.688
Sp140	NM_001013817	40.6136	0.0684927	0.99986	1.7199	1.7199	2.65895	1.54599
Pomgnt1	NM_026651	1153.95	0.0686249	0.99986	0.859456	-1.16353	52.2284	60.7691
Ypel1	NM_001291053	27.7195	0.0686618	0.99986	0.393884	-2.53882	0.307065	0.779582
Jph2	NM_001205076	126.679	0.0687182	0.99986	2.46859	2.46859	7.90062	3.20046
Lrfn4	NM_153388	139.631	0.0688485	0.99986	1.26203	1.26203	7.51361	5.95358
Gnpat	NM_010322	602.425	0.0688807	0.99986	0.863824	-1.15764	27.7466	32.1207
Utp6	NM_144826	528.033	0.0689995	0.99986	0.868019	-1.15205	24.315	28.0121
Lzts1	NM_199364	17.5748	0.0690453	0.99986	0.408588	-2.44745	0.536176	1.31227
Renbp	NM_023132	510.683	0.0690862	0.99986	0.841012	-1.18904	24.7444	29.4222
Tubb4a	NM_009451	559.139	0.0692094	0.99986	0.671199	-1.48987	24.6603	36.7406
Baiap2	NM_001037754	92.0108	0.0692234	0.99986	2.84323	2.84323	6.44469	2.26668
Keap1	NM_001110305	83.1717	0.0692676	0.99986	1.96286	1.96286	6.95827	3.54497
Lmcd1	NM_144799	1463.08	0.069268	0.99986	1.85841	1.85841	81.8039	44.0183
Acp6	NM_019800	211.518	0.0694411	0.99986	0.815666	-1.22599	9.63591	11.8135
Ebna1bp2	NM_026932	518.5	0.0694627	0.99986	0.887259	-1.12707	23.4296	26.4067
5031410I06Rik	NM_207657	7.87921	0.0694748	0.99986	2.06118	2.06118	0.440235	0.213584
Plk3	NM_013807	1289.25	0.0694895	0.99986	1.32575	1.32575	70.9346	53.5053
Igfbp3	NM_008343	3130.75	0.0694915	0.99986	1.42249	1.42249	190.284	133.768
Pik3ip1	NM_178149	816.98	0.0696255	0.99986	1.48566	1.48566	43.2462	29.109
Unk	NM_172569	394.463	0.0696389	0.99986	0.747194	-1.33834	16.6941	22.3424
Fer1l4	NM_001136556	13.4374	0.069645	0.99986	0.145016	-6.89579	0.0390269	0.269121
Gdf3	NM_008108	7.0038	0.0696868	0.99986	0.513841	-1.94613	0.150839	0.293551
Pecam1	NM_001305157	718.917	0.0696872	0.99986	0.670969	-1.49038	28.5569	42.5607
Ssr4	NM_009279	413.193	0.0697034	0.99986	0.725108	-1.3791	15.1647	20.9137
Ube2f	NM_001355761	57.6557	0.069753	0.99986	0.417367	-2.39598	1.54939	3.7123
Rabep1	NM_001291141	221.662	0.0697868	0.99986	1.59711	1.59711	15.3005	9.58011
Pltp	NM_011125	1679.19	0.0698472	0.99986	0.692107	-1.44486	61.7669	89.2448
Lyve1	NM_053247	912.868	0.0698882	0.99986	1.48912	1.48912	57.6269	38.6986
Dynll2	NM_026556	2122.29	0.0699118	0.99986	0.872691	-1.14588	101.434	116.231
Lyrm7	NM_029327	45.1299	0.0699388	0.99986	0.655432	-1.52571	1.97288	3.01005
Zfp2	NM_001044697	6.80518	0.0699472	0.99986	0.513098	-1.94894	0.240503	0.468726
Actn1	NM_134156	2826.54	0.0699638	0.99986	1.32831	1.32831	157.462	118.544
Kptn	NM_133727	61.2405	0.0701426	0.99986	1.37068	1.37068	3.49408	2.54915
Srebf1	NM_011480	1073.39	0.0701438	0.99986	1.21779	1.21779	55.6345	45.6847
Utp18	NM_001013375	365.787	0.0701596	0.99986	0.884062	-1.13114	17.1981	19.4535
Selenos	NM_001348246	18.8332	0.0701827	0.99986	2.79945	2.79945	0.820187	0.292981
Ttll5	NM_001081423	293.293	0.0701939	0.99986	0.635269	-1.57414	11.9816	18.8607
Ubxn4	NM_001356529	413.197	0.0702029	0.99986	1.38643	1.38643	25.3649	18.2952
Pth2r	NM_139270	6.22953	0.0703001	0.99986	0.193371	-5.17141	0.0371773	0.192259
Snx5	NM_024225	868.195	0.0703554	0.99986	1.2619	1.2619	51.7691	41.0246
Mppe1	NM_001357518	98.5202	0.0704326	0.99986	0.530374	-1.88546	3.28004	6.1844
Platr17	NR_040470	82.8178	0.0704474	0.99986	0.53718	-1.86157	3.31384	6.16896
Prr3	NM_001282025	13.0424	0.0706158	0.99986	3.07568	3.07568	0.737787	0.239878
4930579G18Rik	NR_038053	16.073	0.0706417	0.99986	0.644745	-1.551	0.794105	1.23166
Hykk	NM_177351	32.3183	0.070716	0.99986	0.694848	-1.43916	1.31788	1.89665
Plcg1	NM_021280	678.052	0.0707165	0.99986	0.813466	-1.22931	32.6856	40.1807
Qtrt2	NM_001356329	74.3252	0.070734	0.99986	0.511871	-1.95362	3.01634	5.89278
Sash1	NM_175155	1232.05	0.0708085	0.99986	1.17376	1.17376	66.3401	56.5193
Vamp3	NM_009498	1440.85	0.0708098	0.99986	0.925275	-1.08076	68.9499	74.5182
Rtel1	NM_001166665	16.1801	0.0708274	0.99986	0.268202	-3.72853	0.227894	0.849708
Serbp1	NM_001113564	371.473	0.0708436	0.99986	0.746396	-1.33977	16.6899	22.3607
Cdk5r1	NM_009871	242.787	0.0708625	0.99986	1.43529	1.43529	14.0988	9.82295
Ptcd2	NM_026873	194.191	0.0708889	0.99986	0.84073	-1.18944	8.43555	10.0336
Pde9a	NM_001163748	57.948	0.0710788	0.99986	2.65577	2.65577	4.92202	1.85333
Rab3il1	NM_001347429	6.43162	0.0711655	0.99986	3144.68	3144.68	0.340534	0.000108289
Spcs2	NM_025668	1450.06	0.0711686	0.99986	0.855272	-1.16922	64.6575	75.5987
Lmx1b	NM_010725	8.94848	0.0711716	0.99986	0.331369	-3.01779	0.254173	0.76704
Cnot7	NM_011135	648.236	0.0711938	0.99986	0.906581	-1.10305	32.1372	35.4488
Ppp2r2a	NM_028032	1215.34	0.0712147	0.99986	1.17171	1.17171	66.8734	57.0733
Slk	NM_001164639	608.59	0.0712314	0.99986	0.782544	-1.27788	25.1973	32.1992
Prpsap1	NM_026364	466	0.0712623	0.99986	0.907967	-1.10136	22.5464	24.8318
Nsmf	NM_001177655	13.9034	0.0712974	0.99986	0.192414	-5.19713	0.170051	0.883776
Iglon5	NM_001164518	5.6712	0.0713433	0.99986	0.464485	-2.15292	0.163138	0.351224
Pip5k1c	NM_008844	285.754	0.0713475	0.99986	1.53788	1.53788	16.963	11.0301
Lrp8	NM_001080926	1428.36	0.0713554	0.99986	0.582365	-1.71714	65.6582	112.744
Tln2	NM_001081242	255.671	0.0713953	0.99986	0.712463	-1.40358	10.6761	14.9848
Ankzf1	NR_051999	8.4198	0.0714956	0.99986	5.40743	5.40743	0.844627	0.156198
Scamp5	NM_001301634	222.74	0.0714966	0.99986	0.551017	-1.81483	9.62321	17.4645
Map3k7cl	NM_144854	24.3737	0.0715278	0.99986	2.12461	2.12461	1.60429	0.755096
Idh3b	NM_130884	882.014	0.0716043	0.99986	0.86148	-1.16079	42.129	48.9031
4833438C02Rik	NR_152248	6.90326	0.0716386	0.99986	2.84582	2.84582	0.869812	0.305645
Als2	NM_146109	23.6236	0.0717095	0.99986	1.9185	1.9185	1.70824	0.890405
Lmbr1l	NM_029098	383.584	0.0717379	0.99986	1.23746	1.23746	22.061	17.8276
Rnf19a	NM_001357631	113.988	0.0717422	0.99986	1.94987	1.94987	6.13434	3.14603
Tcf3	NM_001164153	24.3615	0.0718232	0.99986	2.45274	2.45274	1.95749	0.798084
Pex2	NM_001163301	245.052	0.0718416	0.99986	1.4629	1.4629	14.6574	10.0194
U2af1l4	NM_170760	162.181	0.0719009	0.99986	0.823581	-1.21421	7.37574	8.9557
Hdhd2	NM_001039201	44.523	0.0719234	0.99986	0.263394	-3.79659	0.798684	3.03228
Aars2	NM_001358000	47.1843	0.0719533	0.99986	0.365028	-2.73951	1.19806	3.28211
Supt20	NM_001358015	211.452	0.0721457	0.99986	0.582821	-1.71579	7.74303	13.2854
Gm12669	NR_033611	175.571	0.0722395	0.99986	0.833313	-1.20003	8.20715	9.84882
Aebp2	NM_001005605	687.745	0.0722809	0.99986	0.775731	-1.28911	29.0503	37.4489
Tcf19	NM_001163764	26.2454	0.072288	0.99986	2.41245	2.41245	1.93096	0.800417
Ptprr	NM_001161839	54.0638	0.0723067	0.99986	2.4736	2.4736	3.32731	1.34513
Acad11	NM_175324	405.457	0.0724511	0.99986	0.87152	-1.14742	19.4425	22.3087
Fndc4	NM_001356946	25.4078	0.072502	0.99986	2.34085	2.34085	1.90629	0.814357
Klk10	NM_133712	6.93218	0.0725133	0.99986	0.338582	-2.95349	0.141426	0.417701
Socs3	NM_007707	619.122	0.0725285	0.99986	1.28502	1.28502	33.9924	26.4528
Dynll1	NM_019682	2299.8	0.0725387	0.99986	0.82159	-1.21715	104.867	127.639
Cmip	NM_028941	559.548	0.0725843	0.99986	1.50075	1.50075	32.0956	21.3865
S100a8	NM_013650	635.523	0.0726234	0.99986	1.78487	1.78487	31.3296	17.5529
Trim13	NM_023233	121.606	0.0726278	0.99986	1.39575	1.39575	6.76473	4.84667
Orm1	NM_008768	38.1091	0.0726546	0.99986	2.46741	2.46741	2.25714	0.91478
Tm9sf4	NM_133847	1910.02	0.0726891	0.99986	0.859027	-1.16411	92.2737	107.416
Dyrk1a	NM_001347731	748.262	0.072697	0.99986	1.22834	1.22834	42.2959	34.4335
Itpka	NM_146125	296.964	0.0727369	0.99986	0.592304	-1.68832	13.3533	22.5447
Stk4	NM_021420	932.318	0.0727874	0.99986	0.840559	-1.18968	43.5669	51.8309
Fgfrl1	NM_001164259	78.6328	0.0728165	0.99986	0.41847	-2.38966	2.21239	5.28685
Paqr8	NM_001355122	115.16	0.072825	0.99986	1.68083	1.68083	7.20224	4.28494
Dmrtc1c2	NM_001310684.1	13.8315	0.0728684	0.99986	0.571834	-1.74876	0.571197	0.998887
Dmrtc1c1	NM_001359628.1	13.8315	0.0728684	0.99986	0.571834	-1.74876	0.571197	0.998887
Col22a1	NM_027174	31.9647	0.0728704	0.99986	1.97003	1.97003	1.40459	0.712983
Bscl2	NM_008144	16.1067	0.0729119	0.99986	16.4269	16.4269	1.4114	0.0859202
Ppp1r14a	NM_026731	90.9056	0.0729452	0.99986	1.33131	1.33131	5.53142	4.15487
Oas1b	NR_003507	71.9037	0.0729757	0.99986	1.31946	1.31946	4.2535	3.22367
Susd3	NM_025491	85.6037	0.0730131	0.99986	0.522395	-1.91426	2.70918	5.18607
Psd2	NR_110349	12.012	0.0730311	0.99986	2.00882	2.00882	0.841999	0.419152
Kif21a	NM_001109040	54.8125	0.073065	0.99986	2.28796	2.28796	4.65225	2.03336
LOC105242399	NM_001310450	10.3561	0.0731244	0.99986	2.85164	2.85164	0.475647	0.166798
Mtmr4	NM_133215	1118.79	0.0731451	0.99986	0.731246	-1.36753	56.1062	76.7269
Ssrp1	NM_001136081	466.447	0.073157	0.99986	0.759902	-1.31596	19.1606	25.2145
Tmc8	NM_001195089	69.3947	0.0732161	0.99986	0.512582	-1.95091	2.53503	4.94562
Oas1b	NM_001083925	77.8971	0.0732303	0.99986	1.31944	1.31944	4.60798	3.49238
Snx30	NM_172468	1014.42	0.0733805	0.99986	0.84478	-1.18374	49.0859	58.105
Krit1	NR_033173	9.05733	0.0734708	0.99986	0.0937908	-10.662	0.130154	1.38771
Evi5	NM_007964	739.586	0.0734767	0.99986	0.819223	-1.22067	35.0249	42.7537
Ube2w	NM_001271016	5.66578	0.0734876	0.99986	0.677961	-1.47501	0.164811	0.243097
Rab43	NR_104477	138.21	0.0735716	0.99986	1.50232	1.50232	8.52169	5.67237
Agap1	NM_001037136	248.842	0.0735798	0.99986	2.02287	2.02287	18.9297	9.35788
Smim3	NM_134133	118.612	0.073601	0.99986	1.58381	1.58381	6.06966	3.83232
Map3k2	NM_011946	575.72	0.0736368	0.99986	1.12343	1.12343	29.8522	26.5725
BC048403	NM_001359720	37.5489	0.0736525	0.99986	0.165011	-6.06022	0.29481	1.78661
Tprgl	NR_151647	232.754	0.0736959	0.99986	1.41477	1.41477	13.0242	9.20586
Zfp428	NM_146183	33.0758	0.0736962	0.99986	0.316364	-3.16092	0.762754	2.411
Rint1	NM_177323	371.923	0.0737347	0.99986	0.856118	-1.16806	16.6261	19.4203
App	NM_007471	656.959	0.0737385	0.99986	1.29849	1.29849	37.3429	28.7587
Slit1	NM_015748	1953.52	0.073775	0.99986	0.716111	-1.39643	76.5016	106.829
Fxyd6	NM_022004	2325.52	0.0738232	0.99986	0.59522	-1.68005	106.36	178.69
S100a14	NM_025393	46.9206	0.0739854	0.99986	0.476858	-2.09706	1.91023	4.00587
Kng2	NM_001102410	25.7097	0.0740155	0.99986	4.56712	4.56712	1.82934	0.400546
Parp14	NM_001039530	977.596	0.0742193	0.99986	1.19172	1.19172	51.3765	43.1112
Gbp3	NM_001289492	24.6602	0.0742378	0.99986	12.3857	12.3857	2.58164	0.208438
Irf9	NM_008394	393.565	0.074269	0.99986	1.35817	1.35817	23.0392	16.9634
Phactr4	NM_175306	794.3	0.0742749	0.99986	0.754844	-1.32478	35.7774	47.3971
Tdrp	NM_173744	2435.28	0.0742907	0.99986	0.613863	-1.62903	112.895	183.909
Ssb	NM_009278	90.5982	0.0743157	0.99986	1.90748	1.90748	6.46288	3.38818
Tjap1	NM_001252475	78.8476	0.0743805	0.99986	0.530151	-1.88625	3.51843	6.63665
Txnrd1	NM_001042514	80.4239	0.0744529	0.99986	2.13148	2.13148	6.45949	3.03052
Rtl5	NM_001278534	37.9125	0.074455	0.99986	0.64188	-1.55792	1.32953	2.0713
Nup155	NM_133227	315.386	0.074471	0.99986	1.13486	1.13486	17.6199	15.5261
Carhsp1	NM_025821	1925.25	0.0745225	0.99986	1.23059	1.23059	104.179	84.658
Cacna2d1	NM_001110844	9.62196	0.0745668	0.99986	2.14325	2.14325	0.563677	0.263001
Gm3772	NR_131156	20.5262	0.0745714	0.99986	2.68901	2.68901	1.20806	0.449259
Map3k21	NM_145608	189.647	0.0745959	0.99986	0.655743	-1.52499	6.89926	10.5213
Naip1	NM_008670	44.7598	0.0746246	0.99986	0.0355122	-28.1594	0.0204882	0.576936
Ndufaf6	NM_001085493	28.772	0.0746465	0.99986	0.622527	-1.60636	1.09371	1.75689
Ap4b1	NM_001163552	69.5715	0.0747187	0.99986	0.476597	-2.09821	1.97068	4.13491
Unc13d	NM_001009573	162.869	0.0747369	0.99986	0.641858	-1.55798	6.82599	10.6347
Mipep	NM_027436	135.809	0.0747667	0.99986	0.782003	-1.27877	5.82734	7.45182
4921524J17Rik	NM_025722	264.3	0.074806	0.99986	0.809557	-1.23524	11.956	14.7685
Fam185a	NM_177869	69.1589	0.0748462	0.99986	0.726115	-1.37719	2.77199	3.81756
Mapk14	NM_001168508	247.072	0.074852	0.99986	0.690625	-1.44796	10.8391	15.6946
Srbd1	NM_030133	149.811	0.0748708	0.99986	0.849956	-1.17653	6.41308	7.54519
Rbms2	NM_019711	3831.9	0.074909	0.99986	0.785746	-1.27268	191.761	244.049
Snapc4	NM_172339	262.736	0.0749472	0.99986	0.825215	-1.21181	12.1239	14.6918
Tmem248	NM_027854	1939.51	0.0750507	0.99986	0.881496	-1.13444	91.0092	103.244
Nmnat3	NM_001357446	16.4468	0.0750709	0.99986	0.230889	-4.33108	0.397976	1.72366
Tspan6	NM_019656	127.98	0.0751228	0.99986	1.21401	1.21401	6.96441	5.7367
Pou2f1	NM_198933	37.0534	0.0752756	0.99986	0.666461	-1.50046	1.3888	2.08385
Gm7072	NM_001357992	202.757	0.0752902	0.99986	1.18642	1.18642	10.9814	9.25591
Ptcd1	NM_133735	446.686	0.0753265	0.99986	1.23244	1.23244	25.7488	20.8924
Ccdc91	NM_001355713	65.9577	0.0753927	0.99986	0.430261	-2.32417	1.11462	2.59056
Dnajb4	NM_027287	8.88603	0.0754002	0.99986	2.39471	2.39471	0.67422	0.281545
Pou2f1	NM_198932	48.6642	0.0754028	0.99986	0.666461	-1.50046	1.82399	2.73683
Nfkbil1	NM_010909	248.079	0.0754135	0.99986	1.17449	1.17449	13.3309	11.3503
Fxyd5	NM_001111073	104.424	0.0754646	0.99986	1.80467	1.80467	6.62558	3.67135
Ephx4	NM_001001804	6.14636	0.0754938	0.99986	0.415833	-2.40481	0.126607	0.304467
Tex30	NM_029368	46.5071	0.0754968	0.99986	0.476116	-2.10033	1.94064	4.07599
Fbxo6	NM_001163704	108.768	0.0755569	0.99986	0.705271	-1.41789	4.88481	6.92614
6330418K02Rik	NR_045821	12.5631	0.0755667	0.99986	0.519532	-1.92481	0.468002	0.900814
2210039B01Rik	NR_044985	7.7875	0.075614	0.99986	0.466716	-2.14263	0.285946	0.612677
Ryr2	NM_023868	16.7417	0.0756227	0.99986	2.07984	2.07984	1.2786	0.61476
Rasgef1b	NM_145839	539.535	0.0756607	0.99986	1.40475	1.40475	29.8884	21.2766
Nek8	NM_080849	166.712	0.0757019	0.99986	1.42589	1.42589	9.87747	6.92723
Letmd1	NM_001357982	33.3665	0.0757272	0.99986	0.412718	-2.42296	0.979449	2.37317
Eef1akmt2	NM_001347629	17.1245	0.0757381	0.99986	0.186789	-5.35364	0.189792	1.01608
Fry	NM_172887	277.267	0.0757552	0.99986	0.694655	-1.43956	11.5554	16.6347
Hpgd	NM_008278	1215.18	0.0757926	0.99986	1.73313	1.73313	63.3969	36.5793
Il23a	NM_031252	10.7571	0.0758008	0.99986	3.51616	3.51616	0.659721	0.187625
Tmem209	NM_178625	265.645	0.0758036	0.99986	0.726092	-1.37724	12.5752	17.319
Rtf1	NM_030112	2281.02	0.0758048	0.99986	0.749404	-1.33439	104.829	139.883
Agfg1	NM_001310713	448.079	0.0758342	0.99986	0.741874	-1.34794	21.1318	28.4844
Zfyve1	NM_183154	1321.67	0.0759985	0.99986	1.19784	1.19784	72.126	60.2135
Rdh5	NM_134006	5.50037	0.0760701	0.99986	0.389267	-2.56893	0.156594	0.40228
Traf1	NM_001326601	8.65263	0.0760971	0.99986	0.289506	-3.45416	0.161835	0.559003
Dcun1d4	NM_178896	201.253	0.0761034	0.99986	0.565779	-1.76747	9.33233	16.4946
Ranbp3	NM_001252466	214.054	0.0761072	0.99986	0.771175	-1.29672	10.2618	13.3067
Mms22l	NM_199467	28.2985	0.0761168	0.99986	2.33551	2.33551	1.89455	0.811191
Mus81	NM_027877	191.165	0.0762013	0.99986	0.804396	-1.24317	8.29213	10.3085
Eln	NM_007925	1471.32	0.0762413	0.99986	2.30225	2.30225	109.346	47.4952
Pnpla3	NM_054088	165.104	0.0762938	0.99986	0.706719	-1.41499	7.88228	11.1533
Paip2b	NM_146169	432.511	0.0763308	0.99986	0.855131	-1.16941	20.8587	24.3924
Dbndd2	NM_001048227	10.0333	0.0763313	0.99986	4.19212	4.19212	0.637475	0.152065
Zfp180	NM_001289634	18.064	0.0763404	0.99986	0.224311	-4.4581	0.299614	1.33571
Snap91	NM_001277983	59.3752	0.0763661	0.99986	0.409721	-2.44069	2.1248	5.18597
Ly6k	NM_029627	116.822	0.0763779	0.99986	1.46747	1.46747	6.81793	4.64603
Arl6ip6	NM_022989	203.36	0.0763949	0.99986	1.30145	1.30145	12.0431	9.25362
Eif4enif1	NM_001166548	279.791	0.0764102	0.99986	0.728271	-1.37311	11.1725	15.3411
Rsad1	NM_001013381	130.918	0.0764233	0.99986	0.753653	-1.32687	5.4869	7.2804
Irx1	NM_010573	11.7262	0.0764451	0.99986	2.23589	2.23589	0.770898	0.344783
Macrod2	NM_028387	15.1795	0.076464	0.99986	0.440189	-2.27175	0.439533	0.998511
Dtwd1	NM_001355583	8.71137	0.0765872	0.99986	0.532733	-1.87711	0.220884	0.414625
Serbp1	NM_001113565	749.494	0.0767373	0.99986	1.26362	1.26362	42.8179	33.885
Mbtps1	NM_001167910	1510.06	0.0767824	0.99986	0.860342	-1.16233	69.1615	80.3884
Zfp354a	NM_001326566	27.1677	0.0768101	0.99986	3.3727	3.3727	1.90373	0.564453
Rpn2	NM_001355164	38.5946	0.0768324	0.99986	2.45247	2.45247	2.46077	1.00339
Npepps	NM_008942	1524.55	0.0768537	0.99986	0.872988	-1.14549	71.7481	82.1869
Fntb	NM_145927	1258.28	0.0768691	0.99986	0.853639	-1.17146	62.6119	73.347
Serpinb6a	NM_009254	2165.89	0.0769204	0.99986	1.32803	1.32803	124.312	93.606
Polg	NM_017462	2449.35	0.0769488	0.99986	0.751198	-1.33121	115.818	154.177
Chtop	NM_023215	351.915	0.0769601	0.99986	0.791612	-1.26324	14.9947	18.942
Cmtr2	NM_146215	90.2296	0.0769802	0.99986	0.807022	-1.23912	4.0032	4.96046
Crocc	NM_001145958	97.6682	0.0769995	0.99986	0.600199	-1.66611	3.66362	6.10401
Plpp5	NM_028000	598.521	0.0770295	0.99986	1.28786	1.28786	31.0564	24.1146
Gpr160	NM_001357144	5.80033	0.0770485	0.99986	0.030365	-32.9327	0.0111135	0.365997
Asap3	NM_001008232	262.711	0.0771328	0.99986	0.739857	-1.35161	12.5539	16.968
Nicn1	NM_025449	181.735	0.0771571	0.99986	0.801651	-1.24743	7.87707	9.82606
Tmem214	NM_144525	1554.91	0.0772507	0.99986	0.911797	-1.09674	72.5652	79.5849
Sclt1	NM_001081411	95.5151	0.077265	0.99986	1.23279	1.23279	5.16914	4.19304
Ctps2	NM_001358398	38.8718	0.0773067	0.99986	2.53142	2.53142	2.98474	1.17908
Elmo2	NM_207706	95.8488	0.0773087	0.99986	0.529645	-1.88806	2.71408	5.12434
Klhl12	NM_001311136	487.902	0.0773097	0.99986	0.779319	-1.28317	23.0591	29.5887
Cnnm2	NM_033569	304.797	0.0773298	0.99986	0.61805	-1.61799	13.5273	21.8871
B4galt6	NM_019737	248.386	0.0773719	0.99986	0.826538	-1.20987	11.52	13.9376
4933404O12Rik	NR_015555	52.2801	0.0775232	0.99986	0.743158	-1.34561	2.27951	3.06732
Snrpa	NM_001046637	140.391	0.0775385	0.99986	1.55347	1.55347	8.97196	5.77544
Ptprm	NM_008984	276.88	0.0775836	0.99986	0.741244	-1.34908	12.2821	16.5696
Rc3h2	NM_001290642	341.247	0.0775858	0.99986	1.24955	1.24955	18.3536	14.6882
Prf1	NM_011073	40.1477	0.0775961	0.99986	0.410814	-2.43419	1.27228	3.09698
Atg13	NM_001355421	68.2576	0.0776406	0.99986	2.18506	2.18506	3.19063	1.4602
Renbp	NM_001164704	72.5735	0.0776486	0.99986	2.00482	2.00482	5.7823	2.8842
Ltbp1	NM_001331234	16.6041	0.0777262	0.99986	2.5277	2.5277	1.54327	0.610542
Lmf1	NM_029624	209.644	0.0777617	0.99986	0.783527	-1.27628	8.4534	10.7889
Nxph3	NM_130858	39.8893	0.0777812	0.99986	3.20906	3.20906	2.3666	0.737474
BC029722	NR_015528	319.496	0.0777971	0.99986	1.211	1.211	16.7429	13.8257
Mapt	NM_001285454	23.7014	0.0778334	0.99986	3.69178	3.69178	1.81482	0.491583
Nyap1	NM_175521	72.8209	0.0778431	0.99986	2.60971	2.60971	5.00837	1.91913
Xlr3c	NM_011727	41.8228	0.0778753	0.99986	0.509087	-1.9643	1.3628	2.67695
Ero1l	NM_015774	3063.27	0.0778918	0.99986	0.796763	-1.25508	134.103	168.309
Wdfy1	NM_001111279	528.321	0.077926	0.99986	1.31022	1.31022	28.3267	21.6197
Chtop	NM_001293776	475.338	0.0779334	0.99986	1.46351	1.46351	26.7184	18.2564
Kansl1l	NM_001357156	18.7428	0.0780522	0.99986	0.306174	-3.26612	0.51021	1.66641
Evi5l	NM_001039578	8.79192	0.0780524	0.99986	0.494032	-2.02416	0.221574	0.448502
Cnot2	NM_001359251	70.5641	0.0780815	0.99986	0.503546	-1.98591	2.5103	4.98525
Gm4951	NM_001033767	37.7458	0.0781068	0.99986	1.70994	1.70994	2.4152	1.41245
Gfm2	NM_001271465	34.8802	0.0781863	0.99986	0.353137	-2.83176	0.867952	2.45783
Tmem175	NM_001163531	29.949	0.0782391	0.99986	0.312304	-3.20201	0.732783	2.34638
Inf2	NM_198411	3056.34	0.0782709	0.99986	0.868269	-1.15172	139.938	161.169
Sorbs3	NM_001271407	558.171	0.0783163	0.99986	0.689741	-1.44982	24.3597	35.3172
Azin1	NM_001102458	425.719	0.0783417	0.99986	1.46732	1.46732	24.8069	16.9063
Inpp5d	NR_122078	7.31175	0.0785403	0.99986	14.7273	14.7273	0.782163	0.0531095
Sertad3	NM_133210	157.737	0.078649	0.99986	0.818373	-1.22194	7.20859	8.80844
Gpr89	NM_026229	193.647	0.0786645	0.99986	0.846273	-1.18165	8.90117	10.5181
Nup88	NM_001276406	136.535	0.0787094	0.99986	1.84919	1.84919	7.41709	4.011
Tmem263	NM_001013028	812.472	0.0787481	0.99986	0.818713	-1.22143	36.1418	44.1446
Rcan1	NM_001081549	600.675	0.0787638	0.99986	1.34264	1.34264	36.1076	26.893
Cd164	NM_016898	7343.47	0.0789704	0.99986	0.866689	-1.15382	353.46	407.828
Ap1ar	NM_145964	644.96	0.0789893	0.99986	0.76783	-1.30237	30.7212	40.0104
Lrp8	NR_033496	119.572	0.0791189	0.99986	0.461645	-2.16617	4.80918	10.4175
Sdr42e1	NM_001357273	631.114	0.0791639	0.99986	1.30864	1.30864	35.173	26.8776
Ssr2	NM_001356318	19.4912	0.0791688	0.99986	3.03882	3.03882	0.999556	0.328929
Derl3	NM_024440	677.37	0.0792611	0.99986	0.560921	-1.78278	24.4274	43.5488
Lrig1	NM_001355269	22.5941	0.0792673	0.99986	7.04578	7.04578	1.40058	0.198782
Srpk1	NM_016795	804.18	0.079283	0.99986	0.811452	-1.23236	40.2429	49.5937
1110046J04Rik	NR_040707	21.6721	0.0793416	0.99986	1.74644	1.74644	1.32348	0.757813
Pum3	NM_177474	614.894	0.0794407	0.99986	0.863357	-1.15827	28.2092	32.6739
Cgnl1	NM_001304362	72.2315	0.0794962	0.99986	0.822832	-1.21531	3.26034	3.96234
Papss1	NM_001289479	9.85265	0.0794986	0.99986	0.0506156	-19.7568	0.0286127	0.565295
Blzf1	NM_001160208	325.596	0.079499	0.99986	1.27482	1.27482	19.4124	15.2276
Ndufaf7	NM_028611	226.964	0.0795042	0.99986	0.823111	-1.2149	9.86984	11.9909
Smoc1	NM_022316	730.598	0.079609	0.99986	0.685422	-1.45896	25.6705	37.4521
Dmgdh	NM_028772	165.113	0.0796117	0.99986	1.73063	1.73063	12.0178	6.94415
Ndufa7	NR_103516	36.1485	0.0796841	0.99986	0.596922	-1.67526	1.43743	2.40807
Acsl1	NM_001302163	168.126	0.0796912	0.99986	1.64617	1.64617	11.5179	6.99677
Tmem106c	NM_001252153	141.36	0.079718	0.99986	0.642771	-1.55577	5.33314	8.29711
Adgrv1	NM_054053	17.2001	0.0797217	0.99986	1.55796	1.55796	0.920736	0.590987
Cebpd	NM_007679	555.889	0.0799058	0.99986	1.26875	1.26875	30.2233	23.8214
Zfp85	NM_001001130	55.883	0.0799101	0.99986	0.700898	-1.42674	2.40212	3.4272
Fam120aos	NR_015601	150.957	0.0799548	0.99986	1.28253	1.28253	8.74214	6.81633
Npas4	NM_153553	16.9565	0.0800367	0.99986	1.92881	1.92881	0.994186	0.515439
Mrto4	NM_001290810	162.947	0.0800414	0.99986	1.47115	1.47115	10.0258	6.81495
Mrgbp	NR_151482	5.47705	0.0800662	0.99986	0.0473986	-21.0977	0.0388706	0.820081
Stx6	NM_021433	644.807	0.0800944	0.99986	0.824043	-1.21353	31.5569	38.2952
Cdk16	NM_001310456	215.55	0.0801449	0.99986	0.724295	-1.38065	8.97842	12.3961
Stox1	NM_001033260	136.472	0.0801475	0.99986	1.68124	1.68124	6.83886	4.06775
Arl15	NM_172595	414.874	0.0802399	0.99986	0.664516	-1.50485	19.3973	29.1901
Snapc1	NM_178392	375.448	0.0803294	0.99986	1.20862	1.20862	20.5941	17.0394
Glcci1	NM_001286729	47.4255	0.0803747	0.99986	0.54877	-1.82226	1.53147	2.79072
Kap	NM_010594	882.691	0.0804182	0.99986	0.0394854	-25.3258	0.469489	11.8902
Mms19	NM_028152	553.017	0.080552	0.99986	0.82081	-1.21831	26.0645	31.7545
Ppt2	NM_001302393	40.8401	0.080575	0.99986	3.52341	3.52341	2.70381	0.767385
Klf9	NM_010638	1312.93	0.0805833	0.99986	1.17122	1.17122	69.6541	59.4715
Srsf9	NM_025573	483.108	0.0806012	0.99986	0.901513	-1.10925	22.5825	25.0496
Mgl2	NM_145137	12.992	0.0806457	0.99986	0.229507	-4.35717	0.100192	0.436552
Ctbp2	NM_001347623	341.842	0.0807331	0.99986	1.3475	1.3475	19.5485	14.5072
Pfas	NM_001159519	176.363	0.0807358	0.99986	0.859101	-1.16401	7.9056	9.20218
Hspbap1	NM_175111	393.646	0.0807511	0.99986	0.82895	-1.20635	17.9416	21.6437
Hsf1	NM_001331154	472.699	0.0808216	0.99986	0.77206	-1.29524	20.6243	26.7133
Kctd7	NM_172509	69.9625	0.0808372	0.99986	1.25012	1.25012	3.67294	2.93808
Dph5	NM_027193	119.906	0.0808789	0.99986	1.21125	1.21125	6.6299	5.47362
Stxbp4	NM_011505	45.4667	0.0809074	0.99986	0.678901	-1.47297	1.78468	2.62878
Kcnk2	NM_001357119	17.1439	0.0809771	0.99986	3.6732	3.6732	0.950809	0.25885
Rassf6	NM_001310656	95.7505	0.0809936	0.99986	0.5241	-1.90803	3.72813	7.11339
Cd40	NM_170703	10.5341	0.0809994	0.99986	26.4875	26.4875	0.594872	0.0224586
Nxt1	NM_019761	137.5	0.0810188	0.99986	1.45323	1.45323	8.08903	5.56624
Trim39	NM_001357889	27.2224	0.0810214	0.99986	1.76195	1.76195	1.71021	0.970634
Arhgef39	NM_001013377	25.3732	0.0811057	0.99986	0.475515	-2.10298	0.754707	1.58714
Ndrg2	NM_013864	33.761	0.0811557	0.99986	2.89716	2.89716	2.42532	0.837136
Mbd1	NM_001357423	79.9397	0.0812525	0.99986	2.57702	2.57702	4.50622	1.74862
Frat2	NM_177603	162.16	0.0812814	0.99986	1.50465	1.50465	10.274	6.82813
Plec	NM_201385	1003.58	0.0813411	0.99986	0.809725	-1.23499	47.156	58.2371
Mrps2	NM_001166031	55.7625	0.0813426	0.99986	0.517542	-1.93221	2.47612	4.78439
Oxsr1	NM_001359582	692.149	0.0814904	0.99986	1.22474	1.22474	39.236	32.0361
Dmkn	NM_001166174	204.474	0.0814966	0.99986	1.70307	1.70307	11.2711	6.61811
Cnot2	NM_001037846	389.697	0.0815125	0.99986	1.39149	1.39149	23.8667	17.1519
Rad9a	NM_011237	118.217	0.0815286	0.99986	0.837348	-1.19425	4.79064	5.7212
Id1	NM_001355113	53.0944	0.0816377	0.99986	2.23111	2.23111	4.51704	2.02457
C1qtnf7	NM_175425	14.9634	0.0816472	0.99986	0.636533	-1.57101	0.649123	1.01978
Fos	NM_010234	2060.87	0.0816926	0.99986	1.72165	1.72165	133.466	77.5222
Tmem254b	NM_001270495	297.315	0.0818528	0.99986	0.748444	-1.3361	14.4498	19.3065
Tmem254b	NM_001270495.2	297.315	0.0818528	0.99986	0.748444	-1.3361	14.4498	19.3065
Zfp638	NM_001355284	305.645	0.0818631	0.99986	0.755328	-1.32393	14.2354	18.8467
Il1f6	NM_019450	6.45087	0.0818692	0.99986	1.30188	1.30188	0.417394	0.320609
Blvra	NM_026678	263.943	0.081905	0.99986	0.840191	-1.19021	12.5787	14.9713
Cldn4	NM_009903	4732.34	0.0819505	0.99986	1.27983	1.27983	257.253	201.006
Phf21a	NM_001346704	81.5997	0.0819821	0.99986	0.565409	-1.76863	3.35448	5.93284
Adamts6	NR_136938	14.1013	0.0820455	0.99986	4.05762	4.05762	1.22022	0.300723
Tpgs1	NM_148934	274.831	0.0820581	0.99986	0.808698	-1.23656	12.3619	15.2861
Tmem94	NM_028014	954.956	0.0820739	0.99986	0.848543	-1.17849	47.2272	55.6568
Arhgef11	NM_001003912	1457.02	0.0821237	0.99986	0.87402	-1.14414	72.0862	82.4766
Cers5	NM_028015	870.17	0.0822085	0.99986	0.838926	-1.192	40.1153	47.8174
Arrb1	NM_177231	844.968	0.0822296	0.99986	0.743516	-1.34496	36.9009	49.6303
Irs3	NM_010571	775.407	0.0822497	0.99986	0.765891	-1.30567	34.1286	44.5607
Zw10	NM_012039	265.515	0.0822676	0.99986	0.856314	-1.1678	12.1222	14.1563
Ncbp2	NM_026554	703.496	0.0823212	0.99986	0.819358	-1.22047	31.6564	38.6356
Robo1	NM_019413	135.774	0.0823634	0.99986	1.37723	1.37723	7.14236	5.18604
Mboat2	NM_026037	137.767	0.0823775	0.99986	0.471214	-2.12218	3.02887	6.4278
Idh3g	NM_001356356	408.225	0.0823805	0.99986	1.23823	1.23823	23.6003	19.0597
Nova2	NM_001029877	160.176	0.0824171	0.99986	1.17182	1.17182	9.28794	7.9261
Me1	NM_001198933	30.631	0.0824961	0.99986	0.523595	-1.90987	1.03418	1.97515
Thoc6	NM_001357380	37.7534	0.082502	0.99986	3.16145	3.16145	2.23481	0.706894
Stag2	NM_021465	114.039	0.0825022	0.99986	0.548419	-1.82342	4.57263	8.33785
Sqstm1	NM_001290769	1629.26	0.0825897	0.99986	1.31682	1.31682	86.8025	65.9183
Sorbs2	NM_172752	85.192	0.0826219	0.99986	2.13438	2.13438	4.26084	1.99629
Slc17a5	NM_172773	727.203	0.0826394	0.99986	1.19208	1.19208	39.0364	32.7464
Raly	NM_001139513	170.597	0.0826476	0.99986	0.735423	-1.35976	7.14131	9.71048
Srfbp1	NM_026040	165.217	0.0826582	0.99986	0.790594	-1.26487	7.48826	9.47168
Zfp839	NM_028365	484.977	0.0826622	0.99986	0.797646	-1.25369	23.1053	28.9668
Ssbp3	NM_001355532	114.125	0.0826764	0.99986	1.78651	1.78651	7.85315	4.39581
Mtf2	NM_013827	93.0172	0.0826794	0.99986	0.490407	-2.03912	3.23698	6.60061
Rnf128	NM_023270	5330.97	0.0827287	0.99986	0.842596	-1.18681	255.046	302.69
Tex261	NM_009357	551.24	0.0827541	0.99986	0.91587	-1.09186	25.7219	28.0847
Lrba	NM_030695	277.823	0.0827855	0.99986	0.834358	-1.19853	12.7901	15.3293
Cox18	NM_001033310	22.0096	0.0828534	0.99986	0.234101	-4.27167	0.474751	2.02798
Nat14	NM_201355	6.52446	0.0828909	0.99986	0.320977	-3.11549	0.144795	0.451108
Spns1	NR_045537	5.34671	0.0828979	0.99986	0.383862	-2.6051	0.0451757	0.117687
Ccdc115	NM_027159	397.883	0.082902	0.99986	0.848378	-1.17872	19.5223	23.0113
Ddx41	NM_134059	517.268	0.0829593	0.99986	0.895078	-1.11722	24.1023	26.9276
Znhit6	NM_001346521	75.6942	0.0831834	0.99986	1.6441	1.6441	4.66898	2.83984
C530005A16Rik	NR_029450	10.2391	0.0832546	0.99986	0.393577	-2.5408	0.261715	0.664965
Crem	NM_001271504	20.8393	0.0832772	0.99986	0.6597	-1.51584	0.919162	1.3933
Morf4l1	NM_001039147	437.275	0.0832785	0.99986	1.31331	1.31331	25.281	19.2499
Slc8b1	NM_001177595	325.038	0.0833254	0.99986	1.55198	1.55198	19.4611	12.5395
Repin1	NM_001079905	65.1497	0.083349	0.99986	0.389975	-2.56427	2.0396	5.23008
Ube2b	NM_009458	1595.8	0.0834485	0.99986	1.08887	1.08887	81.9768	75.2864
Mut	NM_008650	207.526	0.0834635	0.99986	0.76651	-1.30461	8.97651	11.7109
Pced1a	NM_001114541	42.0806	0.0834692	0.99986	4.11633	4.11633	1.81146	0.440068
Carf	NM_139150	16.5856	0.0834838	0.99986	0.480659	-2.08048	0.494826	1.02947
Prepl	NM_001163623	96.6548	0.0834936	0.99986	0.559444	-1.78749	3.45511	6.17597
Ccnl1	NM_001355433	207.211	0.0835287	0.99986	1.79129	1.79129	13.4061	7.48403
Cd151	NM_001111050	1399.97	0.0835447	0.99986	1.32505	1.32505	66.9897	50.5562
Tnpo3	NM_001347079	126.324	0.0837703	0.99986	0.609469	-1.64077	5.87489	9.63935
Cyp2c68	NM_001039555	5.95179	0.0837923	0.99986	0.444683	-2.24879	0.254487	0.572289
Cdc45	NM_001358206	14.6139	0.0838027	0.99986	2.41331	2.41331	0.841293	0.348606
Unc5c	NM_009472	6.68251	0.0838316	0.99986	3.32572	3.32572	0.471125	0.141661
Pard3	NM_001013580	353.83	0.0839595	0.99986	0.797888	-1.25331	16.6392	20.854
Itgal	NM_001253872	11.8796	0.0839856	0.99986	2.3748	2.3748	0.780479	0.32865
Cd28	NM_007642	29.3147	0.0839943	0.99986	0.63726	-1.56922	1.31248	2.05956
Vdac1	NM_011694	3443.6	0.0841395	0.99986	0.91372	-1.09443	171.107	187.264
Tug1	NR_110490	105.442	0.0841759	0.99986	0.563652	-1.77414	3.95387	7.01473
A730090N16Rik	NR_040390	8.74681	0.084176	0.99986	0.534248	-1.87179	0.295673	0.553438
Gm10433	NR_045282	15.97	0.0841827	0.99986	0.596875	-1.67539	0.600686	1.00638
1110059G10Rik	NM_025419	185.826	0.0841938	0.99986	1.15574	1.15574	10.179	8.80737
Fpr2	NM_008039	6.64177	0.0842541	0.99986	5.09902	5.09902	0.625032	0.122579
Faf2	NM_178397	1899.62	0.0842873	0.99986	0.829002	-1.20627	92.7896	111.929
Abcg1	NM_009593	3101.74	0.0842891	0.99986	1.24829	1.24829	169.579	135.85
Ubr2	NM_146078	594.092	0.0842936	0.99986	1.20985	1.20985	32.9225	27.212
Ptpn12	NM_011203	1182.21	0.0843158	0.99986	0.816367	-1.22494	52.7763	64.6478
Sat1	NM_009121	2092.78	0.0844008	0.99986	1.26865	1.26865	111.919	88.2187
Plxna1	NM_008881	883.965	0.0844212	0.99986	0.752538	-1.32884	41.3898	55.0002
Flrt1	NM_201411	26.9098	0.0844436	0.99986	1.74664	1.74664	1.86972	1.07047
Polrmt	NM_172551	292.681	0.0844628	0.99986	0.83762	-1.19386	13.9026	16.5978
Slc39a10	NM_001356417	177.443	0.084475	0.99986	0.654515	-1.52785	8.24007	12.5896
Ldb2	NM_001359071	21.4449	0.0845383	0.99986	0.184428	-5.42218	0.283995	1.53988
Tbc1d22b	NM_198647	472.377	0.0845661	0.99986	0.860904	-1.16157	22.8563	26.5492
6030419C18Rik	NM_176921	120.694	0.0845691	0.99986	0.548539	-1.82302	3.74799	6.83267
Hip1r	NM_145070	1504.6	0.0845734	0.99986	1.23885	1.23885	75.7977	61.1838
Hdac6	NM_010413	412.948	0.0845881	0.99986	1.34311	1.34311	24.6569	18.3581
Rnf220	NM_001310731	360.268	0.0847111	0.99986	1.33194	1.33194	21.677	16.2747
Asxl2	NM_172421	256.544	0.0847152	0.99986	1.47717	1.47717	16.2673	11.0124
Mtg1	NM_199301	66.7743	0.0847361	0.99986	0.663892	-1.50627	2.36306	3.55941
Pkd1l2	NM_029686	8.36289	0.0847704	0.99986	0.957358	-1.04454	0.282773	0.295368
Mmp28	NM_172797	131.576	0.0847769	0.99986	1.76891	1.76891	6.75531	3.81891
Tspyl5	NM_001085421	22.6133	0.0848633	0.99986	1.52714	1.52714	1.58139	1.03552
AU015836	NR_028320	3000.01	0.0848825	0.99986	0.695031	-1.43878	147.24	211.847
Mpp6	NM_019939	482.717	0.084889	0.99986	1.35378	1.35378	22.8221	16.858
Cd33	NM_021293	29.7395	0.0849146	0.99986	3.43969	3.43969	2.23215	0.648941
Dnmt1	NM_001199431	366.612	0.084964	0.99986	0.654703	-1.52741	16.0624	24.5339
Pcmt1	NM_001358647	11.0268	0.0849859	0.99986	0.434231	-2.30292	0.417249	0.960892
Lpin2	NM_001357791	576.194	0.0850091	0.99986	1.40797	1.40797	34.9413	24.8169
Acacb	NM_133904	235.276	0.0850239	0.99986	0.690605	-1.44801	8.68242	12.5722
Timmdc1	NM_024273	279.933	0.085029	0.99986	0.820913	-1.21816	12.2199	14.8857
1110019D14Rik	NR_045995	42.7413	0.0850468	0.99986	0.67238	-1.48726	1.72992	2.57283
Tspan3	NM_019793	1424.33	0.0850538	0.99986	0.730352	-1.3692	67.4387	92.3373
C130046K22Rik	NR_102388	18.9475	0.0850561	0.99986	1.70848	1.70848	1.00142	0.586147
Eapp	NM_025456	656.418	0.0850741	0.99986	1.20399	1.20399	35.5304	29.5105
Fam117a	NM_172543	1001.37	0.0850845	0.99986	0.779837	-1.28232	46.6258	59.7892
Polr2j	NM_011293	351.672	0.0852158	0.99986	0.881052	-1.13501	16.1368	18.3154
Pde4d	NM_011056	395.236	0.0853116	0.99986	1.25841	1.25841	20.2919	16.125
Mkks	NM_001141946	52.6588	0.0854548	0.99986	0.483727	-2.06728	1.90342	3.93491
Kmt5b	NM_001167885	120.097	0.0855421	0.99986	1.5357	1.5357	8.34846	5.43624
Api5	NM_001305258	567.162	0.0855476	0.99986	1.32198	1.32198	33.6095	25.4236
Commd7	NM_133850	448.177	0.085666	0.99986	0.862216	-1.1598	21.1352	24.5126
Larp1	NM_028451	3074.9	0.0857247	0.99986	0.876689	-1.14065	149.374	170.384
Kif16b	NM_001081133	285.127	0.0857344	0.99986	0.725176	-1.37898	13.5205	18.6445
Wdr24	NM_173741	319.094	0.0857454	0.99986	1.15212	1.15212	16.5268	14.3447
Lbh	NM_029999	451.84	0.0857967	0.99986	0.871841	-1.147	20.5052	23.5194
Shf	NM_001013829	102.94	0.0858354	0.99986	0.808482	-1.23689	4.4363	5.48719
Fgd4	NM_001301818	65.59	0.0858639	0.99986	0.551902	-1.81192	2.19594	3.97886
Cdc7	NM_001271566	8.04031	0.0858651	0.99986	0.105358	-9.49142	0.0492452	0.467407
Ywhaz	NM_001253806	1438.04	0.0858789	0.99986	1.16623	1.16623	76.078	65.2342
Nup98	NM_001287164	862.869	0.0859947	0.99986	0.909785	-1.09916	42.1831	46.366
Pex6	NM_145488	744.963	0.0860551	0.99986	0.866988	-1.15342	34.8643	40.2132
Pde6c	NM_001170959	10.292	0.086072	0.99986	6.90251	6.90251	0.538161	0.0779659
Rbm15b	NM_175402	424.557	0.0860763	0.99986	0.897714	-1.11394	19.1959	21.3832
C430002N11Rik	NR_102293	15.2979	0.0861006	0.99986	0.967086	-1.03403	0.635677	0.657312
Cln5	NM_001033242	1666	0.0861743	0.99986	0.863153	-1.15854	79.3491	91.9294
Serpina3n	NM_009252	257.088	0.0862678	0.99986	5.30835	5.30835	22.9335	4.32028
Rab3ip	NM_001359645	960.034	0.0863339	0.99986	1.14814	1.14814	50.8858	44.3202
Rcor1	NM_198023	178.35	0.0863366	0.99986	0.682194	-1.46586	8.13439	11.9239
Zfp12	NM_177681	107.928	0.0863565	0.99986	0.531381	-1.88189	2.88942	5.43758
Dag1	NM_001276482	1893.27	0.0864217	0.99986	0.800574	-1.2491	86.3722	107.888
D3Ertd751e	NM_028667	17.1734	0.0864704	0.99986	0.583927	-1.71254	0.733574	1.25628
Grwd1	NR_152183	14.316	0.0866123	0.99986	5.8925	5.8925	1.5447	0.262146
Spsb3	NR_152137	24.6123	0.0867409	0.99986	5.18146	5.18146	2.26403	0.436948
Guca2b	NM_008191	1725.46	0.0868043	0.99986	0.0958375	-10.4343	1.43937	15.0188
Gigyf2	NM_146112	628.387	0.0868223	0.99986	0.812224	-1.23119	29.3935	36.1889
Med16	NM_198107	281.178	0.0868749	0.99986	0.746576	-1.33945	11.4625	15.3535
Caprin1	NM_001111291	247.129	0.0868924	0.99986	0.724922	-1.37946	10.7314	14.8036
Crem	NR_073193	6.50101	0.0869018	0.99986	0.146889	-6.80788	0.0861616	0.586578
Zfp354a	NM_001347495	33.112	0.0869262	0.99986	0.368651	-2.71259	0.938809	2.54661
Wdr26	NM_145514	3387.31	0.0869633	0.99986	1.09341	1.09341	181.944	166.401
Nfatc3	NM_010901	737.079	0.0870414	0.99986	0.881473	-1.13447	34.5922	39.2436
Rgs7bp	NM_029879	16.1686	0.0870452	0.99986	1.78726	1.78726	1.2493	0.698999
Nos1ap	NM_001109985	58.5256	0.087061	0.99986	0.727584	-1.37441	2.74921	3.77854
Itpr1	NM_010585	439.415	0.0870745	0.99986	0.76456	-1.30794	20.7638	27.1579
Uqcc1	NM_001355441	81.133	0.0871121	0.99986	0.471967	-2.11879	2.47764	5.24961
Mnat1	NM_008612	197.013	0.0871641	0.99986	0.851719	-1.1741	8.95683	10.5162
Ssx2ip	NM_001355661	24.4368	0.0871801	0.99986	3.31423	3.31423	1.68344	0.507942
Eml4	NM_199466	266.098	0.0871867	0.99986	1.18455	1.18455	13.6925	11.5593
Snx27	NM_029721	114.209	0.0872123	0.99986	0.554634	-1.80299	3.55269	6.40547
Thoc7	NM_001285780	17.4645	0.0872429	0.99986	0.165675	-6.03591	0.170781	1.03082
Rbm5	NM_001359526	28.559	0.0872701	0.99986	0.486404	-2.0559	0.599449	1.23241
Ppic	NM_008908	1257.34	0.0872943	0.99986	1.14848	1.14848	64.1967	55.8972
Fam83g	NM_178618	1035.28	0.0873445	0.99986	0.791269	-1.26379	51.2526	64.7727
Fam57b	NM_026884	13.129	0.0873719	0.99986	0.346198	-2.88852	0.486331	1.40478
Nfasc	NM_182716	5.64959	0.0874086	0.99986	10.6897	10.6897	0.614331	0.0574695
Tmem260	NM_001310584	15.8858	0.0874086	0.99986	3.53953	3.53953	1.16182	0.328242
AU018091	NM_001004153	1065.06	0.087462	0.99986	0.626805	-1.59539	49.5849	79.1074
Odf2	NM_001355137	6.85227	0.0877404	0.99986	80.8104	80.8104	0.256021	0.00316817
Tceal9	NM_011712	3798.71	0.0878247	0.99986	1.11943	1.11943	199.695	178.391
Vax2	NM_011912	34.887	0.087869	0.99986	0.500971	-1.99612	1.04939	2.09472
Zscan18	NM_001017955	37.6749	0.0878741	0.99986	0.738586	-1.35394	1.5042	2.03659
Tek	NM_013690	87.4354	0.087904	0.99986	0.545357	-1.83366	3.19675	5.86176
Camsap1	NM_001276361	106.753	0.0879206	0.99986	0.804622	-1.24282	4.50009	5.59281
Trim7	NM_053166	11.8621	0.0879485	0.99986	7.61289	7.61289	0.772281	0.101444
Zfp719	NM_001357769	37.9694	0.0879788	0.99986	0.30518	-3.27675	0.642799	2.10629
Metrnl	NM_144797	953.618	0.087991	0.99986	1.26451	1.26451	50.4137	39.8682
Fance	NR_028297	38.4242	0.0880015	0.99986	0.411741	-2.42871	1.39896	3.39767
1110038B12Rik	NR_027943	79.8159	0.0880631	0.99986	1.5406	1.5406	4.75796	3.08838
Camsap1	NM_001276360	125.879	0.0880808	0.99986	0.804627	-1.24281	5.30637	6.59483
Slco3a1	NM_001038643	144.486	0.0880946	0.99986	1.2563	1.2563	7.54865	6.00862
Arhgap27	NM_183288	10.7979	0.0881348	0.99986	2.21478	2.21478	0.694887	0.313751
Tmem171	NM_001025606	14.8262	0.0881689	0.99986	0.691103	-1.44696	0.187316	0.271039
Sptlc1	NM_009269	1145.07	0.0882009	0.99986	0.848399	-1.17869	51.9389	61.2199
Naga	NM_008669	1660.61	0.0883608	0.99986	0.87393	-1.14426	76.1082	87.0873
Calr	NM_007591	35008	0.088369	0.99986	0.773633	-1.2926	1423.98	1840.65
Spidr	NM_001355731	28.3304	0.0884004	0.99986	0.694195	-1.44052	1.01096	1.45631
Nxf7	NM_130888	2050.83	0.0884554	0.99986	1.21003	1.21003	127.214	105.133
Gid8	NM_001289651	49.6736	0.0884664	0.99986	2.73223	2.73223	3.37868	1.2366
Pcbp2	NM_001174073	421.101	0.0884839	0.99986	1.23383	1.23383	23.6887	19.1992
Slc7a1	NM_007513	1677.01	0.0885103	0.99986	0.577141	-1.73268	72.3676	125.39
Nprl3	NM_001284360	28.6229	0.0885238	0.99986	0.792201	-1.26231	1.77087	2.23538
Sh3tc2	NM_172628	499.453	0.0885666	0.99986	0.63191	-1.5825	22.3367	35.3479
Slc20a2	NM_011394	935.971	0.0886484	0.99986	0.720235	-1.38844	43.1478	59.908
Alg8	NM_199035	168.339	0.0886814	0.99986	0.819819	-1.21978	8.02935	9.79405
Mn1	NM_001081235	164.317	0.0887659	0.99986	0.678801	-1.47319	6.64196	9.78484
Klc1	NM_001025360	384.007	0.0888202	0.99986	0.757205	-1.32065	16.3084	21.5377
Dlgap4	NM_001042488	1307.86	0.0888231	0.99986	0.822813	-1.21534	61.4847	74.725
Crem	NM_001110851	15.3022	0.0888489	0.99986	0.157799	-6.33719	0.153388	0.972051
Smarca4	NM_011417	896.721	0.088898	0.99986	0.787551	-1.26976	37.6034	47.7473
Arhgef16	NM_001112744	1599.6	0.0890466	0.99986	0.780974	-1.28045	73.7676	94.4558
Mlx	NM_001159385	264.606	0.0890475	0.99986	0.816868	-1.22419	11.9893	14.6772
Mapk8ip3	NM_001163449	123.618	0.0890611	0.99986	0.554005	-1.80504	4.01118	7.24032
Ube2l6	NM_019949	393.348	0.0891399	0.99986	1.26351	1.26351	22.1555	17.535
Birc3	NM_007464	322.174	0.0891768	0.99986	1.17012	1.17012	17.999	15.3823
Tsen54	NM_029557	238.889	0.0893117	0.99986	0.857685	-1.16593	11.9695	13.9556
Hnrnpf	NM_001166432	87.6615	0.0893752	0.99986	1.2506	1.2506	4.88417	3.90546
Snip1	NM_175246	389.379	0.0893986	0.99986	1.19003	1.19003	21.9321	18.4299
Tbcel	NM_173038	193.846	0.0894623	0.99986	0.547901	-1.82515	5.93606	10.8342
Mfn2	NM_001285922	299.249	0.0894826	0.99986	0.697429	-1.43384	14.6337	20.9824
A430005L14Rik	NM_001163019	20.652	0.0897187	0.99986	10.6048	10.6048	2.51281	0.236951
Tlr8	NM_001313761	12.4438	0.0897819	0.99986	0.469889	-2.12816	0.257984	0.549031
Twnk	NM_001348254	69.5197	0.0898424	0.99986	1.94204	1.94204	3.82823	1.97124
Mterf1b	NM_001042670	13.8581	0.0898821	0.99986	0.675865	-1.47959	0.696051	1.02987
Golga7	NM_001042484	989.238	0.0899113	0.99986	1.16869	1.16869	53.9503	46.1629
Hdac10	NR_028449	31.2185	0.0899127	0.99986	0.329095	-3.03864	0.507085	1.54085
Slc35b1	NM_001357797	203.396	0.0899441	0.99986	1.39124	1.39124	12.9844	9.33294
Bend7	NM_178663	108.728	0.0899768	0.99986	0.606124	-1.64983	4.12955	6.81305
Mark4	NM_172279	408.96	0.0899947	0.99986	0.887947	-1.12619	19.5801	22.051
Picalm	NM_001252520	255.978	0.0900505	0.99986	0.696693	-1.43535	10.2177	14.6661
Cts3	NM_054092	19826.9	0.0900622	0.99986	0.716747	-1.39519	772.829	1078.24
Tcf3	NM_001164147	81.0442	0.0900794	0.99986	1.88098	1.88098	4.30726	2.2899
Zfp472	NM_153063	67.0271	0.0900839	0.99986	1.49431	1.49431	3.66003	2.44931
Drosha	NM_026799	792.529	0.090205	0.99986	0.838315	-1.19287	37.4417	44.663
Trim10	NM_011280	17.762	0.0902098	0.99986	1.6001	1.6001	1.25168	0.782253
Foxp1	NM_053202	95.5471	0.0902124	0.99986	1.81198	1.81198	6.11746	3.37612
Dyrk1b	NM_010092	140.117	0.0902372	0.99986	1.54952	1.54952	8.68704	5.60627
Akap6	NM_198111	13.5953	0.0902441	0.99986	1.74302	1.74302	0.896914	0.514576
Ccnl1	NM_019937	369.778	0.0902792	0.99986	0.747935	-1.33701	13.8818	18.5601
Invs	NM_010569	86.9055	0.0903881	0.99986	0.57051	-1.75282	3.45625	6.05817
Tfcp2	NM_001289603	23.3213	0.0903924	0.99986	5.67777	5.67777	1.82649	0.321692
Tmem39a	NM_026407	857.849	0.0903954	0.99986	0.851982	-1.17373	37.7977	44.3644
St3gal5	NM_001035228	456.826	0.0903957	0.99986	1.29186	1.29186	26.1436	20.2372
Krt14	NM_016958	790.996	0.0904124	0.99986	1.45529	1.45529	48.665	33.4401
Tnfaip3	NM_009397	94.5057	0.0904249	0.99986	0.531921	-1.87998	2.97353	5.59017
Homer2	NM_011983	332.895	0.0904482	0.99986	0.723269	-1.38261	15.5821	21.5441
Cd79b	NM_008339	5.09106	0.0905182	0.99986	0.372663	-2.68339	0.0987919	0.265097
Tap1	NM_001161730	15.5284	0.0905374	0.99986	7.35221	7.35221	1.55666	0.211727
Angptl4	NM_020581	365.95	0.0906184	0.99986	1.32145	1.32145	20.8639	15.7886
Aasdhppt	NM_026276	193.78	0.0906307	0.99986	0.874723	-1.14322	9.28752	10.6177
Fam222b	NM_145430	217.46	0.0908009	0.99986	1.57993	1.57993	13.1325	8.31208
Orc2	NM_008765	198.376	0.090813	0.99986	0.71857	-1.39165	6.42087	8.93562
Hsf1	NM_001331152	73.2189	0.0908237	0.99986	2.00276	2.00276	5.47661	2.73454
Tbccd1	NM_001316746	108.327	0.0908671	0.99986	0.575324	-1.73815	3.98678	6.92962
Trp63	NM_001127262	16.7647	0.0908688	0.99986	1.89428	1.89428	1.16205	0.613453
Phka2	NM_172783	11.1176	0.0910016	0.99986	4.8765	4.8765	1.15245	0.236328
Zscan22	NM_001290440	21.1559	0.0910226	0.99986	3.9431	3.9431	1.76261	0.447012
[truncated: 23,101 more rows]
