# Supplementary material for: Maternal obesity alters the placental transcriptome in a fetal sex-dependent manner
Source: Front Cell Dev Biol. 2023 Jun 15;11:1178533. doi: 10.3389/fcell.2023.1178533 (PMC10309565; doi:10.3389/fcell.2023.1178533)
Supplement: Supplementary file 12 [file Table15.XLSX]

## Sheet: Sheet0
Supplemental Table 15: Effect of maternal obesity on differntally expressed canonical pathways in female placenta.
© 2000-2020 QIAGEN. All rights reserved.
Ingenuity Canonical Pathways	-log(p-value)	Ratio	z-score	Molecules
Sirtuin Signaling Pathway	3.66	0.0959	-0.426	ATG13,ATG4C,ATP5MC1,ATP5PF,BECN1,H1-3,H1f4,HSF1,IDH2,MAPK7,NDUFA10,NDUFA7,NDUFAB1,NDUFB8,NR1H3,PARP1,PDHA1,PGAM1,PRKDC,RARB,RBBP8,RELA,RRP9,SOD1,TIMM10,TIMM23,Tomm5,VDAC3
RAR Activation	3.28	0.105	#NUM!	ADCY9,AKR1C3,AKT2,CARM1,DUSP1,ERCC2,GTF2H1,MAPK14,MAPK8,MED1,NCOR1,PARP1,PIK3R3,PRKAG2,PRKCI,RARB,RELA,SMARCA4,SMARCE1,VEGFA
CD27 Signaling in Lymphocytes	3.19	0.17	-0.333	MAP2K3,MAP2K6,MAP3K10,MAP3K4,MAP3K6,MAP3K8,MAPK8,RELA,TRAF5
Apelin Cardiomyocyte Signaling Pathway	3.07	0.122	-0.535	AKT2,ATP2A1,MAPK14,MAPK7,MAPK8,MYL1,MYL4,MYLPF,PIK3R3,PLCG2,PRKCI,SLC9A2,SLC9A6,SLC9A8
GNRH Signaling	3.04	0.106	-0.5	ADCY9,ATF2,CACNA1D,CACNB1,CAMK2D,GNG2,MAP2K3,MAP2K6,MAP3K10,MAP3K4,MAP3K6,MAP3K8,MAPK14,MAPK7,MAPK8,PRKAG2,PRKCI,RELA
Triacylglycerol Biosynthesis	2.9	0.17	-2.121	DBT,ELOVL2,GPAT4,LCLAT1,LPCAT1,PLPP5,PORCN,TAZ
Cardiac Hypertrophy Signaling	2.7	0.0909	0.853	ADCY9,ADSS2,ATF2,CACNA1D,EIF2B5,GNG2,MAP2K3,MAP2K6,MAP3K10,MAP3K4,MAP3K6,MAP3K8,MAPK14,MAPK8,MEF2C,MYL1,MYL4,MYLPF,PIK3R3,PLCG2,PRKAG2,RHOD
Methionine Degradation I (to Homocysteine)	2.55	0.227	-0.447	AHCYL1,AHCYL2,MAT1A,PRMT5,SUV39H2
Pyridoxal 5'-phosphate Salvage Pathway	2.54	0.138	0.333	AKT2,ARAF,MAP2K3,MAP2K6,MAP3K6,MAP3K8,MAPK7,MAPK8,PKN1
RANK Signaling in Osteoclasts	2.52	0.115	0	AKT2,MAP2K6,MAP3K10,MAP3K4,MAP3K6,MAP3K8,MAPK14,MAPK8,PIK3R3,RELA,TRAF5,XIAP
Cysteine Biosynthesis III (mammalia)	2.37	0.208	-0.447	AHCYL1,AHCYL2,MAT1A,PRMT5,SUV39H2
Superpathway of Methionine Degradation	2.19	0.162	-0.816	AHCYL1,AHCYL2,MAT1A,PCCA,PRMT5,SUV39H2
IL-15 Production	2.08	0.179	#NUM!	IRF3,JAK3,LTK,PRKCI,RELA
B Cell Receptor Signaling	2.06	0.0876	0.243	AKT2,ATF2,CAMK2D,MALT1,MAP2K3,MAP2K6,MAP3K10,MAP3K4,MAP3K6,MAP3K8,MAPK14,MAPK8,MEF2C,PIK3R3,PLCG2,RASSF5,RELA
Estrogen Receptor Signaling	2.04	0.097	#NUM!	CARM1,ERCC2,GTF2H1,HDAC3,MED1,MED6,NCOR1,POLR2H,POLR2K,PRKDC,RBFOX2,SMARCA4,TAF6
Germ Cell-Sertoli Cell Junction Signaling	2.03	0.0889	#NUM!	CDH2,EPN2,KEAP1,MAP2K3,MAP2K6,MAP3K10,MAP3K4,MAP3K6,MAP3K8,MAPK14,MAPK8,MYO7A,NECTIN2,PIK3R3,RHOD,ZYX
Role of PKR in Interferon Induction and Antiviral Response	1.97	0.146	#NUM!	ATF2,MAP2K3,MAP2K6,MAPK14,RELA,TRAF5
Sertoli Cell-Sertoli Cell Junction Signaling	1.96	0.0874	#NUM!	AKT2,ATF2,EPN2,KEAP1,MAP2K3,MAP3K10,MAP3K4,MAP3K6,MAP3K8,MAPK14,MAPK8,MPP6,MYO7A,NECTIN2,PRKAG2,TJAP1
CD40 Signaling	1.91	0.111	-1	JAK3,MAP2K3,MAP2K6,MAPK14,MAPK8,PIK3R3,RELA,TNFAIP3,TRAF5
UDP-N-acetyl-D-galactosamine Biosynthesis II	1.91	0.273	#NUM!	GNPDA2,GNPNAT1,HK2
NRF2-mediated Oxidative Stress Response	1.9	0.0842	-0.333	ABCC1,CDC34,DNAJB2,DNAJB6,DNAJC14,DNAJC3,DNAJC4,KEAP1,MAP2K3,MAP2K6,MAPK14,MAPK7,MAPK8,NQO2,PIK3R3,PRKCI,SOD1
Mitochondrial Dysfunction	1.89	0.0877	#NUM!	APH1A,ATP5MC1,ATP5PF,ATPAF1,GLRX2,GPD2,MAPK8,NDUFA10,NDUFA7,NDUFAB1,NDUFB8,PDHA1,TRAK1,TXNRD2,VDAC3
Sumoylation Pathway	1.88	0.104	-0.707	ARHGDIB,KDM1A,MAPK8,RHOD,RNF4,RPA1,SENP2,SERBP1,XIAP,ZEB1
ATM Signaling	1.85	0.103	0	ATF2,BRAT1,HERC2,HP1BP3,MAPK14,MAPK8,RAD17,RBBP8,TDP1,ZEB1
Salvage Pathways of Pyrimidine Ribonucleotides	1.85	0.103	0.632	AKT2,APOBEC1,ARAF,MAP2K3,MAP2K6,MAP3K6,MAP3K8,MAPK7,MAPK8,PKN1
Unfolded protein response	1.85	0.125	#NUM!	CANX,DNAJC3,HSP90B1,HSPA14,HSPA5,MAPK8,SEL1L
Endoplasmic Reticulum Stress Pathway	1.84	0.19	#NUM!	DNAJC3,HSP90B1,HSPA5,MAPK8
Protein Ubiquitination Pathway	1.84	0.0775	#NUM!	CDC23,CDC34,DNAJB2,DNAJB6,DNAJC14,DNAJC3,DNAJC4,FBXW7,HSP90B1,HSPA14,HSPA5,SMURF2,UBE2H,UBE2Q2,UCHL5,USP11,USP12,USP19,USP24,USP31,XIAP
Endocannabinoid Developing Neuron Pathway	1.81	0.0938	0.302	ADCY9,AKT2,ARAF,ATF2,GNG2,MAP2K3,MAP2K6,MAPK14,MAPK7,MAPK8,PIK3R3,PRKAG2
Guanosine Nucleotides Degradation III	1.8	0.25	#NUM!	NT5C,NT5C2,NT5C3A
TR/RXR Activation	1.77	0.1	#NUM!	AKR1C3,AKT2,ATP2A1,F10,HDAC3,MED1,NCOR1,PIK3R3,STRBP,TBL1XR1
Inhibition of Angiogenesis by TSP1	1.72	0.147	-0.447	AKT2,FYN,MAPK14,MAPK8,VEGFA
Lysine Degradation II	1.71	0.4	#NUM!	AASDH,AASDHPPT
Lysine Degradation V	1.71	0.4	#NUM!	AASDH,AASDHPPT
Urate Biosynthesis/Inosine 5'-phosphate Degradation	1.7	0.231	#NUM!	NT5C,NT5C2,NT5C3A
Nucleotide Excision Repair Pathway	1.67	0.143	#NUM!	ERCC2,GTF2H1,POLR2H,POLR2K,RPA1
PKCθ Signaling in T Lymphocytes	1.64	0.0838	-0.905	CACNA1D,CACNB1,CAMK2D,FYN,MALT1,MAP3K10,MAP3K4,MAP3K6,MAP3K8,MAPK8,PIK3R3,PLCG2,POU2F1,RELA
HGF Signaling	1.61	0.0909	-0.632	AKT2,ATF2,ELF1,MAP3K10,MAP3K4,MAP3K6,MAP3K8,MAPK8,PIK3R3,PLCG2,PRKCI
Huntington's Disease Signaling	1.6	0.0754	-0.378	AKT2,ATF2,ATP5MC1,ATP5PF,DCTN1,GNG2,GPAA1,HDAC3,HDAC5,HSPA14,HSPA5,MAP3K10,MAPK8,NCOR1,PIK3R3,POLR2H,POLR2K,PRKCI,PSMF1
Cholecystokinin/Gastrin-mediated Signaling	1.58	0.0935	1.265	ATF2,CREM,MAP2K3,MAP2K6,MAPK14,MAPK7,MAPK8,MEF2C,PRKCI,RHOD
CDP-diacylglycerol Biosynthesis I	1.58	0.16	-2	GPAT4,LCLAT1,LPCAT1,TAZ
Death Receptor Signaling	1.56	0.0968	1	ARHGDIB,CFLAR,MAPK8,PARP1,PARP6,PARP8,PARP9,RELA,XIAP
Glycerol Degradation I	1.55	0.333	#NUM!	Gk,GPD2
Role of MAPK Signaling in the Pathogenesis of Influenza	1.54	0.101	#NUM!	AKT2,ATF2,MAP2K3,MAP2K6,MAPK14,MAPK8,PLB1,PLBD1
NGF Signaling	1.52	0.088	0.302	AKT2,ATF2,MAP3K10,MAP3K4,MAP3K6,MAP3K8,MAPK7,MAPK8,PIK3R3,PLCG2,RELA
Glucocorticoid Receptor Signaling	1.49	0.0692	#NUM!	AKT2,CREBZF,DUSP1,ERCC2,GTF2H1,HSP90B1,HSPA14,HSPA5,JAK3,MAPK14,MAPK8,MED1,NCOR1,PIK3R3,POLR2H,POLR2K,POU2F1,PRKAG2,RELA,SMARCA4,SMARCE1,TAF6,TSC22D3,TSG101
tRNA Charging	1.49	0.128	-2.236	FARSB,KARS1,LARS1,MARS1,TARS2
Gα12/13 Signaling	1.48	0.0839	1.155	AKT2,CDH2,CDH23,CDH24,MAPK7,MAPK8,MEF2C,MYL1,MYL4,MYLPF,PIK3R3,RELA
Role of NFAT in Cardiac Hypertrophy	1.48	0.0752	-0.258	ADCY9,AKT2,CACNA1D,CACNB1,CAMK2D,GNG2,HDAC3,HDAC5,MAP2K3,MAP2K6,MAPK14,MAPK8,MEF2C,PIK3R3,PLCG2,PRKAG2,PRKCI
Phosphatidylglycerol Biosynthesis II (Non-plastidic)	1.47	0.148	-2	GPAT4,LCLAT1,LPCAT1,TAZ
Adenosine Nucleotides Degradation II	1.46	0.188	#NUM!	NT5C,NT5C2,NT5C3A
BMP signaling pathway	1.45	0.0976	1.134	ATF2,CHRD,MAPK14,MAPK8,PITX2,PRKAG2,RELA,XIAP
Xenobiotic Metabolism Signaling	1.42	0.0702	#NUM!	ANKRA2,CAMK2D,HDAC5,HS3ST3A1,HS6ST1,HSP90B1,KEAP1,MAP2K3,MAP2K6,MAP3K10,MAP3K4,MAP3K6,MAP3K8,MAPK14,MAPK7,MAPK8,MED1,NQO2,PIK3R3,PRKCI,RELA
Acetyl-CoA Biosynthesis I (Pyruvate Dehydrogenase Complex)	1.42	0.286	#NUM!	DBT,PDHA1
Role of IL-17A in Arthritis	1.37	0.1	#NUM!	ATF2,MAP2K3,MAP2K6,MAPK14,MAPK8,PIK3R3,RELA
Cell Cycle Control of Chromosomal Replication	1.36	0.107	#NUM!	CDK16,DNA2,MCM6,MCM7,MCM8,RPA1
Adipogenesis pathway	1.34	0.0821	#NUM!	DGKD,ERCC2,FBXW7,FZD7,GTF2H1,HDAC3,HDAC5,KDM1A,SENP2,SIN3B,TBL1XR1
Methylthiopropionate Biosynthesis	1.34	1	#NUM!	ADI1
Acyl Carrier Protein Metabolism	1.34	1	#NUM!	AASDHPPT
Phosphatidylethanolamine Biosynthesis III	1.34	1	#NUM!	PTDSS2
TNFR2 Signaling	1.32	0.133	#NUM!	MAPK8,RELA,TNFAIP3,XIAP
Melatonin Signaling	1.32	0.0972	0	ARAF,CAMK2D,MAP2K3,MAP2K6,PLCG2,PRKAG2,PRKCI
Inositol Pyrophosphates Biosynthesis	1.31	0.25	#NUM!	IP6K1,PPIP5K2
Stearate Biosynthesis I (Animals)	1.29	0.114	-0.447	ACSL3,DBT,ELOVL2,PORCN,SLC27A3
Purine Nucleotides Degradation II (Aerobic)	1.26	0.158	#NUM!	NT5C,NT5C2,NT5C3A
4-1BB Signaling in T Lymphocytes	1.24	0.125	1	ATF2,MAPK14,MAPK8,RELA
IL-1 Signaling	1.23	0.0879	0.816	ADCY9,GNG2,MAP2K3,MAP2K6,MAPK14,MAPK8,PRKAG2,RELA
Toll-like Receptor Signaling	1.21	0.0921	0	MAP2K3,MAP2K6,MAPK14,MAPK8,RELA,TLR7,TNFAIP3
FGF Signaling	1.21	0.087	0.707	AKT2,ATF2,FGF20,MAP2K3,MAP2K6,MAPK14,MAPK8,PIK3R3
Thrombin Signaling	1.19	0.0711	0.302	ADCY9,AKT2,ARHGEF12,ARHGEF2,CAMK2D,GNG2,MAPK14,MYL1,MYL4,MYLPF,PIK3R3,PLCG2,PRKCI,RELA,RHOD
IL-17 Signaling	1.18	0.086	#NUM!	AKT2,ATF2,MAP2K3,MAP2K6,MAPK14,MAPK8,PIK3R3,RELA
Retinoic acid Mediated Apoptosis Signaling	1.18	0.0968	1.633	CFLAR,PARP1,PARP6,PARP8,PARP9,RARB
Molecular Mechanisms of Cancer	1.17	0.0635	#NUM!	ADCY9,AKT2,APH1A,ARHGEF12,ARHGEF2,BBC3,CAMK2D,CDK16,CFLAR,E2F3,FYN,FZD7,JAK3,MAP2K3,MAP2K6,MAPK14,MAPK8,PIK3R3,PRKAG2,PRKCI,PRKDC,RELA,RHOD,STK36,XIAP
Reelin Signaling in Neurons	1.16	0.0851	#NUM!	ARHGEF12,ARHGEF2,FYN,MAP3K10,MAPK8,MAPK8IP3,MAPT,PIK3R3
LPS-stimulated MAPK Signaling	1.14	0.0842	0	ATF2,MAP2K3,MAP2K6,MAPK14,MAPK8,PIK3R3,PRKCI,RELA
SAPK/JNK Signaling	1.13	0.0804	-1.414	ATF2,DUSP10,GNG2,HNRNPK,MAP3K10,MAP3K4,MAPK8,MAPK8IP3,PIK3R3
Apelin Adipocyte Signaling Pathway	1.12	0.0875	1.134	ADCY9,MAPK14,MAPK7,MAPK8,PRDX6,PRKAG2,SOD1
Signaling by Rho Family GTPases	1.12	0.0675	-0.535	ARHGEF12,ARHGEF2,CDH2,CDH23,CDH24,GNG2,MAP3K10,MAPK8,MYL1,MYL4,MYLPF,PARD3,PIK3R3,PKN1,PRKCI,RELA,RHOD
p53 Signaling	1.11	0.0796	0.378	AKT2,BBC3,GNL3,MAPK14,MAPK8,MED1,PIK3R3,PRKDC,TP53INP1
Apelin Cardiac Fibroblast Signaling Pathway	1.1	0.136	#NUM!	AKT2,ANGPT2,PRKAG2
Assembly of RNA Polymerase II Complex	1.1	0.1	#NUM!	ERCC2,GTF2H1,POLR2H,POLR2K,TAF6
Axonal Guidance Signaling	1.08	0.0602	#NUM!	Adam1a,ADAM33,ADAMTS10,ADAMTS3,ADAMTS7,AKT2,ARHGEF12,CXCL12,EFNA1,FYN,FZD7,GNG2,HERC2,MYL1,MYL4,MYLPF,NRP1,NTN4,PDGFA,PIK3R3,PLCG2,PRKAG2,PRKCI,RASSF5,RHOD,SEMA4C,SEMA4D,STK36,VEGFA,VEGFD
Epithelial Adherens Junction Signaling	1.07	0.0738	#NUM!	AKT2,CDH2,EPN2,KEAP1,MYL1,MYL4,MYO7A,NECTIN2,PARD3,SSX2IP,ZYX
Nitric Oxide Signaling in the Cardiovascular System	1.07	0.0783	-1	AKT2,ATP2A1,CACNA1D,HSP90B1,PIK3R3,PRKAG2,PRKCI,VEGFA,VEGFD
Amyloid Processing	1.07	0.098	#NUM!	AKT2,APH1A,MAPK14,MAPT,PRKAG2
Purine Nucleotides De Novo Biosynthesis II	1.05	0.182	#NUM!	ADSS2,PAICS
Taurine Biosynthesis	1.04	0.5	#NUM!	CSAD
Uridine-5'-phosphate Biosynthesis	1.04	0.5	#NUM!	CAD
GDP-L-fucose Biosynthesis I (from GDP-D-mannose)	1.04	0.5	#NUM!	TSTA3
Glycine Biosynthesis I	1.04	0.5	#NUM!	SHMT2
PPARα/RXRα Activation	1.04	0.0699	1.508	ADCY9,GPD2,HSP90B1,MAP2K3,MAP2K6,MAPK14,MAPK8,MED1,MEF2C,NCOR1,PLCG2,PRKAG2,RELA
IL-22 Signaling	1.01	0.125	#NUM!	AKT2,MAPK14,MAPK8
Semaphorin Signaling in Neurons	1.01	0.0943	#NUM!	ARHGEF12,FYN,NRP1,RHOD,SEMA4D
Androgen Signaling	1.01	0.0735	1.342	CACNA1D,CACNB1,ERCC2,GNG2,GTF2H1,POLR2H,POLR2K,PRKAG2,PRKCI,RELA
Phospholipase C Signaling	0.996	0.0656	-0.258	ADCY9,ARHGEF12,ARHGEF2,ATF2,FYN,GNG2,HDAC3,HDAC5,MEF2C,MYL1,MYL4,MYLPF,PLCG2,PRKCI,RELA,RHOD
Assembly of RNA Polymerase I Complex	0.987	0.167	#NUM!	TAF1A,UBTF
April Mediated Signaling	0.983	0.103	0	MAPK14,MAPK8,RELA,TRAF5
IL-17A Signaling in Gastric Cells	0.975	0.12	#NUM!	MAPK14,MAPK8,RELA
Aldosterone Signaling in Epithelial Cells	0.967	0.069	#NUM!	DNAJB2,DNAJB6,DNAJC14,DNAJC3,DNAJC4,DUSP1,HSP90B1,HSPA14,HSPA5,PIK3R3,PLCG2,PRKCI
eNOS Signaling	0.967	0.069	-1.265	ADCY9,AKT2,AQP5,HSP90B1,HSPA14,HSPA5,PIK3R3,PLCG2,PRKAG2,PRKCI,VEGFA,VEGFD
RhoGDI Signaling	0.951	0.0686	-0.302	ARHGAP6,ARHGDIB,ARHGEF12,ARHGEF2,CDH2,CDH23,CDH24,GNG2,MYL1,MYL4,MYLPF,RHOD
Antiproliferative Role of TOB in T Cell Signaling	0.936	0.115	#NUM!	CDC34,PABPC4,TOB1
NAD Salvage Pathway II	0.936	0.115	#NUM!	NT5C,NT5C2,NT5C3A
B Cell Activating Factor Signaling	0.924	0.0976	0	MAPK14,MAPK8,RELA,TRAF5
Mechanisms of Viral Exit from Host Cells	0.924	0.0976	#NUM!	CHMP3,CHMP4C,PRKCI,TSG101
Fatty Acid Activation	0.924	0.154	#NUM!	ACSL3,SLC27A3
Production of Nitric Oxide and Reactive Oxygen Species in Macrophages	0.914	0.0663	-0.277	AKT2,JAK3,MAP3K10,MAP3K4,MAP3K6,MAP3K8,MAPK14,MAPK8,PIK3R3,PLCG2,PRKCI,RELA,RHOD
Regulation of the Epithelial-Mesenchymal Transition Pathway	0.903	0.066	#NUM!	AKT2,APH1A,ARAF,CDH2,FGF20,FZD7,JAK3,MAP2K3,MAP2K6,PARD6G,PIK3R3,RELA,ZEB1
Corticotropin Releasing Hormone Signaling	0.9	0.0699	-0.333	ADCY9,ATF2,CACNA1D,CACNB1,MAPK14,MEF2C,PLCG2,PRKAG2,PRKCI,VEGFA
Hypoxia Signaling in the Cardiovascular System	0.9	0.0811	#NUM!	ATF2,CDC34,HSP90B1,UBE2H,UBE2Q2,VEGFA
D-myo-inositol (1,4,5)-Trisphosphate Biosynthesis	0.896	0.111	#NUM!	PI4KB,PIP4K2A,PLCG2
Diphthamide Biosynthesis	0.879	0.333	#NUM!	DPH6
Coenzyme A Biosynthesis	0.879	0.333	#NUM!	PPCDC
S-methyl-5-thio-α-D-ribose 1-phosphate Degradation	0.879	0.333	#NUM!	ADI1
Inosine-5'-phosphate Biosynthesis II	0.879	0.333	#NUM!	PAICS
Oxidized GTP and dGTP Detoxification	0.879	0.333	#NUM!	NUDT1
S-adenosyl-L-methionine Biosynthesis	0.879	0.333	#NUM!	MAT1A
N-acetylglucosamine Degradation I	0.879	0.333	#NUM!	GNPDA2
Fc Epsilon RI Signaling	0.876	0.0709	-1	AKT2,FYN,MAP2K3,MAP2K6,MAPK14,MAPK8,PIK3R3,PLCG2,PRKCI
Apelin Endothelial Signaling Pathway	0.876	0.0709	1	ADCY9,AKT2,HDAC5,MAPK8,MEF2C,PIK3R3,PRKAG2,PRKCI,RELA
DNA Double-Strand Break Repair by Homologous Recombination	0.873	0.143	#NUM!	RAD52,RPA1
DNA Double-Strand Break Repair by Non-Homologous End Joining	0.873	0.143	#NUM!	PARP1,PRKDC
Phenylalanine Degradation IV (Mammalian, via Side Chain)	0.873	0.143	#NUM!	AASDH,SLC27A3
Colanic Acid Building Blocks Biosynthesis	0.873	0.143	#NUM!	GMPPB,TSTA3
CREB Signaling in Neurons	0.863	0.0639	-1	ADCY9,AKT2,ATF2,CACNA1D,CACNB1,CAMK2D,GNG2,GRIK3,PIK3R3,PLCG2,POLR2H,POLR2K,PRKAG2,PRKCI
CCR5 Signaling in Macrophages	0.842	0.0745	-1	CACNA1D,CACNB1,GNG2,MAPK14,MAPK8,PLCG2,PRKCI
Renin-Angiotensin Signaling	0.833	0.0692	0	ADCY9,ATF2,MAPK14,MAPK8,PIK3R3,PLCG2,PRKAG2,PRKCI,RELA
autophagy	0.824	0.082	#NUM!	ATG13,ATG4C,BECN1,NBR1,WIPI1
Cellular Effects of Sildenafil (Viagra)	0.818	0.0687	#NUM!	ADCY9,CACNA1D,MYL1,MYL4,MYLPF,PABPC4,PDE4B,PLCG2,PRKAG2
UVA-Induced MAPK Signaling	0.818	0.0708	#NUM!	MAPK14,MAPK8,PARP1,PARP6,PARP8,PARP9,PIK3R3,PLCG2
Tight Junction Signaling	0.81	0.0655	#NUM!	AKT2,ARHGEF2,GPAA1,HSF1,MPDZ,MYL1,MYL4,NECTIN2,PRKAG2,PRKCI,RELA
VEGF Family Ligand-Receptor Interactions	0.81	0.0729	-1.633	AKT2,NRP1,PIK3R3,PLCG2,PRKCI,VEGFA,VEGFD
NF-κB Signaling	0.804	0.0642	-0.577	AKT2,ARAF,MALT1,MAP2K6,MAP3K8,MAPK8,PIK3R3,PLCG2,RELA,TLR7,TNFAIP3,TRAF5
Calcium Signaling	0.801	0.0631	1.89	ATF2,ATP2A1,CACNA1D,CACNB1,CAMK2D,HDAC3,HDAC5,MEF2C,MICU1,MYL1,MYL4,PRKAG2,TNNT3
Sonic Hedgehog Signaling	0.799	0.1	#NUM!	GRK2,PRKAG2,STK36
Protein Kinase A Signaling	0.79	0.0576	0.229	ADCY9,ADD2,ADD3,ATF2,CAMK2D,CDC23,CDC27,CREM,DUSP1,DUSP10,GNG2,H1-3,H1f4,MYL1,MYL4,MYLPF,PDE4B,PLCG2,PRKAG2,PRKCI,PTPN5,PTPRE,RELA
Role of BRCA1 in DNA Damage Response	0.785	0.075	#NUM!	E2F3,POU2F1,RBBP8,RPA1,SMARCA4,SMARCE1
IL-17A Signaling in Airway Cells	0.785	0.075	0	AKT2,JAK3,MAPK14,MAPK8,PIK3R3,RELA
Activation of IRF by Cytosolic Pattern Recognition Receptors	0.783	0.0794	1.342	ATF2,IRF3,MAPK8,RELA,ZBP1
Granzyme B Signaling	0.777	0.125	#NUM!	PARP1,PRKDC
Parkinson's Signaling	0.777	0.125	#NUM!	MAPK14,MAPK8
Opioid Signaling Pathway	0.777	0.061	0.775	ADCY9,AKT2,AP1G2,ATF2,CACNA1D,CACNB1,CAMK2D,FYN,GNG2,GRK2,MAP2K3,MAP2K6,MAPK7,PRKAG2,PRKCI
Clathrin-mediated Endocytosis Signaling	0.77	0.0622	#NUM!	AP1G2,CD2AP,CTTN,FGF20,GAK,PDGFA,PICALM,PIK3R3,SH3KBP1,SNAP91,TSG101,VEGFA,VEGFD
Arsenate Detoxification I (Glutaredoxin)	0.764	0.25	#NUM!	GLRX2
Branched-chain α-keto acid Dehydrogenase Complex	0.764	0.25	#NUM!	DBT
Methylmalonyl Pathway	0.764	0.25	#NUM!	PCCA
α-tocopherol Degradation	0.764	0.25	#NUM!	CYP4F3
Glycerol-3-phosphate Shuttle	0.764	0.25	#NUM!	GPD2
N-acetylglucosamine Degradation II	0.764	0.25	#NUM!	GNPDA2
CXCR4 Signaling	0.762	0.064	-0.302	ADCY9,AKT2,CXCL12,GNG2,MAPK8,MYL1,MYL4,MYLPF,PIK3R3,PRKCI,RHOD
Acute Myeloid Leukemia Signaling	0.762	0.0707	0	AKT2,ARAF,IDH2,MAP2K3,MAP2K6,PIK3R3,RELA
p38 MAPK Signaling	0.747	0.0678	0.378	ATF2,DUSP1,DUSP10,MAP2K3,MAP2K6,MAPK14,MAPT,MEF2C
Type II Diabetes Mellitus Signaling	0.745	0.0645	-0.816	ACSL3,AKT2,CACNA1D,CACNB1,MAPK8,PIK3R3,PRKAG2,PRKCI,RELA,SLC27A3
RAN Signaling	0.735	0.118	#NUM!	KPNA1,KPNA6
γ-linolenate Biosynthesis II (Animals)	0.735	0.118	#NUM!	ACSL3,SLC27A3
Mitochondrial L-carnitine Shuttle Pathway	0.735	0.118	#NUM!	ACSL3,SLC27A3
Telomerase Signaling	0.733	0.0672	0.447	AKT2,DKC1,ELF1,HDAC3,HDAC5,HSP90B1,PIK3R3,TERF1
UVC-Induced MAPK Signaling	0.724	0.0816	-1	ARAF,MAPK14,MAPK8,PRKCI
Neurotrophin/TRK Signaling	0.717	0.0714	-0.816	ATF2,KLK3,MAP2K3,MAP2K6,MAPK8,PIK3R3
Endocannabinoid Cancer Inhibition Pathway	0.71	0.0633	1.265	ADCY9,AKT2,ATF2,MAP2K3,MAP2K6,MAPK14,PIK3R3,PRKAG2,VEGFA,VEGFD
NER Pathway	0.703	0.068	0	COPS4,DNA2,ERCC2,GTF2H1,POLR2H,POLR2K,RPA1
TNFR1 Signaling	0.701	0.08	#NUM!	MAPK8,RELA,TNFAIP3,XIAP
P2Y Purigenic Receptor Signaling Pathway	0.701	0.0643	-0.333	ADCY9,AKT2,ATF2,GNG2,PIK3R3,PLCG2,PRKAG2,PRKCI,RELA
Neuroinflammation Signaling Pathway	0.699	0.0575	0	AKT2,APH1A,ATF2,CD200R1,CFLAR,CXCL12,IRF3,JAK3,KLK3,MAPK14,MAPK7,MAPK8,MAPT,PIK3R3,PLCG2,RELA,TLR7,XIAP
Apelin Muscle Signaling Pathway	0.697	0.111	#NUM!	AKT2,PRKAG2
Glioma Signaling	0.695	0.0656	-1.633	AKT2,CAMK2D,E2F3,IDH2,PDGFA,PIK3R3,PLCG2,PRKCI
Pancreatic Adenocarcinoma Signaling	0.695	0.0656	-1.134	AKT2,E2F3,JAK3,MAPK8,PIK3R3,RELA,VEGFA,VEGFD
Regulation of IL-2 Expression in Activated and Anergic T Lymphocytes	0.686	0.0698	#NUM!	FYN,MALT1,MAPK8,PLCG2,RELA,TOB1
RhoA Signaling	0.682	0.065	-1.134	ARHGAP6,ARHGEF12,MYL1,MYL4,MYLPF,PKN1,PLEKHG5,RTKN
Trehalose Degradation II (Trehalase)	0.678	0.2	#NUM!	HK2
CMP-N-acetylneuraminate Biosynthesis I (Eukaryotes)	0.678	0.2	#NUM!	NANS
2-oxobutanoate Degradation I	0.678	0.2	#NUM!	PCCA
dTMP De Novo Biosynthesis	0.678	0.2	#NUM!	SHMT2
Folate Polyglutamylation	0.678	0.2	#NUM!	SHMT2
IL-10 Signaling	0.672	0.0725	#NUM!	MAP2K3,MAP2K6,MAPK14,MAPK8,RELA
ERK5 Signaling	0.672	0.0725	2.236	ATF2,MAP3K8,MAPK7,MEF2C,WNK1
ErbB Signaling	0.662	0.066	-1.134	MAP2K3,MAP2K6,MAPK14,MAPK8,PIK3R3,PLCG2,PRKCI
DNA damage-induced 14-3-3σ Signaling	0.662	0.105	#NUM!	AKT2,RAD17
Macropinocytosis Signaling	0.642	0.0674	-1	ABI1,PDGFA,PIK3R3,PLCG2,PRKCI,USP6NL
IL-8 Signaling	0.631	0.0588	-0.905	AKT2,ANGPT2,ARAF,GNG2,MAPK8,PIK3R3,PRKCI,RAB11FIP2,RELA,RHOD,VEGFA,VEGFD
Cardiomyocyte Differentiation via BMP Receptors	0.629	0.1	#NUM!	ATF2,MEF2C
Granzyme A Signaling	0.629	0.1	#NUM!	H1-3,H1f4
Role of Macrophages, Fibroblasts and Endothelial Cells in Rheumatoid Arthritis	0.623	0.0557	#NUM!	AKT2,ATF2,CAMK2D,CXCL12,DKK3,FZD7,MAP2K3,MAP2K6,MAPK14,PDGFA,PIK3R3,PLCG2,PRKCI,RELA,TLR7,TRAF5,VEGFA,VEGFD
Ephrin B Signaling	0.622	0.0694	0	ABI1,CAP1,CXCL12,GNG2,HNRNPK
Antioxidant Action of Vitamin C	0.622	0.0642	0.816	MAPK14,MAPK8,PLB1,PLBD1,PLCG2,RELA,TXNRD2
Oxidative Phosphorylation	0.622	0.0642	-1.89	ATP5MC1,ATP5PF,ATPAF1,NDUFA10,NDUFA7,NDUFAB1,NDUFB8
Chondroitin and Dermatan Biosynthesis	0.607	0.167	#NUM!	CHPF
UDP-N-acetyl-D-glucosamine Biosynthesis II	0.607	0.167	#NUM!	GNPNAT1
Rapoport-Luebering Glycolytic Shunt	0.607	0.167	#NUM!	PGAM1
GDP-mannose Biosynthesis	0.607	0.167	#NUM!	GMPPB
Cancer Drug Resistance By Drug Efflux	0.606	0.0727	#NUM!	ABCC1,AKT2,ARAF,PIK3R3
Adrenomedullin signaling pathway	0.602	0.058	0	ADCY9,AKT2,ARAF,MAP2K3,MAP2K6,MAPK14,MAPK7,MAPK8,PIK3R3,PLCG2,PRKAG2,RELA
Neuregulin Signaling	0.587	0.0645	-0.447	AKT2,HSP90B1,PIK3R3,PLCG2,PRKCI,RNF41
TGF-β Signaling	0.587	0.0645	0	MAP2K3,MAP2K6,MAPK14,MAPK8,PITX2,SMURF2
GPCR-Mediated Nutrient Sensing in Enteroendocrine Cells	0.585	0.0625	-0.378	ADCY9,CACNA1D,CACNB1,GNG2,PLCG2,PRKAG2,PRKCI
EIF2 Signaling	0.583	0.0568	1.414	AGO1,AGO2,AKT2,EIF2B5,EIF4A2,EIF4G3,HSPA5,PIK3R3,RPL15,RPL38,RPL7L1,VEGFA,XIAP
TREM1 Signaling	0.577	0.0667	0.447	AKT2,NLRP4,PLCG2,RELA,TLR7
Amyotrophic Lateral Sclerosis Signaling	0.573	0.0619	-1.633	CACNA1D,GRIK3,PIK3R3,SOD1,VEGFA,VEGFD,XIAP
Hereditary Breast Cancer Signaling	0.569	0.0592	#NUM!	AKT2,HDAC3,HDAC5,PIK3R3,POLR2H,POLR2K,RPA1,SMARCA4,SMARCE1
PEDF Signaling	0.561	0.0632	1.633	AKT2,CFLAR,MAPK14,PIK3R3,RELA,ZEB1
Superpathway of Serine and Glycine Biosynthesis I	0.55	0.143	#NUM!	SHMT2
Thioredoxin Pathway	0.55	0.143	#NUM!	TXNRD2
Phosphatidylcholine Biosynthesis I	0.55	0.143	#NUM!	CHKB
Chemokine Signaling	0.548	0.0649	-1.342	CAMK2D,CXCL12,MAPK14,MAPK8,PLCG2
PI3K Signaling in B Lymphocytes	0.544	0.0593	0	AKT2,ATF2,CAMK2D,FYN,MALT1,PLCG2,PRKCI,RELA
Apelin Pancreas Signaling Pathway	0.538	0.0678	0	MAPK8,PIK3R3,PRKAG2,RELA
Colorectal Cancer Metastasis Signaling	0.536	0.0549	-0.832	ADCY9,AKT2,FZD7,GNG2,GRK2,JAK3,MAPK8,PIK3R3,PRKAG2,RELA,RHOD,TLR7,VEGFA,VEGFD
VDR/RXR Activation	0.535	0.0641	#NUM!	KLF4,MED1,NCOR1,PDGFA,PRKCI
IL-6 Signaling	0.535	0.0588	0	AKT2,MAP2K3,MAP2K6,MAPK14,MAPK8,PIK3R3,RELA,VEGFA
ILK Signaling	0.52	0.0558	-0.302	AKT2,ATF2,MAP2K6,MAPK8,MYL1,MYL4,PIK3R3,RELA,RHOD,VEGFA,VEGFD
Ephrin Receptor Signaling	0.52	0.0565	0	ABI1,AKT2,ATF2,CXCL12,EFNA1,FYN,GNG2,PDGFA,VEGFA,VEGFD
Intrinsic Prothrombin Activation Pathway	0.514	0.0714	#NUM!	F10,KLK3,KLK4
Induction of Apoptosis by HIV1	0.507	0.0656	0	BBC3,MAPK8,RELA,XIAP
G Beta Gamma Signaling	0.507	0.0588	0.378	AKT2,CACNA1D,CACNB1,GNG2,PLCG2,PRKAG2,PRKCI
Superoxide Radicals Degradation	0.502	0.125	#NUM!	SOD1
Hepatic Cholestasis	0.495	0.0562	#NUM!	ABCC1,ADCY9,MAP3K4,MAPK8,NR1H3,PPRC1,PRKAG2,PRKCI,RELA
Cardiac β-adrenergic Signaling	0.495	0.0571	1.633	ADCY9,ATP2A1,CACNA1D,GNG2,GRK2,PDE4B,PKIG,PRKAG2
Wnt/Ca+ pathway	0.493	0.0645	0	ATF2,FZD7,PLCG2,RELA
Role of JAK family kinases in IL-6-type Cytokine Signaling	0.492	0.08	#NUM!	MAPK14,MAPK8
PPAR Signaling	0.491	0.0594	0.816	HSP90B1,MED1,NCOR1,NR1H3,PDGFA,RELA
HMGB1 Signaling	0.485	0.0567	0.707	AKT2,MAP2K3,MAP2K6,MAPK14,MAPK8,PIK3R3,RELA,RHOD
Aryl Hydrocarbon Receptor Signaling	0.476	0.0563	-0.378	HSP90B1,MAPK8,MCM7,MED1,NQO2,RARB,RELA,SMARCA4
Lipid Antigen Presentation by CD1	0.47	0.0769	#NUM!	AP1G2,CANX
Glycolysis I	0.47	0.0769	#NUM!	ALDOC,PGAM1
Gluconeogenesis I	0.47	0.0769	#NUM!	ALDOC,PGAM1
Prostate Cancer Signaling	0.469	0.0583	#NUM!	AKT2,ATF2,HSP90B1,KLK3,PIK3R3,RELA
iNOS Signaling	0.462	0.0667	#NUM!	JAK3,MAPK14,RELA
IL-15 Signaling	0.46	0.0595	#NUM!	AKT2,JAK3,MAPK14,PIK3R3,RELA
Sucrose Degradation V (Mammalian)	0.46	0.111	#NUM!	ALDOC
Phosphatidylethanolamine Biosynthesis II	0.46	0.111	#NUM!	CHKB
Folate Transformations I	0.46	0.111	#NUM!	SHMT2
PXR/RXR Activation	0.452	0.0615	#NUM!	AKT2,PRKAG2,RELA,SCD
CDK5 Signaling	0.449	0.0571	-0.816	ADCY9,MAPK14,MAPK7,MAPK8,MAPT,PRKAG2
Pyrimidine Ribonucleotides De Novo Biosynthesis	0.447	0.0652	#NUM!	CAD,CANT1,CTPS1
FAT10 Cancer Signaling Pathway	0.447	0.0652	#NUM!	ACKR3,AKT2,RELA
HIF1α Signaling	0.44	0.0556	#NUM!	AKT2,MAPK14,MAPK7,MAPK8,PIK3R3,VEGFA,VEGFD
Mitotic Roles of Polo-Like Kinase	0.44	0.0606	#NUM!	CDC23,CDC27,HSP90B1,STAG2
mTOR Signaling	0.437	0.0529	-1.134	AKT2,ATG13,EIF4A2,EIF4G3,FKBP1A,PIK3R3,PRKAG2,PRKCI,RHOD,VEGFA,VEGFD
Insulin Receptor Signaling	0.433	0.0544	-1.134	AKT2,EIF2B5,FYN,MAPK8,PIK3R3,PRKAG2,PRKCI,TRIP10
IL-9 Signaling	0.432	0.0638	#NUM!	JAK3,PIK3R3,RELA
Gαs Signaling	0.428	0.0561	0	ADCY9,ADD2,ADD3,ATF2,GNG2,PRKAG2
FcγRIIB Signaling in B Lymphocytes	0.427	0.0575	#NUM!	CACNA1D,CACNB1,MAPK8,PIK3R3,PLCG2
Small Cell Lung Cancer Signaling	0.427	0.0575	0	AKT2,PIK3R3,RARB,RELA,TRAF5
Cell Cycle: G1/S Checkpoint Regulation	0.427	0.0597	0	E2F3,GNL3,HDAC3,HDAC5
Calcium Transport I	0.424	0.1	#NUM!	ATP2A1
GDP-glucose Biosynthesis	0.424	0.1	#NUM!	HK2
Glycine Betaine Degradation	0.424	0.1	#NUM!	SHMT2
Sperm Motility	0.421	0.0547	-1.134	LTK,PDE4B,PLB1,PLBD1,PLCG2,PRKAG2,PRKCI
Erythropoietin Signaling	0.416	0.0568	#NUM!	AKT2,PIK3R3,PLCG2,PRKCI,RELA
Leptin Signaling in Obesity	0.416	0.0568	#NUM!	ADCY9,AKT2,PIK3R3,PLCG2,PRKAG2
Osteoarthritis Pathway	0.416	0.0521	-0.302	ACVRL1,ATF2,C1QTNF4,FZD7,HDAC3,MEF2C,PRKAG2,PTHLH,RELA,VEGFA,VEGFD
UVB-Induced MAPK Signaling	0.415	0.0588	-1	MAPK14,MAPK8,PIK3R3,PRKCI
PAK Signaling	0.409	0.055	-0.816	MAPK8,MYL1,MYL4,MYLPF,PDGFA,PIK3R3
Tec Kinase Signaling	0.407	0.0526	-1.414	FYN,GNG2,JAK3,MAPK8,PIK3R3,PLCG2,PRKCI,RELA,RHOD
Leukocyte Extravasation Signaling	0.403	0.0516	-2.53	ARHGAP6,CTTN,CXCL12,MAP3K4,MAPK14,MAPK8,PIK3R3,PLCG2,PRKCI,RASSF5,SIPA1
Lymphotoxin β Receptor Signaling	0.403	0.058	#NUM!	AKT2,PIK3R3,RELA,TRAF5
Chondroitin Sulfate Biosynthesis (Late Stages)	0.402	0.0612	#NUM!	CHPF,HS3ST3A1,HS6ST1
Glucose and Glucose-1-phosphate Degradation	0.393	0.0909	#NUM!	HK2
Dolichyl-diphosphooligosaccharide Biosynthesis	0.393	0.0909	#NUM!	ALG6
EGF Signaling	0.391	0.0571	0	AKT2,MAPK14,MAPK8,PIK3R3
VEGF Signaling	0.391	0.0541	-1.342	AKT2,EIF2B5,PIK3R3,PLCG2,VEGFA,VEGFD
α-Adrenergic Signaling	0.376	0.0543	#NUM!	ADCY9,GNG2,PLCG2,PRKAG2,PRKCI
Factors Promoting Cardiogenesis in Vertebrates	0.376	0.0543	#NUM!	ATF2,FZD7,MAPK14,MEF2C,PRKCI
G Protein Signaling Mediated by Tubby	0.375	0.0645	#NUM!	GNG2,PLCG2
Chronic Myeloid Leukemia Signaling	0.374	0.0531	#NUM!	AKT2,E2F3,HDAC3,HDAC5,PIK3R3,RELA
Acute Phase Response Signaling	0.372	0.0511	1.414	AKT2,C1S,HNRNPK,MAP2K3,MAP2K6,MAPK14,MAPK8,PIK3R3,RELA
IL-2 Signaling	0.37	0.0556	#NUM!	AKT2,JAK3,MAPK8,PIK3R3
IL-7 Signaling Pathway	0.367	0.0538	-0.447	AKT2,FYN,JAK3,MAPK14,PIK3R3
AMPK Signaling	0.366	0.0502	1	AKT2,ATF2,CAB39,MAP2K3,MAPK14,PIK3R3,PPM1B,PRKAG2,SMARCA4,SMARCE1,STRADA
Mouse Embryonic Stem Cell Pluripotency	0.366	0.0526	0	AKT2,FZD7,JAK3,MAPK14,PIK3R3,XIAP
BER pathway	0.364	0.0833	#NUM!	PARP1
Endothelin-1 Signaling	0.359	0.0503	-1.265	ADCY9,ARAF,MAPK14,MAPK7,MAPK8,PIK3R3,PLB1,PLBD1,PLCG2,PRKCI
Fatty Acid β-oxidation I	0.359	0.0625	#NUM!	ACSL3,SLC27A3
HER-2 Signaling in Breast Cancer	0.34	0.0521	#NUM!	AKT2,PARD3,PARD6G,PIK3R3,PRKCI
Apoptosis Signaling	0.34	0.0521	-0.447	MAPK8,PARP1,PLCG2,RELA,XIAP
Assembly of RNA Polymerase III Complex	0.338	0.0769	#NUM!	GTF3C1
Oleate Biosynthesis II (Animals)	0.338	0.0769	#NUM!	SCD
NAD Phosphorylation and Dephosphorylation	0.338	0.0769	#NUM!	NADK
Bile Acid Biosynthesis, Neutral Pathway	0.338	0.0769	#NUM!	AKR1C3
14-3-3-mediated Signaling	0.335	0.0504	-0.816	AKT2,MAPK8,MAPT,PIK3R3,PLCG2,PRKCI,STRADA
Role of Pattern Recognition Receptors in Recognition of Bacteria and Viruses	0.335	0.0504	-0.378	IRF3,MAPK8,PIK3R3,PLCG2,PRKCI,RELA,TLR7
Heparan Sulfate Biosynthesis (Late Stages)	0.33	0.0526	0	HS3ST3A1,HS6ST1,PRDX6,TARS2
DNA Methylation and Transcriptional Repression Signaling	0.328	0.0588	#NUM!	CHD3,MBD3
Gαq Signaling	0.324	0.0494	-0.707	AKT2,GNG2,GRK2,PIK3R3,PLCG2,PRKCI,RELA,RHOD
PDGF Signaling	0.323	0.051	-2.236	JAK3,MAPK8,PDGFA,PIK3R3,PLCG2
Relaxin Signaling	0.318	0.0491	-0.378	ADCY9,AKT2,GNG2,PDE4B,PIK3R3,PRKAG2,RELA,VEGFA
Dopamine-DARPP32 Feedback in cAMP Signaling	0.318	0.0491	0	ADCY9,ATF2,ATP2A1,CACNA1D,CREM,PLCG2,PRKAG2,PRKCI
Androgen Biosynthesis	0.315	0.0714	#NUM!	AKR1C3
TWEAK Signaling	0.314	0.0571	#NUM!	RELA,XIAP
IL-17A Signaling in Fibroblasts	0.314	0.0571	#NUM!	MAPK14,RELA
Role of CHK Proteins in Cell Cycle Checkpoint Control	0.307	0.0526	#NUM!	E2F3,RAD17,RPA1
Chondroitin Sulfate Biosynthesis	0.307	0.0526	#NUM!	CHPF,HS3ST3A1,HS6ST1
Regulation of eIF4 and p70S6K Signaling	0.305	0.0485	#NUM!	AGO1,AGO2,AKT2,EIF2B5,EIF4A2,EIF4G3,MAPK14,PIK3R3
Role of PI3K/AKT Signaling in the Pathogenesis of Influenza	0.294	0.05	1	AKT2,IRF3,PIK3R3,RELA
Telomere Extension by Telomerase	0.294	0.0667	#NUM!	TERF1
ErbB4 Signaling	0.294	0.05	#NUM!	APH1A,PIK3R3,PLCG2,PRKCI
Cdc42 Signaling	0.293	0.0479	0.816	ATF2,MAPK14,MAPK8,MYL1,MYL4,MYLPF,PARD3,PRKCI
Rac Signaling	0.291	0.0484	-1	MAPK8,MCF2L,PARD3,PIK3R3,PRKCI,RELA
Complement System	0.288	0.0541	#NUM!	C1QBP,C1S
Dermatan Sulfate Biosynthesis	0.287	0.0508	#NUM!	CHPF,HS3ST3A1,HS6ST1
Breast Cancer Regulation by Stathmin1	0.286	0.0472	#NUM!	ADCY9,ARHGEF12,ARHGEF2,CAMK2D,E2F3,GNG2,PIK3R3,PRKAG2,PRKCI,TSG101
Role of Osteoblasts, Osteoclasts and Chondrocytes in Rheumatoid Arthritis	0.28	0.0468	#NUM!	AKT2,DKK3,FZD7,MAP2K3,MAP2K6,MAPK14,MAPK8,PIK3R3,RELA,TRAF5,XIAP
IL-12 Signaling and Production in Macrophages	0.277	0.0473	#NUM!	AKT2,MAP3K8,MAPK14,MAPK8,PIK3R3,PRKCI,RELA
Sphingosine-1-phosphate Signaling	0.277	0.0476	0	ADCY9,AKT2,PDGFA,PIK3R3,PLCG2,RHOD
Phagosome Maturation	0.277	0.0473	#NUM!	ATP6V0E2,CANX,DYNC1H1,DYNLT1,GPAA1,PRDX6,TSG101
Glioblastoma Multiforme Signaling	0.277	0.0471	-0.378	AKT2,E2F3,FZD7,NF2,PDGFA,PIK3R3,PLCG2,RHOD
Extrinsic Prothrombin Activation Pathway	0.275	0.0625	#NUM!	F10
Mismatch Repair in Eukaryotes	0.275	0.0625	#NUM!	RPA1
Chondroitin Sulfate Degradation (Metazoa)	0.275	0.0625	#NUM!	ARSB
Vitamin-C Transport	0.275	0.0625	#NUM!	TXNRD2
Melanocyte Development and Pigmentation Signaling	0.271	0.0476	-0.447	ADCY9,ATF2,PIK3R3,PLCG2,PRKAG2
Superpathway of Inositol Phosphate Compounds	0.271	0.0464	0.905	DUSP1,DUSP10,FYN,IP6K1,NT5C,NUDT1,PI4KB,PIK3R3,PIP4K2A,PLCG2,PPIP5K2
Heparan Sulfate Biosynthesis	0.27	0.0482	0	HS3ST3A1,HS6ST1,PRDX6,TARS2
PCP pathway	0.268	0.0492	#NUM!	ATF2,FZD7,MAPK8
GDNF Family Ligand-Receptor Interactions	0.262	0.0476	-2	GFRA3,MAPK8,PIK3R3,PLCG2
Ephrin A Signaling	0.26	0.0484	#NUM!	EFNA1,FYN,PIK3R3
PI3K/AKT Signaling	0.259	0.0465	0.816	AKT2,HSP90B1,JAK3,MAP3K8,PIK3R3,RELA
D-myo-inositol (1,4,5)-trisphosphate Degradation	0.258	0.0588	#NUM!	BPNT1
FAK Signaling	0.257	0.0467	#NUM!	AKT2,ASAP1,FYN,PIK3R3,PLCG2
Non-Small Cell Lung Cancer Signaling	0.255	0.0471	#NUM!	AKT2,PIK3R3,RARB,RASSF5
Phospholipases	0.251	0.0476	#NUM!	PLB1,PLBD1,PLCG2
Angiopoietin Signaling	0.247	0.0465	#NUM!	AKT2,ANGPT2,PIK3R3,RELA
nNOS Signaling in Skeletal Muscle Cells	0.244	0.0488	#NUM!	CACNA1D,CACNB1
Valine Degradation I	0.242	0.0556	#NUM!	DBT
MIF Regulation of Innate Immunity	0.234	0.0476	#NUM!	MAPK8,RELA
tRNA Splicing	0.234	0.0476	#NUM!	PDE4B,TSEN34
GADD45 Signaling	0.227	0.0526	#NUM!	MAP3K4
Methylglyoxal Degradation III	0.227	0.0526	#NUM!	AKR1C3
The Visual Cycle	0.213	0.05	#NUM!	AKR1C3
Inflammasome pathway	0.213	0.05	#NUM!	NEK7
Maturity Onset Diabetes of Young (MODY) Signaling	0.201	0.0476	#NUM!	CACNA1D
Natural Killer Cell Signaling	0	0.0385	#NUM!	AKT2,FYN,PIK3R3,PLCG2,PRKCI
Circadian Rhythm Signaling	0	0.0303	#NUM!	ATF2
Synaptic Long Term Potentiation	0	0.0397	-0.447	ATF2,CAMK2D,PLCG2,PRKAG2,PRKCI
Actin Cytoskeleton Signaling	0	0.0346	-0.447	ARHGAP24,ARHGEF12,FGF20,MYL1,MYL4,MYLPF,PDGFA,PIK3R3
Synaptic Long Term Depression	0	0.0323	-0.816	CACNA1D,CACNB1,PLB1,PLBD1,PLCG2,PRKCI
LPS/IL-1 Mediated Inhibition of RXR Function	0	0.0269	#NUM!	ACSL3,HS3ST3A1,HS6ST1,MAPK8,NR1H3,SLC27A3
Coagulation System	0	0.0286	#NUM!	F10
LXR/RXR Activation	0	0.0413	#NUM!	IRF3,NCOR1,NR1H3,RELA,SCD
Hepatic Fibrosis / Hepatic Stellate Cell Activation	0	0.0323	#NUM!	MYL1,MYL4,PDGFA,RELA,VEGFA,VEGFD
FXR/RXR Activation	0	0.0238	#NUM!	AKT2,MAPK8,NR1H3
Ceramide Signaling	0	0.0396	0	AKT2,MAPK8,PIK3R3,RELA
Regulation of Actin-based Motility by Rho	0	0.0449	1	MYL1,MYL4,MYLPF,RHOD
Caveolar-mediated Endocytosis Signaling	0	0.0282	#NUM!	FLOT2,FYN
Fcγ Receptor-mediated Phagocytosis in Macrophages and Monocytes	0	0.0435	-1	AKT2,FYN,PIK3R3,PRKCI
Role of RIG1-like Receptors in Antiviral Innate Immunity	0	0.0455	#NUM!	IRF3,RELA
Role of NFAT in Regulation of the Immune Response	0	0.0415	0.378	AKT2,ATF2,FYN,GNG2,MEF2C,PIK3R3,PLCG2,RELA
NF-κB Activation by Viruses	0	0.0421	0	AKT2,PIK3R3,PRKCI,RELA
Calcium-induced T Lymphocyte Apoptosis	0	0.0303	#NUM!	ATP2A1,PRKCI
IL-3 Signaling	0	0.0333	#NUM!	AKT2,PIK3R3,PRKCI
fMLP Signaling in Neutrophils	0	0.031	-1	GNG2,PIK3R3,PRKCI,RELA
Thrombopoietin Signaling	0	0.0417	#NUM!	PIK3R3,PLCG2,PRKCI
CTLA4 Signaling in Cytotoxic T Lymphocytes	0	0.0396	#NUM!	AKT2,AP1G2,FYN,PIK3R3
CCR3 Signaling in Eosinophils	0	0.0292	#NUM!	GNG2,MAPK14,PIK3R3,PRKCI
Oncostatin M Signaling	0	0.025	#NUM!	JAK3
CD28 Signaling in T Helper Cells	0	0.0448	0	AKT2,FYN,MALT1,MAPK8,PIK3R3,RELA
Virus Entry via Endocytic Pathways	0	0.0424	#NUM!	AP1G2,FYN,PIK3R3,PLCG2,PRKCI
Dendritic Cell Maturation	0	0.0357	0.378	AKT2,ATF2,MAPK14,MAPK8,PIK3R3,PLCG2,RELA
Neuropathic Pain Signaling In Dorsal Horn Neurons	0	0.0427	-1.342	CAMK2D,PIK3R3,PLCG2,PRKAG2,PRKCI
CNTF Signaling	0	0.0141	#NUM!	PIK3R3
Agrin Interactions at Neuromuscular Junction	0	0.0267	#NUM!	CTTN,MAPK8
Docosahexaenoic Acid (DHA) Signaling	0	0.037	#NUM!	AKT2,PIK3R3
iCOS-iCOSL Signaling in T Helper Cells	0	0.032	0	AKT2,CAMK2D,PIK3R3,RELA
Cell Cycle Regulation by BTG Family Proteins	0	0.027	#NUM!	E2F3
FLT3 Signaling in Hematopoietic Progenitor Cells	0	0.0435	1	AKT2,ATF2,MAPK14,PIK3R3
Polyamine Regulation in Colon Cancer	0	0.0455	#NUM!	PSMF1
Human Embryonic Stem Cell Pluripotency	0	0.0414	#NUM!	AKT2,FZD7,KLK3,PDGFA,PIK3R3,SALL4
Antiproliferative Role of Somatostatin Receptor 2	0	0.023	#NUM!	GNG2,PIK3R3
Role of Oct4 in Mammalian Embryonic Stem Cell Pluripotency	0	0.0435	#NUM!	PARP1,SALL4
Role of NANOG in Mammalian Embryonic Stem Cell Pluripotency	0	0.0385	0	AKT2,FZD7,JAK3,PIK3R3,SALL4
Growth Hormone Signaling	0	0.0349	#NUM!	PIK3R3,PLCG2,PRKCI
Prolactin Signaling	0	0.044	-2	FYN,PIK3R3,PLCG2,PRKCI
Melanoma Signaling	0	0.0317	#NUM!	AKT2,PIK3R3
Renal Cell Carcinoma Signaling	0	0.0333	#NUM!	AKT2,PIK3R3,VEGFA
Type I Diabetes Mellitus Signaling	0	0.045	0.447	MAP2K3,MAP2K6,MAPK14,MAPK8,RELA
Endometrial Cancer Signaling	0	0.0278	#NUM!	AKT2,PIK3R3
Basal Cell Carcinoma Signaling	0	0.0278	#NUM!	FZD7,STK36
Primary Immunodeficiency Signaling	0	0.02	#NUM!	JAK3
Thyroid Cancer Signaling	0	0.0435	#NUM!	CXCL12,KLK3
Bladder Cancer Signaling	0	0.0319	#NUM!	FGF20,VEGFA,VEGFD
p70S6K Signaling	0	0.0357	-1.342	AKT2,MAPT,PIK3R3,PLCG2,PRKCI
Myc Mediated Apoptosis Signaling	0	0.039	#NUM!	AKT2,MAPK8,PIK3R3
Communication between Innate and Adaptive Immune Cells	0	0.0104	#NUM!	TLR7
Crosstalk between Dendritic Cells and Natural Killer Cells	0	0.0449	#NUM!	CAMK2D,NECTIN2,RELA,TLR7
Systemic Lupus Erythematosus Signaling	0	0.0381	#NUM!	AKT2,CD2BP2,CREM,LSM12,PIK3R3,PLCG2,PRPF40B,TLR7,TXNL4A
Ovarian Cancer Signaling	0	0.0397	-0.447	AKT2,FZD7,PIK3R3,PRKAG2,VEGFA,VEGFD
Altered T Cell and B Cell Signaling in Rheumatoid Arthritis	0	0.0222	#NUM!	RELA,TLR7
Atherosclerosis Signaling	0	0.0391	#NUM!	CXCL12,PDGFA,PLB1,PLBD1,RELA
Estrogen-Dependent Breast Cancer Signaling	0	0.046	1	AKT2,ATF2,PIK3R3,RELA
Glioma Invasiveness Signaling	0	0.0256	#NUM!	PIK3R3,RHOD
Neuroprotective Role of THOP1 in Alzheimer's Disease	0	0.0333	#NUM!	KLK3,KLK4,MAPT,PRKAG2
Role of Wnt/GSK-3β Signaling in the Pathogenesis of Influenza	0	0.013	#NUM!	FZD7
Nur77 Signaling in T Lymphocytes	0	0.0339	#NUM!	MAPK7,SIN3B
MSP-RON Signaling Pathway	0	0.0405	#NUM!	KLK3,KLK4,PIK3R3
OX40 Signaling Pathway	0	0.0333	#NUM!	MAPK8,RELA,TRAF5
MIF-mediated Glucocorticoid Regulation	0	0.0294	#NUM!	RELA
Cyclins and Cell Cycle Regulation	0	0.037	#NUM!	E2F3,HDAC3,HDAC5
Role of Tissue Factor in Cancer	0	0.0455	#NUM!	AKT2,F10,FYN,MAPK14,PIK3R3,VEGFA
Role of IL-17F in Allergic Inflammatory Airway Diseases	0	0.0444	#NUM!	ATF2,RELA
Role of JAK1, JAK2 and TYK2 in Interferon Signaling	0	0.0417	#NUM!	RELA
Role of JAK2 in Hormone-like Cytokine Signaling	0	0.0294	#NUM!	SH2B3
Role of JAK1 and JAK3 in γc Cytokine Signaling	0	0.0256	#NUM!	JAK3,PIK3R3
Actin Nucleation by ARP-WASP Complex	0	0.0161	#NUM!	RHOD
Paxillin Signaling	0	0.0248	#NUM!	MAPK14,MAPK8,PIK3R3
Gap Junction Signaling	0	0.0385	#NUM!	ADCY9,AKT2,GRIK3,MAPK7,PIK3R3,PLCG2,PRKAG2,PRKCI
nNOS Signaling in Neurons	0	0.0213	#NUM!	PRKCI
ErbB2-ErbB3 Signaling	0	0.026	#NUM!	JAK3,PIK3R3
Estrogen-mediated S-phase Entry	0	0.0385	#NUM!	E2F3
Netrin Signaling	0	0.0462	#NUM!	CACNA1D,CACNB1,PRKAG2
Retinoate Biosynthesis I	0	0.0294	#NUM!	AKR1C3
Glutathione Redox Reactions I	0	0.0417	#NUM!	PRDX6
D-myo-inositol-5-phosphate Metabolism	0	0.037	0.816	DUSP1,DUSP10,NT5C,NUDT1,PIP4K2A,PLCG2
Pyrimidine Deoxyribonucleotides De Novo Biosynthesis I	0	0.0435	#NUM!	DUT
Triacylglycerol Degradation	0	0.037	#NUM!	PRDX6,TARS2
Estrogen Biosynthesis	0	0.0244	#NUM!	AKR1C3
Dermatan Sulfate Biosynthesis (Late Stages)	0	0.0435	#NUM!	HS3ST3A1,HS6ST1
D-myo-inositol (1,4,5,6)-Tetrakisphosphate Biosynthesis	0	0.0278	1	DUSP1,DUSP10,NT5C,NUDT1
Superpathway of D-myo-inositol (1,4,5)-trisphosphate Metabolism	0	0.0435	#NUM!	BPNT1
D-myo-inositol (3,4,5,6)-tetrakisphosphate Biosynthesis	0	0.0278	1	DUSP1,DUSP10,NT5C,NUDT1
3-phosphoinositide Degradation	0	0.0253	1	DUSP1,DUSP10,NT5C,NUDT1
3-phosphoinositide Biosynthesis	0	0.0347	0.378	DUSP1,DUSP10,FYN,NT5C,NUDT1,PI4KB,PIK3R3
Retinol Biosynthesis	0	0.0238	#NUM!	AKR1C3
Pyrimidine Ribonucleotides Interconversion	0	0.0455	#NUM!	CANT1,CTPS1
Gαi Signaling	0	0.0246	#NUM!	ADCY9,GNG2,PRKAG2
Remodeling of Epithelial Adherens Junctions	0	0.0145	#NUM!	ZYX
Agranulocyte Adhesion and Diapedesis	0	0.026	#NUM!	CCL25,CXCL12,MYL1,MYL4,SELL
Granulocyte Adhesion and Diapedesis	0	0.0167	#NUM!	CCL25,CXCL12,SELL
Role of p14/p19ARF in Tumor Suppression	0	0.0444	#NUM!	PIK3R3,UBTF
STAT3 Pathway	0	0.0303	-1	MAP3K10,MAPK14,MAPK8,VEGFA
HIPPO signaling	0	0.0235	#NUM!	NF2,PARD3
ERK/MAPK Signaling	0	0.0439	-0.707	ARAF,ATF2,DUSP1,ELF1,FYN,PIK3R3,PLCG2,PRKAG2,PRKCI
PTEN Signaling	0	0.0325	#NUM!	AKT2,MCRS1,PIK3R3,RELA
Interferon Signaling	0	0.0278	#NUM!	RELA
JAK/Stat Signaling	0	0.044	0	AKT2,JAK3,PIK3R3,RELA
Cell Cycle: G2/M DNA Damage Checkpoint Regulation	0	0.0204	#NUM!	PRKDC
GABA Receptor Signaling	0	0.0421	#NUM!	ADCY9,AP1G2,CACNA1D,CACNB1
IL-4 Signaling	0	0.0312	#NUM!	AKT2,JAK3,PIK3R3
Antigen Presentation Pathway	0	0.0263	#NUM!	CANX
Wnt/β-catenin Signaling	0	0.0291	-1	AKT2,CDH2,DKK3,FZD7,RARB
Serotonin Receptor Signaling	0	0.0233	#NUM!	ADCY9
Phototransduction Pathway	0	0.0189	#NUM!	PRKAG2
Integrin Signaling	0	0.0407	0	AKT2,ASAP1,CTTN,FYN,MAPK8,PIK3R3,PLCG2,RHOD,ZYX
IGF-1 Signaling	0	0.0442	-0.447	AKT2,MAPK8,PIK3R3,PRKAG2,PRKCI
Dopamine Receptor Signaling	0	0.026	#NUM!	ADCY9,PRKAG2
cAMP-mediated signaling	0	0.0352	-0.707	ADCY9,ATF2,CAMK2D,CREM,DUSP1,GRK2,PDE4B,PKIG
Glutamate Receptor Signaling	0	0.0351	#NUM!	GNG2,GRIK3
Notch Signaling	0	0.0263	#NUM!	APH1A
T Cell Receptor Signaling	0	0.0427	#NUM!	FYN,MALT1,MAPK8,PIK3R3,RELA
G-Protein Coupled Receptor Signaling	0	0.0424	#NUM!	ADCY9,AKT2,ATF2,CAMK2D,DUSP1,FYN,GRK2,MAP3K8,PDE4B,PIK3R3,PRKAG2,RELA
GPCR-Mediated Integration of Enteroendocrine Signaling Exemplified by an L Cell	0	0.0411	#NUM!	ADCY9,PLCG2,PRKAG2
Gustation Pathway	0	0.0455	#NUM!	ADCY9,CACNA1D,CACNB1,GNG2,P2RX4,PDE4B,PRKAG2
Phagosome Formation	0	0.0379	#NUM!	PIK3R3,PLCG2,PRKCI,RHOD,TLR7
Th1 and Th2 Activation Pathway	0	0.0214	#NUM!	APH1A,JAK3,MAP2K6,PIK3R3
Th1 Pathway	0	0.0292	-1	APH1A,JAK3,MAP2K6,PIK3R3
Th2 Pathway	0	0.0197	#NUM!	APH1A,JAK3,PIK3R3
GP6 Signaling Pathway	0	0.037	-1.342	AKT2,FYN,PIK3R3,PLCG2,PRKCI
Iron homeostasis signaling pathway	0	0.0219	#NUM!	ATP6V0E2,JAK3,PDGFA
Th17 Activation Pathway	0	0.033	#NUM!	HSP90B1,JAK3,RELA
SPINK1 Pancreatic Cancer Pathway	0	0.0333	#NUM!	KLK3,KLK4
SPINK1 General Cancer Pathway	0	0.0366	#NUM!	AKT2,JAK3,PIK3R3
Apelin Liver Signaling Pathway	0	0.0385	#NUM!	MAPK8
T Cell Exhaustion Signaling Pathway	0	0.033	-0.447	AKT2,JAK3,MAPK8,PIK3R3,PLCG2,VEGFA
GM-CSF Signaling	0	0.037	#NUM!	AKT2,CAMK2D,PIK3R3
Eicosanoid Signaling	0	0.0441	#NUM!	AKR1C3,PLB1,PLBD1
