# Supplementary material for: Maternal obesity alters the placental transcriptome in a fetal sex-dependent manner
Source: Front Cell Dev Biol. 2023 Jun 15;11:1178533. doi: 10.3389/fcell.2023.1178533 (PMC10309565; doi:10.3389/fcell.2023.1178533)
Supplement: Supplementary file 20 [file Table1.XLSX]

## Sheet: Sheet1
Supplemental Table 1: Effect of maternal obesity on male and female placental transcriptomics at embryonic day 18.5.
Gene ID	Transcript ID	Total counts	P-value (Obese vs. Control)	FDR step up (Obese vs. Control)	Ratio (Obese vs. Control)	Fold change (Obese vs. Control)	LSMean(Obese) (Obese vs. Control)	LSMean(Control) (Obese vs. Control)
Glod4	NM_026029	410.79	4.94684e-05	0.59765	0.841824	-1.1879	18.7756	22.3034
Herc2	NM_010418	918.213	0.000138441	0.59765	0.851721	-1.17409	42.2343	49.587
Ghrh	NM_010285	1547.83	0.000177276	0.59765	0.645701	-1.54871	60.7301	94.053
Ssr2	NM_001356317	2506.22	0.000177406	0.59765	0.824744	-1.2125	113.276	137.346
Vps13a	NM_173028	143.352	0.000188933	0.59765	0.749749	-1.33378	6.14249	8.19273
Ncoa5	NM_144892	684.02	0.000193307	0.59765	0.86002	-1.16276	31.6271	36.7749
Snd1	NM_019776	2420.37	0.000208496	0.59765	0.811227	-1.2327	108.405	133.631
Prl2b1	NM_025532	22615.5	0.000226975	0.59765	0.499626	-2.0015	753.475	1508.08
Zscan22	NM_001290436	12.8766	0.000324313	0.59765	0.182066	-5.49252	0.19833	1.08933
Ccdc107	NM_001037913	327.693	0.000337789	0.59765	0.742552	-1.34671	13.9639	18.8053
Rabl6	NM_001024616	1088.74	0.000364232	0.59765	0.841346	-1.18857	49.7464	59.1272
B4galt4	NM_001285793	179.328	0.000414959	0.59765	0.428722	-2.33251	5.38116	12.5516
Bbx	NM_001347240	508.717	0.000436689	0.59765	1.43514	1.43514	29.981	20.8907
Nomo1	NM_153057	1362.07	0.000440057	0.59765	0.765916	-1.30563	59.0761	77.1313
Lars	NM_134137	926.907	0.000554078	0.59765	0.795663	-1.25681	41.0715	51.6192
Pgam1	NM_023418	2884.73	0.000554879	0.59765	0.853342	-1.17186	132.823	155.65
Rpn1	NM_133933	6094.79	0.000569723	0.59765	0.823598	-1.21419	275.261	334.218
BC017158	NM_145590	386.513	0.000601912	0.59765	0.792389	-1.26201	17.0872	21.5641
Hk2	NM_013820	2247.33	0.000809371	0.59765	0.744264	-1.34361	95.8916	128.841
Tns2	NM_001355636	643.987	0.000821411	0.59765	1.45816	1.45816	38.2008	26.1979
Mrps35	NM_145573	199.371	0.000862667	0.59765	0.839669	-1.19094	9.09975	10.8373
Vps8	NM_001285893	264.043	0.000923861	0.59765	0.63711	-1.56959	10.2757	16.1286
Gpaa1	NM_010331	323.087	0.000923879	0.59765	0.812635	-1.23056	14.4846	17.8242
Canx	NM_001110499	1358.88	0.0009585	0.59765	0.805826	-1.24096	60.6384	75.25
Tdp1	NM_028354	199.544	0.00101644	0.59765	0.675365	-1.48068	8.04391	11.9105
Trp53inp1	NM_001199105	526.086	0.00115331	0.59765	1.51744	1.51744	31.711	20.8977
Zbtb7b	NM_001355206	9.67936	0.00117279	0.59765	0.0410171	-24.3801	0.0381376	0.929798
Mylpf	NM_016754	15.3497	0.00123226	0.59765	64.8721	64.8721	1.51167	0.0233023
Arsb	NM_009712	445.305	0.00124264	0.59765	0.703553	-1.42136	18.3907	26.1398
Ganab	NM_008060	740.408	0.00127262	0.59765	0.69935	-1.4299	30.4707	43.5701
Chid1	NM_001142681	734.531	0.00130281	0.59765	0.751715	-1.33029	31.521	41.9321
Usp10	NM_009462	416.541	0.00133065	0.59765	0.673579	-1.48461	16.7649	24.8892
Foxk2	NM_001080932	531.244	0.00134415	0.59765	0.829815	-1.20509	24.0917	29.0327
Mcm6	NM_001313695	62.8244	0.00134868	0.59765	1.97516	1.97516	4.17081	2.11163
Map2k6	NM_001356352	28.0859	0.00135088	0.59765	0.388376	-2.57482	0.78566	2.02294
Map2k6	NM_011943	28.0859	0.00135088	0.59765	0.388376	-2.57482	0.78566	2.02294
Plb1	NM_172147	48.1503	0.0013633	0.59765	0.466772	-2.14238	1.53229	3.28274
Ccnl2	NM_207678	1355.41	0.00136405	0.59765	1.14092	1.14092	72.2313	63.3095
Rhobtb1	NM_001081347	230.604	0.00137434	0.59765	1.75455	1.75455	14.6886	8.37175
Mme	NM_001289463	867.517	0.00140162	0.59765	0.76524	-1.30678	37.6073	49.1444
Fbxw11	NM_001271347	98.3173	0.0014029	0.59765	0.577942	-1.73028	3.601	6.23073
Pde4b	NM_001177982	230.018	0.00145387	0.59765	1.65133	1.65133	14.3262	8.67556
Ankrd10	NM_001281974	144.62	0.00146349	0.59765	2.17997	2.17997	9.91418	4.54785
Dna2	NM_177372	232.95	0.00146901	0.59765	0.530467	-1.88513	8.07414	15.2208
Trim44	NM_020267	1528.72	0.00151544	0.59765	0.900003	-1.11111	72.4131	80.4587
Tmem178	NM_026516	153.081	0.00152882	0.59765	2.12089	2.12089	10.4031	4.90506
Kpna1	NM_008465	789.877	0.00152928	0.59765	0.855792	-1.16851	36.4249	42.5628
Ntn4	NM_021320	363.764	0.00156619	0.59765	1.49201	1.49201	21.7792	14.5972
Grik3	NM_001081097	24.0295	0.00159709	0.59765	0.36569	-2.73456	0.643437	1.75951
Magef1	NR_131983	55.0308	0.00161209	0.59765	1.23272	1.23272	3.03834	2.46474
Ostc	NM_025509	1242.96	0.00161348	0.59765	0.808112	-1.23745	55.5526	68.7437
Tox2	NM_001098799	70.4255	0.00161922	0.59765	0.489914	-2.04118	2.31573	4.72682
Zmynd8	NM_001252584	210.628	0.00166337	0.59765	0.570549	-1.7527	7.65168	13.4111
Nfkbia	NM_010907	1265.67	0.00168807	0.59765	1.22807	1.22807	69.7612	56.8057
Slc41a2	NM_177388	568.896	0.00175346	0.59765	0.694215	-1.44048	23.3109	33.5788
Ppp6r3	NM_001164159	695.873	0.00175363	0.59765	1.45073	1.45073	41.1928	28.3945
Thada	NM_183021	102.293	0.0017641	0.59765	0.753898	-1.32644	4.39698	5.83233
Ptp4a3	NM_001166388	80.3894	0.00177422	0.59765	0.389652	-2.56639	2.25408	5.78486
Cnot7	NM_011135	648.236	0.00181114	0.59765	0.854367	-1.17046	29.8663	34.9573
2310057M21Rik	NM_026655	156.694	0.00184122	0.59765	0.767366	-1.30316	6.80342	8.86594
Dynlt1f	NM_001166627.1	9.39676	0.00186264	0.59765	3.60589	3.60589	0.73566	0.204016
Acsl1	NM_001302163	168.126	0.00190442	0.59765	1.94353	1.94353	11.1009	5.71171
Serpinh1	NM_001285776	347.933	0.00191168	0.59765	0.672714	-1.48651	13.9928	20.8005
Kng2	NM_001102410	25.7097	0.00191611	0.59765	3.42167	3.42167	1.98952	0.581448
Acsf3	NM_144932	177.729	0.00192067	0.59765	1.25204	1.25204	9.88098	7.89192
Zfp422	NM_026057	280.892	0.00193032	0.59765	1.45343	1.45343	16.6403	11.4489
Lin54	NM_001346583	81.8757	0.0019511	0.59765	1.87016	1.87016	5.33492	2.85265
Chchd3	NM_025336	499.772	0.00200856	0.59765	0.812445	-1.23085	22.4027	27.5745
Snx19	NM_028874	668.622	0.00204642	0.59765	0.854624	-1.17011	30.8106	36.0516
Kmt2e	NM_026984	1266.88	0.00207197	0.59765	1.22804	1.22804	69.8273	56.8608
Serbp1	NM_025814	627.026	0.00208192	0.59765	0.712375	-1.40375	26.0853	36.6173
Zcchc6	NM_153538	1517.49	0.00211314	0.59765	1.21436	1.21436	83.2194	68.5294
Dusp10	NM_022019	269.412	0.00212777	0.59765	1.37966	1.37966	15.6198	11.3214
Elovl5	NM_134255	1254.04	0.00212938	0.59765	0.797581	-1.25379	55.6411	69.7624
Asxl2	NM_172421	256.544	0.00215117	0.59765	1.76742	1.76742	16.3843	9.27015
Myl1	NM_021285	13.801	0.00215633	0.59765	13007.3	13007.3	1.37999	0.000106094
Smchd1	NM_028887	859.732	0.00216616	0.59765	0.779947	-1.28214	37.6722	48.301
Gbf1	NM_178930	867.347	0.00219228	0.59765	0.847449	-1.18001	39.7863	46.9483
Lrrc2	NM_028838	18.938	0.00219428	0.59765	2.61603	2.61603	1.37007	0.523723
Tob1	NM_009427	813.418	0.00225213	0.59765	1.29835	1.29835	45.9504	35.3914
Tmx4	NM_029148	379.147	0.0022925	0.59765	0.759352	-1.31691	16.3643	21.5504
Mrpl37	NM_025500	258.56	0.00232255	0.59765	0.82933	-1.20579	11.7219	14.1342
Cd2bp2	NM_027353	491.609	0.00232706	0.59765	1.43102	1.43102	28.9385	20.2224
Vsig10	NM_001033311	679.977	0.00232853	0.59765	1.35062	1.35062	39.0701	28.9276
Hyou1	NM_021395	5475.46	0.00235226	0.59765	0.67307	-1.48573	220.276	327.27
N4bp2l1	NM_133898	163.126	0.00237341	0.59765	1.41813	1.41813	9.56665	6.74598
Mex3d	NM_198615	422.649	0.00238745	0.59765	0.829501	-1.20554	19.163	23.1019
Cflar	NM_001289704	24.2921	0.00240629	0.59765	0.494516	-2.02218	0.803795	1.62542
Ndufa10	NM_024197	536.773	0.0024285	0.59765	0.839364	-1.19138	24.4947	29.1825
Zfp296	NM_022409	10.7448	0.00245633	0.59765	0.481119	-2.07849	0.349028	0.72545
Pfas	NM_001159519	176.363	0.0025514	0.59765	0.821574	-1.21718	7.95442	9.68192
Fam171a1	NM_001081161	459.618	0.00257051	0.59765	0.657249	-1.52149	18.228	27.7338
Sec24b	NM_207209	1331.97	0.00257936	0.59765	0.891653	-1.12151	62.7841	70.4131
Hnrnpu	NM_016805	4130.18	0.00264554	0.59765	0.885891	-1.12881	194.014	219.004
Kdm1a	NM_001347221	931.466	0.00264786	0.59765	1.34323	1.34323	53.3952	39.7514
Ptcd2	NM_026873	194.191	0.00267885	0.59765	0.792875	-1.26123	8.58782	10.8312
Cdc27	NM_001285989	266.569	0.00268277	0.59765	0.635395	-1.57382	10.3569	16.3
Eef1akmt4	NM_025462	54.4056	0.0026837	0.59765	0.706286	-1.41586	2.25202	3.18854
Ebna1bp2	NM_026932	518.5	0.00269551	0.59765	0.85657	-1.16745	23.9222	27.9279
A730036I17Rik	NR_045838	24.8315	0.00272156	0.59765	0.281386	-3.55384	0.545289	1.93787
Gpsm1	NM_001199146	166.247	0.00276488	0.59765	1.87511	1.87511	10.8424	5.78231
Mtus1	NM_001005863	259.517	0.00278011	0.59765	0.60051	-1.66525	9.73705	16.2146
Rbm18	NM_026434	422.311	0.00279993	0.59765	0.661429	-1.51188	16.8126	25.4186
Atp5b	NM_016774	6094.76	0.00282187	0.59765	0.884923	-1.13004	286.133	323.343
Nectin2	NM_008990	2781.26	0.00282551	0.59765	0.816799	-1.22429	125.04	153.086
Gm6712	NM_001324550	55.0425	0.0028613	0.59765	1.3986	1.3986	3.20948	2.29478
Tlcd1	NM_001291236	100.306	0.0028755	0.59765	1.91597	1.91597	6.59071	3.43989
Zdhhc14	NM_146073	560.043	0.00288899	0.59765	0.669929	-1.49269	22.4674	33.5369
Aldoc	NM_009657	9.97794	0.00291051	0.59765	0.220943	-4.52606	0.180562	0.817233
Kif2a	NM_001145779	516.747	0.0029282	0.59765	0.84379	-1.18513	23.6484	28.0264
Slc25a22	NM_026646	216.85	0.00292836	0.59765	1.65829	1.65829	13.5275	8.15749
Ints1	NM_026748	811.116	0.00294222	0.59765	0.869743	-1.14976	37.7304	43.3811
Msantd3	NM_001145924	35.5293	0.00297528	0.59765	0.195247	-5.12171	0.580382	2.97255
Rhbdf2	NM_172572	17.0129	0.00297824	0.59765	5.91657	5.91657	1.45531	0.245972
Gfm2	NM_001271464	31.403	0.00297889	0.59765	4.66563	4.66563	2.58602	0.554272
Rmnd1	NM_001358796	19.9292	0.00299025	0.59765	0.268509	-3.72426	0.421847	1.57107
Hspa5	NM_001163434	29695.3	0.00302608	0.59765	0.668044	-1.49691	1189.29	1780.25
Ddx18	NM_025860	402.351	0.00308761	0.59765	0.86084	-1.16166	18.6131	21.622
Senp2	NM_001357424	380.474	0.00308842	0.59765	1.70052	1.70052	23.9585	14.0889
Gpd2	NM_010274	688.46	0.00310344	0.59765	0.680973	-1.46849	27.8899	40.956
Cmip	NM_028941	559.548	0.00315609	0.59765	1.61265	1.61265	34.5379	21.4169
Map3k6	NM_016693	324.603	0.00315999	0.59765	1.22902	1.22902	17.8977	14.5626
Prkci	NM_008857	1888.34	0.00317133	0.59765	0.849103	-1.17771	86.712	102.122
Dnajc3	NM_008929	3650.48	0.00317272	0.59765	0.766668	-1.30435	158.417	206.631
Add2	NM_001271860	63.1188	0.00317495	0.59765	2.97492	2.97492	4.72395	1.58793
AU022751	NM_001033211	5.55123	0.00317931	0.59765	10.8249	10.8249	0.508178	0.0469452
Coa6	NM_174987	122.936	0.00319153	0.59765	0.78218	-1.27848	5.39551	6.89804
Furin	NM_001081454	2584.22	0.00320235	0.59765	1.17445	1.17445	139.577	118.845
Dynlt1f	NM_001166627	18.2363	0.00335786	0.59765	2.6548	2.6548	1.32466	0.498969
Farsb	NM_011811	366.836	0.00337089	0.59765	0.614167	-1.62822	13.9576	22.726
Ercc2	NM_007949	396.205	0.0033785	0.59765	1.13806	1.13806	21.0894	18.5311
Tcf25	NM_001037878	1345.02	0.00338181	0.59765	0.861414	-1.16088	62.2441	72.258
Pole	NM_011132	48.5231	0.00339802	0.59765	0.70269	-1.4231	2.00252	2.84979
Rbms1	NM_001141932	722.302	0.00344385	0.59765	0.740754	-1.34998	30.7366	41.4937
Nfe2	NM_001302338	17.9721	0.003448	0.59765	0.372674	-2.68331	0.487933	1.30927
Chmp4c	NM_025519	99.4247	0.00345789	0.59765	1.59973	1.59973	6.11804	3.82443
Zfp493	NM_028402	31.7238	0.00345867	0.59765	0.647061	-1.54545	1.24629	1.92608
Pstpip1	NM_011193	329.119	0.00346118	0.59765	0.677485	-1.47605	13.2921	19.6198
Chka	NR_073190	22.5102	0.00348823	0.59765	0.389343	-2.56843	0.630816	1.62021
Neb	NM_010889	24.9909	0.00349672	0.59765	1.85651	1.85651	1.62421	0.874876
Obsl1	NM_178884	1034.28	0.00350157	0.59765	0.801769	-1.24724	46.0243	57.4034
Zfp57	NM_001013745	49.284	0.00352965	0.59765	3.61163	3.61163	3.85971	1.06869
Sh2d2a	NM_001025571	5.4538	0.00353186	0.59765	0.297699	-3.3591	0.125113	0.420267
Zfp219	NM_027248	125.703	0.0035347	0.59765	2.33384	2.33384	8.79976	3.77051
Tomm5	NM_001099675	598.621	0.00355819	0.59765	0.801721	-1.24732	26.6371	33.2249
Ndufab1	NM_028177	119.124	0.00356581	0.59765	0.780794	-1.28075	5.22302	6.68936
Adgra3	NM_133911	1286.16	0.00359638	0.59765	0.665887	-1.50176	51.4104	77.2059
Fam102a	NM_153560	1779.98	0.00359661	0.59765	1.17081	1.17081	96.0018	81.9962
Polr3g	NM_001081176	270.161	0.00365277	0.59765	0.65374	-1.52966	10.6797	16.3364
B230118H07Rik	NM_026592	111.457	0.00366327	0.59765	0.711207	-1.40606	4.63233	6.51333
Crem	NM_001110852	12.1773	0.00366986	0.59765	2.79391	2.79391	0.896758	0.320968
Rab43	NM_133717	86.5338	0.00371316	0.59765	1.58465	1.58465	5.3054	3.34799
Cdc42se2	NM_178626	2290.96	0.00372453	0.59765	0.810365	-1.23401	102.549	126.547
Trim72	NM_001079932	17.6108	0.00387213	0.59765	1.85926	1.85926	1.14516	0.615923
Atg13	NM_001355417	8.28382	0.00390797	0.59765	1.82851	1.82851	0.535514	0.292868
Fbxo18	NM_001348237	170.5	0.00390922	0.59765	0.519789	-1.92386	5.83134	11.2187
Cad	NM_023525	345.504	0.00392086	0.59765	0.795467	-1.25712	15.3073	19.2431
Uba52	NM_001348227	956.79	0.00392635	0.59765	0.768215	-1.30172	41.5685	54.1105
Srprb	NM_009275	1299.82	0.00393453	0.59765	0.837447	-1.1941	59.2414	70.7404
Gpr160	NM_001286996	17.5266	0.0040248	0.59765	2.24641	2.24641	1.21278	0.539875
Shf	NM_001013829	102.94	0.00404112	0.59765	0.769037	-1.30033	4.47503	5.819
Utp20	NM_175158	255.376	0.00404667	0.59765	0.807232	-1.2388	11.4068	14.1308
Zfp287	NM_133208	38.74	0.0040581	0.59765	1.52135	1.52135	2.33753	1.53648
Pdia4	NM_009787	6061.56	0.00406506	0.59765	0.661601	-1.51148	241.354	364.803
Coa5	NM_198006	1244.59	0.00407116	0.59765	0.888714	-1.12522	58.5628	65.8961
Arrdc4	NM_025549	48.2831	0.00409491	0.59765	2.52461	2.52461	3.45842	1.36988
Zdhhc16	NM_023740	480.076	0.00411257	0.59765	0.828738	-1.20665	21.7559	26.2518
Hspd1	NM_010477	1604.63	0.00411757	0.59765	0.832539	-1.20114	72.9	87.5634
Rab43	NR_104478	278.642	0.0041357	0.59765	1.50833	1.50833	16.7555	11.1087
Cpt1a	NM_013495	1060.2	0.00415863	0.59765	1.2267	1.2267	58.4069	47.6129
Foxp1	NM_053202	95.5471	0.00418659	0.59765	2.27335	2.27335	6.63577	2.91894
Nadk	NM_001159637	1836.36	0.00420987	0.59765	0.85472	-1.16997	84.6257	99.0099
Ppp6r3	NM_029456	310.852	0.00421036	0.59765	0.681081	-1.46825	12.594	18.4912
Zgpat	NM_001048148	323.659	0.00421412	0.59765	0.838647	-1.1924	14.7628	17.6031
Jaml	NM_001005421	300.987	0.00421522	0.59765	1.67499	1.67499	18.8468	11.2519
Mier1	NM_027696	77.6597	0.00423305	0.59765	1.97043	1.97043	5.15155	2.61443
Trim7	NM_053166	11.8621	0.00423765	0.59765	10.7419	10.7419	1.08519	0.101024
Ewsr1	NM_001283061	269.391	0.00425152	0.59765	1.58235	1.58235	16.5071	10.432
Rnf145	NM_028862	1161.83	0.00426766	0.59765	0.824128	-1.2134	52.4907	63.6925
2020-09-09	NM_001113487	2762.24	0.00428611	0.59765	0.771466	-1.29623	120.294	155.93
Cyp4f13	NM_130882	346.333	0.00431443	0.598276	0.82794	-1.20782	15.6867	18.9466
Cdkl4	NM_001033443	20.4264	0.00434123	0.598512	0.536284	-1.86468	0.713044	1.3296
Dgkd	NM_177646	1321.74	0.00438709	0.598512	0.854335	-1.1705	60.8957	71.2785
Naxe	NM_144897	471.364	0.00438768	0.598512	0.81913	-1.22081	21.2249	25.9115
Ing1	NM_011919	265.76	0.00444632	0.600575	0.661879	-1.51085	10.5845	15.9915
Vsig1	NM_026103	9.65523	0.00446418	0.600575	1.94328	1.94328	0.63748	0.328043
Stx18	NM_026959	293.87	0.00447458	0.600575	0.749226	-1.33471	12.587	16.8
Srsf9	NM_025573	483.108	0.00452163	0.603661	0.884777	-1.13023	22.6787	25.6321
Chpf	NM_001001566	1563.93	0.00458936	0.605422	0.817406	-1.22338	70.3402	86.0529
1110065P20Rik	NM_001347196	56.9638	0.00460322	0.605422	0.354072	-2.82429	1.48953	4.20685
Cdc42bpa	NM_001359544	73.4546	0.0046147	0.605422	0.417273	-2.39651	2.16265	5.18281
Smim20	NM_001145433	184.84	0.00470734	0.605422	0.799955	-1.25007	8.21487	10.2692
Hsp90b1	NM_011631	21631.4	0.00472576	0.605422	0.676623	-1.47793	872.964	1290.18
Zw10	NM_012039	265.515	0.00474025	0.605422	0.831438	-1.20274	12.0539	14.4976
Cd99l2	NM_138309	189.738	0.00481838	0.605422	1.61127	1.61127	11.7077	7.2661
Chkb	NR_037154	47.6334	0.00482702	0.605422	2.53741	2.53741	3.41678	1.34656
1600014C10Rik	NM_028166	399.489	0.00490437	0.605422	0.716647	-1.39539	16.6774	23.2715
Trap1	NM_026508	450.828	0.00492812	0.605422	0.742203	-1.34734	19.2059	25.8769
Hvcn1	NM_001359454	58.0053	0.00493286	0.605422	0.607579	-1.64588	2.19229	3.60824
Rwdd2a	NM_027100	5.39272	0.00495024	0.605422	176.501	176.501	0.536234	0.00303814
Stk36	NM_175031	55.3522	0.00495349	0.605422	0.763022	-1.31058	2.3956	3.13962
Slc39a10	NM_172653	301.6	0.0049704	0.605422	0.644715	-1.55107	11.8225	18.3376
Dennd4c	NM_184088	588.128	0.00497952	0.605422	0.771043	-1.29694	25.6048	33.208
Wdr62	NR_152437	442.284	0.00498014	0.605422	1.55812	1.55812	26.939	17.2894
Palm	NM_001161747	356.694	0.00498638	0.605422	0.594739	-1.68141	13.3025	22.3669
Ppp2r5c	NM_012023	298.301	0.00499185	0.605422	0.670659	-1.49107	11.9748	17.8553
Crem	NM_001271504	20.8393	0.00503318	0.605422	0.324494	-3.08172	0.510552	1.57338
Ccar1	NM_026201	970.329	0.00503963	0.605422	1.10823	1.10823	51.0071	46.0258
Pecam1	NM_001305157	718.917	0.00504136	0.605422	0.641781	-1.55816	28.1029	43.7889
Hapln4	NM_177900	75.8275	0.00506763	0.605678	0.600216	-1.66607	2.84417	4.73858
Dedd2	NM_207677	796.665	0.00512276	0.607027	1.29299	1.29299	44.923	34.7435
Oma1	NM_025909	193.709	0.00512729	0.607027	0.756851	-1.32126	8.34499	11.0259
Rab43	NR_104477	138.21	0.00530702	0.612561	1.58466	1.58466	8.47367	5.34733
Nfatc1	NM_016791	149.788	0.0053176	0.612561	1.46956	1.46956	8.91345	6.06538
Cd33	NM_021293	29.7395	0.00537431	0.612561	4.87837	4.87837	2.46803	0.505914
A330023F24Rik	NR_015566	100.558	0.00537684	0.612561	0.573734	-1.74297	3.66602	6.38975
Tmem43	NM_028766	2114.2	0.00540789	0.612561	1.3709	1.3709	122.247	89.173
Usp49	NM_198421	191.633	0.00544823	0.612561	0.776797	-1.28734	8.37801	10.7853
Ccdc90b	NM_025515	262.253	0.0054855	0.612561	0.814563	-1.22765	11.7726	14.4527
Add3	NM_001164100	409.544	0.00558393	0.612561	0.693047	-1.4429	16.7646	24.1898
Tm2d2	NM_027194	791.146	0.00561101	0.612561	0.887828	-1.12634	37.2069	41.9077
Tiam2	NM_011878	6.78378	0.0056211	0.612561	0.402111	-2.48687	0.194552	0.483826
Sipa1l1	NM_172579	663.844	0.00563874	0.612561	0.851726	-1.17409	30.5344	35.85
Pih1d1	NM_001285904	7.06174	0.00566389	0.612561	46.4396	46.4396	0.691288	0.0148858
Fyn	NM_008054	246.593	0.0057352	0.612561	0.665627	-1.50234	9.85448	14.8048
Pomgnt1	NM_026651	1153.95	0.0057353	0.612561	0.847887	-1.1794	52.9478	62.4468
Tiam2	NM_001122998	5.97022	0.00574821	0.612561	0.402128	-2.48677	0.171225	0.425797
Bclaf1	NM_001025393	214.783	0.00575329	0.612561	1.54767	1.54767	13.0477	8.43055
Zfp445	NM_173364	288.922	0.00577489	0.612561	0.8006	-1.24906	12.8463	16.0459
Ndufa7	NR_103515	44.2395	0.00583131	0.612561	1.61248	1.61248	2.73056	1.69339
Scamp3	NM_011886	235.099	0.0058354	0.612561	0.656313	-1.52366	9.31578	14.1941
Armcx2	NM_001166398	47.478	0.00589047	0.612561	0.354357	-2.82201	1.24223	3.50558
Gtf3c1	NM_207239	602.21	0.0058961	0.612561	0.853127	-1.17216	27.7241	32.497
Dnajb2	NM_178055	159.645	0.00592594	0.612561	0.456381	-2.19115	5.00273	10.9617
Xpot	NM_001359618	263.951	0.00594643	0.612561	0.708661	-1.41111	10.9473	15.4478
Etfb	NM_026695	614.75	0.00596065	0.612561	0.875497	-1.14221	28.697	32.778
Plac1	NM_001357802	110.705	0.00598867	0.612561	0.54528	-1.83392	3.90644	7.16409
Mettl23	NM_028865	166.7	0.00598945	0.612561	0.798269	-1.25271	7.39997	9.27002
Pkig	NM_001039390	64.8521	0.00599058	0.612561	0.421798	-2.3708	1.92394	4.56127
Fam185a	NM_177869	69.1589	0.00599873	0.612561	0.709142	-1.41015	2.86948	4.04641
Ldoc1	NM_001018087	166.763	0.00601828	0.612561	0.589409	-1.69662	6.18416	10.4921
Timm10	NM_013899	117.045	0.00609952	0.612561	0.828251	-1.20736	5.30249	6.40203
Cntln	NM_175275	71.1583	0.00610855	0.612561	0.746519	-1.33955	3.04154	4.07429
Chd3	NM_146019	1827.43	0.00614318	0.612561	0.7584	-1.31857	78.8174	103.926
Hdac3	NM_010411	724.392	0.00615209	0.612561	0.892099	-1.12095	34.1541	38.2851
Supt20	NM_001358015	211.452	0.00617737	0.612561	0.545708	-1.83248	7.46524	13.6799
Rgl1	NM_001346117	11.6934	0.00620699	0.612561	2.37648	2.37648	0.823023	0.34632
Fam133b	NM_001042501	278.861	0.00622539	0.612561	1.17357	1.17357	15.0565	12.8297
Cdc73	NM_145991	2368.52	0.00625418	0.612561	1.28003	1.28003	132.971	103.881
2310039H08Rik	NM_025966	101.671	0.00626441	0.612561	1.36542	1.36542	5.86889	4.29823
Acsl3	NM_001033606	540.711	0.00629837	0.612561	1.34345	1.34345	30.9978	23.0733
Ip6k1	NM_013785	2743.91	0.00635945	0.612561	1.16459	1.16459	147.627	126.764
Ube2a	NM_019668	697.673	0.00644916	0.612561	0.845301	-1.18301	31.9592	37.8081
Manf	NM_029103	2736.89	0.00646673	0.612561	0.689242	-1.45087	111.67	162.019
Scrn1	NM_027268	51.0593	0.00647154	0.612561	0.580413	-1.72291	1.87517	3.23076
Csrnp1	NM_001357561	696.194	0.00647918	0.612561	1.42919	1.42919	40.9599	28.6596
Cnppd1	NM_001356264	1389.84	0.00648335	0.612561	1.34344	1.34344	79.6763	59.3074
Zfp551	NM_001033820	6.75396	0.00648913	0.612561	1.86342	1.86342	0.439526	0.23587
Vegfa	NM_009505	229.054	0.0065	0.612561	0.674535	-1.4825	9.22672	13.6786
Tbc1d8	NM_001357522	13.4375	0.00651598	0.612561	0.59498	-1.68073	0.501264	0.842488
Dtx3l	NM_001013371	683.265	0.00652611	0.612561	1.21982	1.21982	37.5464	30.7801
B3galt6	NM_080445	170.974	0.00652822	0.612561	0.806393	-1.24009	7.63248	9.46496
Strada	NM_001252448	117.513	0.00657609	0.612561	0.521775	-1.91653	4.02921	7.72213
1600012H06Rik	NM_001083880	39.0008	0.0065796	0.612561	2.57025	2.57025	2.80769	1.09238
Ipo8	NM_001081113	442.361	0.00660216	0.612561	0.884847	-1.13014	20.7668	23.4693
Asb8	NM_001170711	20.4755	0.00662291	0.612561	0.426403	-2.3452	0.612086	1.43546
Parp14	NM_001039530	977.596	0.00672862	0.612561	1.21178	1.21178	53.56	44.1996
Eef2kmt	NM_027446	244.206	0.00673921	0.612561	0.862433	-1.15951	11.3084	13.1122
Fut10	NM_001286424	10.4353	0.00675715	0.612561	0.273824	-3.65198	0.22432	0.81921
Ap1g2	NM_001303502	37.339	0.0067928	0.612561	3.39882	3.39882	2.88506	0.848842
Selenos	NM_024439	1344.9	0.00680202	0.612561	0.826821	-1.20945	60.8701	73.6194
Plec	NM_201386	588.038	0.00683531	0.612561	1.17678	1.17678	31.7897	27.0141
Ilk	NM_001161724	2057.91	0.00688439	0.612561	0.827033	-1.20914	93.1544	112.637
Ndufaf4	NM_026742	142.103	0.00692242	0.612561	0.783809	-1.27582	6.24404	7.96628
Mrm3	NM_183263	94.4339	0.00694491	0.612561	0.607584	-1.64586	3.56911	5.87427
Stx8	NM_018768	247.158	0.00697869	0.612561	0.845252	-1.18308	11.3215	13.3943
Magt1	NM_001190409	505.674	0.00701842	0.612561	0.623114	-1.60484	19.4128	31.1546
Inpp1	NM_008384	52.4823	0.00708655	0.612561	1.21694	1.21694	2.8809	2.36733
Zfat	NM_001145888	89.676	0.00710278	0.612561	0.506109	-1.97586	3.01345	5.95415
Ankzf1	NR_051999	8.4198	0.00710737	0.612561	3.8178	3.8178	0.667215	0.174764
Creld2	NM_029720	1250.73	0.00712838	0.612561	0.62785	-1.59274	48.2399	76.8334
Sdf2l1	NM_022324	799.955	0.00717621	0.612561	0.633871	-1.57761	31.0348	48.9607
Lman2	NM_025828	4448.5	0.00725398	0.612561	0.855388	-1.16906	205.089	239.761
Mettl3	NM_019721	247.743	0.0072718	0.612561	0.877949	-1.13902	11.5821	13.1922
Slc2a13	NM_001033633	55.2448	0.00727372	0.612561	0.588848	-1.69823	2.04745	3.47703
Dmkn	NM_001166174	204.474	0.00728593	0.612561	1.72852	1.72852	12.9535	7.49397
Polr2h	NM_145632	166.835	0.00728732	0.612561	0.836637	-1.19526	7.59978	9.08373
Gkn1	NM_025466	297.273	0.00731995	0.612561	1.80715	1.80715	19.1375	10.5899
Zdhhc2	NM_178395	87.9561	0.00734603	0.612561	0.504377	-1.98264	2.94893	5.84668
Mex3a	NM_001029890	75.1274	0.00734686	0.612561	0.791633	-1.26321	3.3195	4.19324
Zfp976	NM_001242388	47.3137	0.00734891	0.612561	0.679506	-1.47166	1.91425	2.81712
Pkn1	NM_001199593	273.805	0.00735781	0.612561	1.66173	1.66173	17.0937	10.2867
Stk39	NM_016866	456.119	0.00739611	0.612561	0.761349	-1.31346	19.7159	25.896
4933404O12Rik	NR_015555	52.2801	0.00741329	0.612561	0.720836	-1.38728	2.18995	3.03807
Rbbp9	NM_015754	408.614	0.00743086	0.612561	0.839101	-1.19175	18.6433	22.2181
Ttll5	NM_001081423	293.293	0.00743605	0.612561	0.597913	-1.67248	10.9746	18.3548
Ewsr1	NM_007968	292.308	0.00744621	0.612561	1.51556	1.51556	17.6108	11.62
Gpsm1	NM_153410	135.827	0.00744653	0.612561	0.594	-1.6835	5.06155	8.52113
Gk	NM_001294138	8.40662	0.00745473	0.612561	7.17458	7.17458	0.737824	0.102839
Retreg1	NM_001277317	250.636	0.00749632	0.612561	1.51122	1.51122	15.083	9.98064
Soga1	NM_001164663	1293.81	0.00751376	0.612561	0.828524	-1.20697	58.6237	70.7569
Tex261	NM_009357	551.24	0.00754048	0.612561	0.905026	-1.10494	26.1879	28.9361
Pold3	NM_133692	581.093	0.0075569	0.612561	1.17135	1.17135	31.3474	26.7619
2010111I01Rik	NR_110520	464.3	0.00758173	0.612561	1.2862	1.2862	26.1212	20.3088
Hsf1	NM_001331154	472.699	0.00760807	0.612561	0.744774	-1.34269	20.1776	27.0923
Cldnd1	NM_001252450	68.1256	0.00760914	0.612561	0.311996	-3.20517	1.62005	5.19252
Rnf146	NM_001110198	25	0.00766459	0.612561	0.297487	-3.36149	0.573198	1.9268
Hdlbp	NM_001301364	3688.15	0.00769767	0.612561	0.867457	-1.15279	171.319	197.496
Atpaf1	NM_181040	187.137	0.00769907	0.612561	0.847287	-1.18024	8.58331	10.1303
Pik3r3	NM_001355585	213.064	0.00773037	0.612561	0.65267	-1.53217	8.41428	12.8921
Prf1	NM_011073	40.1477	0.00775419	0.612561	0.334918	-2.9858	1.00727	3.0075
Wtap	NM_001113533	543.893	0.00777875	0.612561	1.10569	1.10569	28.5597	25.8296
Enpp5	NM_001168620	102.898	0.0078026	0.612561	0.566955	-1.76381	3.72304	6.56674
Nova2	NM_001029877	160.176	0.00780523	0.612561	1.2311	1.2311	8.83835	7.17925
Ccdc15	NM_001081429	12.7033	0.00783296	0.612561	1.85273	1.85273	0.825029	0.445305
Cxcl12	NM_021704	473.926	0.00785188	0.612561	0.69147	-1.44619	19.374	28.0186
Map3k2	NM_011946	575.72	0.00786736	0.612561	1.13098	1.13098	30.5553	27.0167
Atg2a	NM_194348	1205.43	0.00787427	0.612561	1.2005	1.2005	65.7632	54.7801
Osbpl8	NM_001003717	368.787	0.00788186	0.612561	0.733484	-1.36336	15.6044	21.2743
C530005A16Rik	NR_029450	10.2391	0.0078943	0.612561	0.395276	-2.52988	0.290068	0.733837
Edrf1	NM_178115	248.211	0.00796972	0.612561	0.850561	-1.17569	11.4084	13.4127
Sh2b3	NM_001306128	85.5079	0.00805012	0.612561	2.26079	2.26079	5.92848	2.6223
Gmcl1	NM_011818	419.364	0.00805821	0.612561	0.736843	-1.35714	17.7912	24.1452
Mkks	NM_001141946	52.6588	0.00810521	0.612561	0.400906	-2.49435	1.50697	3.75891
Vegfa	NM_001317041	230.354	0.00811769	0.612561	0.684238	-1.46148	9.35837	13.6771
Vegfa	NM_001287057	230.354	0.00811769	0.612561	0.684238	-1.46148	9.35837	13.6771
Xxylt1	NM_198626	253.523	0.00814464	0.612561	0.814771	-1.22734	11.3823	13.97
1500009C09Rik	NR_037697	7.33519	0.00815173	0.612561	7.46393	7.46393	0.646855	0.0866641
Dcun1d4	NM_001190734	125.189	0.0081721	0.612561	0.574624	-1.74027	4.56848	7.95038
Trak1	NR_152160	601.292	0.00817514	0.612561	0.783277	-1.27669	26.4108	33.7184
Zbtb21	NM_001081684	122.165	0.00840747	0.612561	1.86349	1.86349	7.95017	4.26629
Wipi1	NM_145940	1029.61	0.00841555	0.612561	1.31604	1.31604	58.5055	44.4558
Hdlbp	NM_133808	1532.02	0.00843667	0.612561	0.807116	-1.23898	68.4251	84.7772
Ttc7b	NM_001033213	1147.89	0.00845011	0.612561	0.760873	-1.31428	49.6005	65.1889
Wnk1	NM_001185020	3909.94	0.00847185	0.612561	0.88951	-1.12421	184.065	206.929
Msi2	NM_054043	580.347	0.00849811	0.612561	1.30095	1.30095	32.8126	25.2221
Sec61a1	NM_016906	4037.48	0.00851176	0.612561	0.898735	-1.11268	191.108	212.641
Gpsm1	NM_001199147	16.2779	0.00852129	0.612561	0.515325	-1.94052	0.553573	1.07422
Snx14	NM_001359958	218.395	0.00852137	0.612561	0.595546	-1.67913	8.15173	13.6878
Hoxb9	NM_008270	69.9177	0.00854736	0.612561	0.531462	-1.8816	2.42635	4.56542
Syna	NM_001013751	318.721	0.0085489	0.612561	0.501821	-1.99274	10.6498	21.2223
Tacc1	NM_177089	473.708	0.00855606	0.612561	0.77273	-1.29411	20.6489	26.722
Brms1l	NM_001037756	541.732	0.00857054	0.612561	0.790321	-1.26531	23.9143	30.2589
1810026B05Rik	NR_037569	234.603	0.00857478	0.612561	1.20287	1.20287	12.8104	10.6499
Nln	NM_029447	270.136	0.0086126	0.612561	0.855553	-1.16883	12.4553	14.5582
Stt3b	NM_024222	1717.28	0.00861771	0.612561	0.841886	-1.18781	78.4932	93.2349
H2afx	NM_010436	536.144	0.00866149	0.612561	0.89828	-1.11324	25.3707	28.2437
Pdk4	NM_013743	1140.01	0.00868818	0.612561	1.52694	1.52694	68.887	45.1144
E130102H24Rik	NR_040708	84.9827	0.00869576	0.612561	1.51764	1.51764	5.12277	3.3755
Kif21a	NM_001109040	54.8125	0.00869919	0.612561	2.56284	2.56284	3.9428	1.53845
Pllp	NM_026385	67.8946	0.00870274	0.612561	2.40719	2.40719	4.79678	1.99269
Dnajb11	NM_001190804	2981.29	0.0087649	0.612561	0.753635	-1.3269	128.123	170.006
Wwc2	NM_133791	1650.99	0.00883561	0.612561	0.847958	-1.1793	75.7575	89.3411
Fam53c	NM_001357457	359.536	0.00886061	0.612561	0.719771	-1.38933	15.0475	20.906
Ceacam3	NM_054059	6540.61	0.00886419	0.612561	0.665822	-1.5019	261.425	392.635
Srp68	NM_146032	1442.04	0.00890817	0.612561	0.897538	-1.11416	68.2089	75.9955
Rpa3	NM_026632	79.0202	0.00891699	0.612561	0.789911	-1.26597	3.48726	4.41475
Dctn1	NM_001198867	1792.92	0.008956	0.612561	0.936831	-1.06743	86.7222	92.5698
Tubb4a	NM_009451	559.139	0.0089617	0.612561	0.62321	-1.60459	21.4674	34.4465
Ttf1	NM_009442	324.222	0.00898059	0.612561	0.881883	-1.13394	15.1936	17.2286
Socs3	NM_007707	619.122	0.00899182	0.612561	1.31161	1.31161	35.129	26.7832
Yod1	NM_178691	24.5758	0.00899912	0.612561	1.63618	1.63618	1.52533	0.93225
Purg	NM_001098233	206.11	0.00904753	0.612561	0.604121	-1.6553	7.76222	12.8488
Dram2	NM_001025582	32.0598	0.00905211	0.612561	3.55965	3.55965	2.50286	0.703119
Mrps17	NM_001356954	18.3437	0.00914495	0.612561	3.08991	3.08991	1.38586	0.448511
Map3k8	NM_007746	201.957	0.00915076	0.612561	1.34211	1.34211	11.5728	8.62284
Kat7	NM_177619	107.231	0.00916768	0.612561	1.95812	1.95812	7.09814	3.62498
Pnpla2	NM_001163689	903.395	0.00925386	0.612561	1.25327	1.25327	50.2469	40.0926
Mpdz	NM_001305286	86.7794	0.00925801	0.612561	0.708764	-1.41091	3.59945	5.07849
Cyhr1	NM_001357882	434.627	0.00928756	0.612561	0.7224	-1.38428	18.2289	25.2338
Slc10a7	NM_001282109	71.8446	0.00932989	0.612561	0.392323	-2.54892	2.02441	5.16005
Paip2b	NM_146169	432.511	0.00933943	0.612561	0.834774	-1.19793	19.6781	23.573
Canx	NM_007597	5990.69	0.00935953	0.612561	0.790266	-1.2654	264.443	334.626
Zbtb16	NM_001033324	277.209	0.00937841	0.612561	1.47209	1.47209	16.5074	11.2135
Eif2b5	NM_172265	629.827	0.0093961	0.612561	0.865789	-1.15502	29.2261	33.7566
Acad11	NM_175324	405.457	0.00942996	0.612561	0.86307	-1.15865	18.7829	21.7629
Srsf3	NR_036613	903.953	0.00945514	0.612561	1.22028	1.22028	49.6819	40.7135
Ackr3	NM_001271607	7.3606	0.00951805	0.612561	0.253219	-3.94915	0.148725	0.587336
Smarca4	NM_001357764	136.685	0.0095232	0.612561	1.73373	1.73373	8.66858	4.99997
Kcmf1	NM_001347231	89.0486	0.00954927	0.612561	0.533693	-1.87374	3.0987	5.80615
Pcca	NM_144844	186.383	0.00955176	0.612561	0.642203	-1.55714	7.28874	11.3496
Sec61b	NM_024171	528.066	0.00955969	0.612561	0.76447	-1.3081	22.8789	29.9277
Slc4a1ap	NM_001347328	134.833	0.00956814	0.612561	0.567789	-1.76122	4.88311	8.60022
St6galnac2	NM_009180	700.09	0.00959503	0.612561	0.793878	-1.25964	30.9824	39.0266
Dhx29	NM_172594	202.742	0.00962986	0.612561	0.79972	-1.25044	9.00902	11.2652
Cd59a	NM_001111060	64.2631	0.00966744	0.612561	0.469861	-2.12829	2.05426	4.37205
Rabgap1l	NM_013862	131.917	0.0096921	0.612561	0.743093	-1.34573	5.62371	7.56797
Cdc23	NM_178347	665.712	0.00969508	0.612561	0.850511	-1.17576	30.5967	35.9745
Ppcdc	NM_001357913	11.5366	0.00974298	0.612561	0.196693	-5.08406	0.189619	0.964037
Parp9	NM_030253	1000.97	0.00975769	0.612561	1.21157	1.21157	54.8361	45.2605
Timmdc1	NM_024273	279.933	0.0097925	0.612561	0.811475	-1.23232	12.54	15.4533
Lyrm7	NM_029327	45.1299	0.0098146	0.612561	0.638503	-1.56616	1.75865	2.75433
Ddx51	NM_027156	148.672	0.00982623	0.612561	0.783054	-1.27705	6.52916	8.33807
Ktn1	NM_001347519	198.569	0.00983934	0.612561	0.6531	-1.53116	7.845	12.0119
Adamts7	NM_001003911	14.2058	0.00988282	0.612561	3.59544	3.59544	1.11145	0.309127
Telo2	NM_027880	53.0851	0.00995307	0.612561	2.5765	2.5765	3.82423	1.48427
Cmtr2	NM_146215	90.2296	0.00997036	0.612561	0.803483	-1.24458	4.01989	5.00307
Synj2bp	NR_132142	5.16882	0.00998287	0.612561	0.278675	-3.58841	0.112649	0.404232
Gpsm1	NM_001355574	42.7313	0.0100037	0.612561	0.515297	-1.94063	1.45313	2.81999
Exosc10	NR_131061	46.0947	0.010025	0.612561	0.368504	-2.71368	1.24121	3.36826
Cops3	NM_011991	738.538	0.0100563	0.612561	0.916751	-1.09081	35.3231	38.5307
Slc9a6	NM_001358861	546.459	0.0101103	0.612561	1.40949	1.40949	31.9665	22.6794
Olfm2	NM_173777	8.3199	0.01014	0.612561	0.44002	-2.27262	0.254227	0.577762
Rbm15b	NM_175402	424.557	0.0101541	0.612561	0.878852	-1.13785	19.8591	22.5966
Mbtps1	NM_001167910	1510.06	0.0101654	0.612561	0.851707	-1.17411	69.4562	81.5494
Mmp28	NM_172797	131.576	0.01018	0.612561	2.0369	2.0369	8.82502	4.33257
Tox	NM_145711	19.8335	0.0101952	0.612561	2.49019	2.49019	1.41508	0.568264
Olfm2	NM_001357639	6.54765	0.0102066	0.612561	0.440047	-2.27249	0.200082	0.454683
Nt5dc3	NM_175331	422.311	0.0102527	0.612561	0.752767	-1.32843	18.1372	24.094
Entpd4b	NM_001359160	175.838	0.0102592	0.612561	0.653536	-1.53014	6.94975	10.6341
Entpd4b	NM_001359160.1	175.838	0.0102592	0.612561	0.653536	-1.53014	6.94975	10.6341
Rpain	NM_027186	163.519	0.0102721	0.612561	1.20112	1.20112	8.92299	7.42887
Gjb5	NM_010291	546.127	0.0102773	0.612561	0.730203	-1.36948	23.0484	31.5643
Plec	NM_001163549	402.427	0.0103496	0.612561	1.14901	1.14901	21.5166	18.7262
Rassf7	NM_025886	450.814	0.0104064	0.612561	1.31671	1.31671	25.6222	19.4593
Cnot8	NM_026949	724.088	0.0104346	0.612561	0.847173	-1.1804	33.209	39.1998
Nckap5l	NM_001001884	372.273	0.0104489	0.612561	0.742118	-1.34749	15.8583	21.369
Ankmy2	NM_146033	238.133	0.0104904	0.612561	0.843835	-1.18507	10.8982	12.9151
1110065P20Rik	NM_001142727	100.692	0.0104929	0.612561	1.80274	1.80274	6.47659	3.59263
Gm7367	NR_003376	297.345	0.0104967	0.612561	1.43813	1.43813	17.5389	12.1956
Aldoa	NM_007438	5890.28	0.0104989	0.612561	0.872542	-1.14608	274.467	314.561
Slc33a1	NM_001272035	11.4227	0.0105084	0.612561	0.472332	-2.11715	0.366445	0.77582
Usp14	NM_021522	661.18	0.0105587	0.612561	0.913125	-1.09514	31.5578	34.5602
Ola1	NM_025942	459.404	0.0105589	0.612561	0.902935	-1.1075	21.7986	24.1419
Fbxo25	NM_025785	298.957	0.0105597	0.612561	0.832939	-1.20057	13.5854	16.3102
Fam69a	NM_026062	467.391	0.0105627	0.612561	0.616965	-1.62084	17.8336	28.9054
Zim1	NM_011769	469.34	0.0105773	0.612561	0.680583	-1.46933	19.0068	27.9272
Rmdn1	NM_025476	72.9442	0.0105789	0.612561	0.784344	-1.27495	3.20641	4.08801
Arhgap33	NM_001289682	10.2651	0.010675	0.612561	2.35102	2.35102	0.720184	0.306328
4833438C02Rik	NR_152248	6.90326	0.0107106	0.612561	3.32288	3.32288	0.530635	0.159691
Uso1	NM_019490	1961.02	0.010737	0.612561	0.881309	-1.13468	91.8652	104.237
Stk19	NM_019442	158.735	0.0107425	0.612561	1.2666	1.2666	8.87029	7.00322
Zfyve1	NM_183154	1321.67	0.0107542	0.612561	1.20835	1.20835	72.3184	59.8488
Slc35b1	NM_016752	560.211	0.0108036	0.612561	0.772531	-1.29445	24.416	31.6052
Rhox4e	NM_201236	32.5801	0.0108037	0.612561	0.562359	-1.77822	1.1727	2.08531
Usp24	NM_183225	850.426	0.010806	0.612561	0.912402	-1.09601	40.5736	44.469
Ppme1	NM_028292	837.016	0.0108366	0.612561	0.872713	-1.14585	39.0062	44.6954
Sulf2	NM_028072	1392.38	0.0108577	0.612561	0.754564	-1.32527	59.8803	79.3575
Slc7a5	NM_011404	3202.69	0.0108883	0.612561	0.538345	-1.85754	112.079	208.191
Fbf1	NM_172571	617.874	0.0109228	0.612561	0.866815	-1.15365	28.6896	33.0977
Trmt13	NM_030016	51.3797	0.0109318	0.612561	0.55794	-1.79231	1.84004	3.29793
Tubd1	NM_001199047	6.48659	0.0109725	0.612561	12.4327	12.4327	0.60037	0.0482894
Ccdc86	NM_023731	326.311	0.0110086	0.612561	0.839985	-1.1905	14.8967	17.7345
Vdac1	NM_011694	3443.6	0.0110168	0.612561	0.899538	-1.11168	163.074	181.286
Vps53	NM_026664	703.211	0.0110169	0.612561	0.839486	-1.19121	32.0924	38.2287
Nup214	NM_172268	494.098	0.011026	0.612561	0.897609	-1.11407	23.3719	26.0379
Telo2	NM_001163661	93.5411	0.0110435	0.612561	0.547533	-1.82637	3.30958	6.04453
Lyve1	NM_053247	912.868	0.0110456	0.612561	1.49164	1.49164	54.6496	36.6372
Mapk8ip3	NM_001163449	123.618	0.0110484	0.612561	0.525795	-1.90188	4.25994	8.1019
Gzme	NM_010373	130.983	0.0110636	0.612561	0.338408	-2.95501	3.31183	9.78649
Zfp277	NM_172575	15.7545	0.0110718	0.612561	0.235842	-4.24013	0.30065	1.2748
Mpzl1	NM_001083897	2113.22	0.0111061	0.612561	0.826967	-1.20924	95.6538	115.668
Tbl1xr1	NM_030732	726.105	0.011145	0.612561	1.19412	1.19412	39.5173	33.0932
Serbp1	NM_001113565	749.494	0.0111478	0.612561	1.27996	1.27996	42.0764	32.8731
Cldn4	NM_009903	4732.34	0.0111896	0.612561	1.29541	1.29541	267.068	206.166
Lmf1	NM_029624	209.644	0.0112109	0.612561	0.770683	-1.29755	9.12466	11.8397
Fancd2	NM_001347350	8.04458	0.0112185	0.612561	0.59991	-1.66692	0.301643	0.502815
Olfr920	NM_146787	15.8343	0.0112556	0.612561	2.14806	2.14806	1.08045	0.502988
Rbfox2	NM_001110830	108.046	0.0112565	0.612561	0.588249	-1.69996	4.00177	6.80286
Hddc2	NM_027168	35.4655	0.0112593	0.612561	0.571922	-1.74849	1.29036	2.25619
Narf	NM_026272	450.14	0.0113058	0.612561	0.872879	-1.14563	20.9794	24.0347
Slc15a4	NM_133895	288.535	0.0113157	0.612561	0.809762	-1.23493	12.9102	15.9433
Sel1l	NM_001039089	1931.48	0.0113467	0.612561	0.79144	-1.26352	85.3309	107.817
Vkorc1l1	NM_001001327	489.167	0.0113912	0.612561	0.749372	-1.33445	20.9543	27.9624
Aasdh	NM_173765	93.528	0.0114146	0.612561	0.759192	-1.31719	4.03627	5.31653
Fam234a	NM_001357894	631.844	0.0114271	0.612561	0.638826	-1.56537	24.6297	38.5547
Pea15a	NM_001329869	186.203	0.0114299	0.612561	0.544342	-1.83708	6.56318	12.0571
Mapt	NM_001038609	14.5463	0.011457	0.612561	0.29139	-3.43182	0.328223	1.1264
Ubl7	NM_001122873	459.439	0.0114871	0.612561	1.36184	1.36184	26.4913	19.4526
Trmt1l	NM_001357570	94.5907	0.0115463	0.612561	0.579599	-1.72533	3.4708	5.98827
Afg3l2	NM_027130	775.468	0.0115846	0.612561	0.932676	-1.07218	37.4228	40.1241
Slc25a40	NM_178766	150.277	0.0115903	0.612561	0.595862	-1.67824	5.61102	9.41664
Dpp3	NM_133803	1143.19	0.0116557	0.612561	0.913114	-1.09515	54.5638	59.7557
Zscan22	NM_001290438	16.1055	0.0116658	0.612561	0.365245	-2.73789	0.430872	1.17968
Gpr89	NM_026229	193.647	0.0116663	0.612561	0.845601	-1.18259	8.87235	10.4924
Mapk14	NM_001168513	689.811	0.0116984	0.612561	1.27733	1.27733	38.6908	30.2903
Map3k10	NM_001290528	298.197	0.0117195	0.612561	0.865443	-1.15548	13.8344	15.9853
Hdac2	NM_008229	533.287	0.011752	0.612561	0.859456	-1.16353	24.649	28.6797
Ube2cbp	NM_027394	15.6293	0.011762	0.612561	0.488898	-2.04542	0.513209	1.04973
Rhod	NM_001329989	49.3262	0.0117815	0.612561	2.48574	2.48574	3.51754	1.41509
Brd7	NM_012047	922.39	0.0117878	0.612561	0.850033	-1.17643	42.3809	49.858
Dnaaf5	NM_001081265	291.847	0.0118191	0.612561	0.898009	-1.11357	13.8082	15.3765
Nlrp4c	NM_031389	7.80529	0.0118294	0.612561	0.393446	-2.54165	0.220386	0.560143
Rasal1	NM_001359146	96.0438	0.0118321	0.612561	2.16799	2.16799	6.57269	3.03169
Arap1	NM_027180	181.123	0.0118368	0.612561	1.87448	1.87448	11.8112	6.30107
Utp14b	NM_001001981	92.8776	0.0118654	0.61278	1.43484	1.43484	5.47323	3.81452
Tcp11l2	NM_146008	714.761	0.0119108	0.613421	1.35164	1.35164	41.082	30.3941
Hip1r	NM_145070	1504.6	0.0119497	0.613421	1.27146	1.27146	84.2207	66.2392
F10	NM_007972	24.6351	0.0119641	0.613421	0.360629	-2.77294	0.652944	1.81057
Irx5	NM_018826	13.2031	0.0119756	0.613421	0.461028	-2.16907	0.416624	0.903685
Arhgap39	NM_001168288	374.36	0.0120146	0.613656	0.802282	-1.24644	16.6645	20.7714
Cdk16	NM_011049	1823.93	0.0120291	0.613656	0.83351	-1.19975	82.9157	99.4778
Pabpc4	NM_148917	60.7143	0.0120924	0.614302	3.02177	3.02177	4.56179	1.50964
Pdk1	NM_172665	575.161	0.0120978	0.614302	0.787942	-1.26913	25.3472	32.1689
Adgrl1	NM_181039	450.718	0.0121152	0.614302	0.765725	-1.30595	19.5458	25.5259
Nmral1	NM_001290761	9.12306	0.0122817	0.620391	2.54087	2.54087	0.654656	0.25765
Idh2	NM_173011	1221.81	0.0122847	0.620391	0.833118	-1.20031	55.529	66.6521
Ndrg2	NM_013864	33.761	0.0123525	0.621334	3.07188	3.07188	2.54697	0.829126
Tmem248	NM_027854	1939.51	0.0123778	0.621334	0.879664	-1.1368	90.7674	103.184
Rab13	NM_026677	164.742	0.0123804	0.621334	1.20139	1.20139	8.99065	7.48354
Gata3	NM_001355111	39.9086	0.0124315	0.621334	0.446557	-2.23935	1.23199	2.75887
Ddx60	NM_001293783	141.513	0.0124772	0.621334	1.64055	1.64055	8.79207	5.35921
Dusp13	NM_013849	8.4582	0.0124833	0.621334	2.00075	2.00075	0.56395	0.28187
Ubr2	NM_146078	594.092	0.0124963	0.621334	1.21217	1.21217	32.5536	26.8556
Mfn2	NM_001285921	69.943	0.0125014	0.621334	1.50589	1.50589	4.20316	2.79114
Ldlrad3	NM_178886	221.248	0.0125716	0.621888	0.676452	-1.4783	8.92739	13.1974
Tecr	NM_134118	731.267	0.012624	0.621888	0.809568	-1.23523	32.7156	40.4111
Tsc22d3	NM_010286	578.303	0.0126251	0.621888	1.46985	1.46985	34.4158	23.4145
Zyx	NM_001289618	5.03628	0.0126484	0.621888	0.155068	-6.4488	0.067612	0.436016
Eif4a2	NM_001123037	550.007	0.0126584	0.621888	1.38904	1.38904	31.9786	23.0221
Aldoa	NM_001177308	243.162	0.0126612	0.621888	1.53579	1.53579	14.727	9.5892
Ube2l6	NM_019949	393.348	0.0126902	0.622095	1.265	1.265	21.9684	17.3664
Rnf20	NM_182999	147.14	0.0127338	0.622813	0.614844	-1.62643	5.60229	9.11172
4930412O13Rik	NR_024257	176.784	0.0127545	0.622813	0.606475	-1.64887	6.67394	11.0045
Filip1	NM_001081243	21.0889	0.0128038	0.622957	0.408732	-2.44659	0.611878	1.49702
Gmppb	NM_177910	354.62	0.0128224	0.622957	0.747893	-1.33709	15.1736	20.2884
Gm12504	NR_040414	15.4999	0.0128556	0.622957	1.74928	1.74928	0.986206	0.56378
Polr2k	NM_001039368	22.2986	0.0128602	0.622957	1.59164	1.59164	1.36945	0.860403
Tsta3	NM_001357005	219.181	0.0128899	0.622957	0.666374	-1.50066	8.76491	13.1531
Frmd8	NM_026169	866.624	0.0129064	0.622957	1.29333	1.29333	48.8736	37.7888
Mrpl58	NM_026729	137.361	0.0129603	0.623535	0.830759	-1.20372	6.23316	7.50298
Itpr1	NM_010585	439.415	0.0129681	0.623535	0.73291	-1.36442	18.5844	25.3571
Nup205	NM_027513	333.039	0.0130149	0.623589	0.893543	-1.11914	15.7158	17.5881
Slu7	NM_148673	344.046	0.0130189	0.623589	1.38448	1.38448	19.9761	14.4285
Wdr76	NM_030234	14.5744	0.0131079	0.626658	0.505529	-1.97813	0.489381	0.968057
Polr2m	NM_178602	2037.89	0.0132217	0.629509	0.893752	-1.11888	96.1776	107.611
Per2	NM_011066	238.486	0.0132405	0.629509	1.4334	1.4334	14.0481	9.80053
Wdr76	NM_001290986	17.3351	0.0132586	0.629509	0.505521	-1.97816	0.582076	1.15144
Sipa1	NM_001164481	60.889	0.0133278	0.629509	3.05664	3.05664	4.58792	1.50097
Yif1b	NM_001357664	111.13	0.0133612	0.629509	0.617199	-1.62022	4.24124	6.87176
Sbds	NM_023248	1688.44	0.013402	0.629509	1.12341	1.12341	89.3285	79.5157
Ak4	NM_001177604	45.1852	0.0134255	0.629509	0.649852	-1.53881	1.77978	2.73874
Mppe1	NM_001357518	98.5202	0.0134305	0.629509	0.538018	-1.85867	3.44636	6.40566
Adnp	NM_001310086	18.4367	0.0134699	0.629509	0.405102	-2.46852	0.531545	1.31213
Tmem39a	NM_026407	857.849	0.0134824	0.629509	0.841883	-1.18781	39.2104	46.5746
Cts3	NM_054092	19826.9	0.0135239	0.629509	0.696056	-1.43667	813.691	1169
Mgme1	NM_001289631	26.4482	0.0135859	0.629509	0.37468	-2.66895	0.720868	1.92396
Golt1b	NM_025872	910.116	0.01362	0.629509	0.871497	-1.14745	42.3812	48.6303
Timm23	NM_016897	552.71	0.0136627	0.629509	0.914734	-1.09321	26.4048	28.8661
Chmp7	NM_134078	805.872	0.0136687	0.629509	0.919952	-1.08701	38.6137	41.9736
Erbb3	NM_010153	634.094	0.0136836	0.629509	1.40923	1.40923	37.09	26.3194
Hs3st3a1	NM_178870	15.5494	0.0137066	0.629509	1.97467	1.97467	1.03221	0.522728
Abce1	NR_152614	192.205	0.0137234	0.629509	0.577722	-1.73094	7.03806	12.1824
Cdh24	NM_199470	269.974	0.0137434	0.629509	0.781096	-1.28025	11.8397	15.1577
Mynn	NM_030557	187.316	0.0137862	0.629509	1.89595	1.89595	12.2634	6.46823
Trim47	NM_172570	241.714	0.0138463	0.629509	2.11373	2.11373	16.4086	7.76284
Zfp345	NM_001034900	32.0963	0.0138503	0.629509	0.69982	-1.42894	1.32141	1.88822
Mboat2	NM_026037	137.767	0.0138541	0.629509	0.462654	-2.16144	4.35772	9.41896
Ak4	NM_001177605	56.2086	0.0139057	0.629509	0.649847	-1.53882	2.21396	3.4069
Med16	NM_198107	281.178	0.0139122	0.629509	0.747117	-1.33848	12.024	16.0938
Kif3a	NM_008443	58.306	0.0139155	0.629509	0.439793	-2.2738	1.78099	4.04961
Gfra3	NM_010280	11.9421	0.0139321	0.629509	0.305832	-3.26977	0.279689	0.914518
Slco3a1	NM_001038643	144.486	0.0140057	0.629509	1.27718	1.27718	8.10364	6.34493
Pabpc4	NM_130881	681.532	0.014012	0.629509	0.832754	-1.20084	30.967	37.1862
Ipo4	NM_024267	783.704	0.0140218	0.629509	0.86385	-1.15761	36.3228	42.0476
Aars2	NM_001358000	47.1843	0.0140459	0.629509	0.361855	-2.76354	1.25372	3.46471
Foxa3	NM_008260	35.9497	0.0140463	0.629509	2.28689	2.28689	2.50124	1.09373
Rad1	NM_001289447	37.4679	0.0140916	0.629509	0.325805	-3.06932	0.920743	2.82605
Prr3	NM_001282024	78.7485	0.0141195	0.629509	0.5056	-1.97785	2.64448	5.23037
Ccdc43	NM_025918	299.942	0.0141401	0.629509	0.727749	-1.3741	12.6339	17.3603
Mmp28	NM_001320300	451.926	0.0141559	0.629509	0.651207	-1.53561	17.8232	27.3694
Rala	NM_019491	1127.35	0.014173	0.629509	0.873743	-1.1445	52.5695	60.1658
Ccdc134	NM_001326588	19.496	0.0141963	0.629509	0.364453	-2.74384	0.520749	1.42885
Tln2	NM_001081242	255.671	0.014214	0.629509	0.713297	-1.40194	10.6444	14.9228
Dcun1d2	NM_001042650	145.409	0.0142181	0.629509	0.60952	-1.64063	5.50659	9.0343
Pkn1	NM_177262	607.427	0.014232	0.629509	0.783224	-1.27677	26.6793	34.0634
Rnf170	NR_151666	86.4907	0.0142552	0.629509	0.44879	-2.22821	2.67921	5.96986
Amt	NM_001013814	145.056	0.0142596	0.629509	0.725669	-1.37804	6.0998	8.40576
Pigg	NM_001081234	143.249	0.0142711	0.629509	0.517828	-1.93114	4.88715	9.43778
Ddx17	NM_001040187	1765.61	0.0143144	0.630313	0.799944	-1.25009	78.4685	98.0925
Samd11	NM_001355709	7.44816	0.0143556	0.631016	1.70578	1.70578	0.469547	0.275269
Carf	NM_001285463	8.9798	0.0144298	0.63317	36.9019	36.9019	0.874288	0.0236922
Akap1	NM_009648	438.853	0.0144658	0.633641	0.76049	-1.31494	18.9574	24.9279
Snx5	NM_024225	868.195	0.0144981	0.633952	1.26649	1.26649	48.5138	38.3056
Atg13	NM_001355420	42.3573	0.0145819	0.636506	1.94758	1.94758	2.79871	1.43702
Erp44	NM_029572	1929.79	0.0146688	0.637596	0.857949	-1.16557	89.1124	103.867
Fktn	NM_139309	54.6405	0.0146697	0.637596	0.742688	-1.34646	2.32864	3.13542
Mphosph6	NM_001357232	18.9246	0.0147012	0.637596	6.21624	6.21624	1.63021	0.26225
Uchl5	NM_019562	100.911	0.0147131	0.637596	1.57454	1.57454	6.17151	3.91957
Wwp1	NM_177327	302.536	0.0147382	0.637596	0.62997	-1.58738	11.6928	18.5608
Irf9	NM_008394	393.565	0.0147593	0.637596	1.37199	1.37199	22.7643	16.5922
Tceal9	NM_011712	3798.71	0.0148054	0.63849	1.12221	1.12221	200.873	178.998
Slc6a19	NM_001359603	189.075	0.0148338	0.638616	2.2604	2.2604	13.1084	5.79914
Pole4	NM_025882	226.788	0.0149065	0.640649	0.816904	-1.22413	10.1967	12.4821
Slc6a8	NM_001142810	235.675	0.0149925	0.642691	1.44451	1.44451	13.9265	9.64099
Pip4k2a	NM_001355149	13.4322	0.0150419	0.642691	2.16967	2.16967	0.919447	0.423773
Dynll2	NM_026556	2122.29	0.0150653	0.642691	0.870717	-1.14848	98.7811	113.448
Vezt	NM_001304720	100.07	0.0151042	0.642691	1.77202	1.77202	6.397	3.61
Rhoa	NM_016802	3717.84	0.0151761	0.642691	0.892913	-1.11993	175.375	196.408
Aco1	NM_007386	1131.13	0.0151803	0.642691	0.757839	-1.31954	48.7654	64.348
Ak4	NM_009647	78.1285	0.0152171	0.642691	0.649845	-1.53883	3.07734	4.73551
Ercc6l	NM_146235	23.377	0.0152503	0.642691	0.728967	-1.3718	0.98562	1.35208
Eml6	NM_146016	58.2048	0.015259	0.642691	0.734229	-1.36197	2.46424	3.35623
Ptdss2	NM_013782	893.01	0.0152989	0.642691	0.845722	-1.18242	40.9183	48.3827
Cnot2	NM_028082	95.5038	0.0153124	0.642691	0.5257	-1.90223	3.29071	6.25967
Tpm1	NM_001164248	58.2825	0.0153205	0.642691	1.82588	1.82588	3.7658	2.06246
Nipal3	NM_028995	420.783	0.0153574	0.642691	1.28799	1.28799	23.6874	18.3909
Spock1	NM_009262	36.9153	0.0154044	0.642691	0.543469	-1.84003	1.29982	2.39171
Ncbp2	NM_026554	703.496	0.0154189	0.642691	0.819732	-1.21991	31.6903	38.6593
Anxa8	NM_013473	915.809	0.0154717	0.642691	1.69216	1.69216	57.5633	34.0176
Arhgap27	NM_183288	10.7979	0.0155142	0.642691	1.9234	1.9234	0.710432	0.369362
Chac1	NM_026929	64.1569	0.0155533	0.642691	1.51105	1.51105	3.8607	2.55498
Cers5	NM_028015	870.17	0.0155654	0.642691	0.838754	-1.19224	39.6931	47.3239
Cd200r1	NM_021325	5.64067	0.0156461	0.642691	2.63217	2.63217	0.408769	0.155297
Actn1	NM_134156	2826.54	0.0156471	0.642691	1.28898	1.28898	159.169	123.485
Cct6b	NM_009839	38.8388	0.0156573	0.642691	0.490919	-2.037	1.27886	2.60503
Ilf2	NM_026374	549.986	0.0156652	0.642691	0.903851	-1.10638	26.1105	28.8881
Arhgap17	NM_001122643	165.195	0.015667	0.642691	1.70157	1.70157	10.4047	6.11477
Mn1	NM_001081235	164.317	0.0156816	0.642691	0.683848	-1.46231	6.67328	9.75842
Psd2	NM_028707	20.1995	0.0156872	0.642691	0.321623	-3.10923	0.491565	1.52839
Arap3	NM_001205336	146.613	0.0157261	0.642691	0.593708	-1.68433	5.46182	9.19951
Gmip	NM_198101	449.797	0.0157617	0.642691	0.804714	-1.24268	20.0563	24.9235
Polr3gl	NM_001293701	38.3746	0.0157792	0.642691	2.76749	2.76749	2.81889	1.01857
Eprs	NM_029735	742.052	0.015805	0.642691	0.804689	-1.24272	33.0872	41.118
Parp8	NM_001081009	74.865	0.0158199	0.642691	1.41005	1.41005	4.38013	3.10636
Inca1	NM_001252484	29.5183	0.0158202	0.642691	1.84147	1.84147	1.91299	1.03884
Fam219a	NM_001159583	698.7	0.0158279	0.642691	0.829843	-1.20505	31.6864	38.1836
Gdpd2	NM_001358507	6.65218	0.0158341	0.642691	0.245462	-4.07396	0.131104	0.534114
Fam32a	NM_026455	1151.68	0.0158874	0.642691	1.09422	1.09422	60.1748	54.9932
Rasal1	NM_001359147	12.6543	0.0159001	0.642691	2.16774	2.16774	0.865953	0.399472
Snapc1	NM_178392	375.448	0.0159352	0.642691	1.19534	1.19534	20.4428	17.1021
Cd320	NM_019421	1667.82	0.0159989	0.642691	0.550406	-1.81684	59.2089	107.573
Tbc1d19	NM_144517	164.988	0.0160176	0.642691	0.819725	-1.21992	7.43215	9.06665
Prdm6	NM_001033281	134.423	0.0160195	0.642691	0.595197	-1.68012	5.01558	8.42676
Ago1	NM_153403	137.81	0.0160522	0.642691	0.788097	-1.26888	6.07391	7.70707
Ago1	NM_001317173	137.81	0.0160522	0.642691	0.788097	-1.26888	6.07391	7.70707
U2af1l4	NM_170760	162.181	0.0161037	0.642691	0.833062	-1.20039	7.37057	8.84756
Col2a1	NM_001113515	16.7427	0.0161531	0.642691	5.67289	5.67289	1.42337	0.250907
Dpcr1	NM_001033366	789.908	0.0161944	0.642691	1.74628	1.74628	50.228	28.7628
Gfm1	NM_138591	348.528	0.0162018	0.642691	0.912639	-1.09572	16.6304	18.2223
Slfn4	NM_011410	19.5307	0.0162207	0.642691	1.76078	1.76078	1.24563	0.707434
Acad9	NM_172678	300.283	0.0162832	0.642691	0.845337	-1.18296	13.7558	16.2725
Slc30a9	NM_178651	680.403	0.0162921	0.642691	0.815245	-1.22663	30.5576	37.4827
Bysl	NM_016859	305.85	0.0163002	0.642691	0.880337	-1.13593	14.3193	16.2657
Kremen2	NM_028416	5.40031	0.0163039	0.642691	2.88624	2.88624	0.401071	0.13896
Csl	NM_027945	9.60551	0.0163199	0.642691	0.552124	-1.81119	0.341688	0.618862
Ebf3	NM_001113414	12.2732	0.0163551	0.642691	0.48308	-2.07005	0.399773	0.827551
Fam109a	NM_175474	618.861	0.0163596	0.642691	1.24382	1.24382	34.3054	27.5807
Mroh1	NM_175457	1123.06	0.0164054	0.642691	0.874142	-1.14398	52.3821	59.924
Tcf3	NM_001164147	81.0442	0.0164114	0.642691	1.88107	1.88107	5.29143	2.81299
Zfp691	NM_001145935	18.8039	0.0164407	0.642691	0.338131	-2.95743	0.475155	1.40524
Cldn3	NM_009902	1035.17	0.0164633	0.642691	2.20973	2.20973	71.2658	32.251
Camk2n1	NM_025451	496.429	0.0164745	0.642691	1.24775	1.24775	27.5573	22.0856
Alg2	NM_001355496	101.297	0.0165151	0.642691	0.544869	-1.8353	3.57269	6.55697
Platr4	NR_040385	12.9906	0.016516	0.642691	0.597726	-1.67301	0.485994	0.813071
Dkk3	NM_015814	473.501	0.0166137	0.643666	1.27946	1.27946	26.5776	20.7725
Qsox2	NM_153559	24.8744	0.016639	0.643666	2.19761	2.19761	1.70954	0.777906
Mbnl1	NM_001253711	119.384	0.0166464	0.643666	1.65348	1.65348	7.43924	4.49916
Brat1	NM_181066	200.088	0.0166647	0.643666	0.675085	-1.48129	8.06384	11.9449
Rab9	NM_019773	727.7	0.0166957	0.643666	1.14344	1.14344	38.82	33.95
Acvrl1	NM_001277255	82.993	0.016721	0.643666	1.79564	1.79564	5.33064	2.96866
Unk	NM_172569	394.463	0.0167524	0.643666	0.761231	-1.31366	17.0493	22.397
Tmem263	NM_001013028	812.472	0.0167642	0.643666	0.823595	-1.21419	36.6939	44.5533
Dusp1	NM_013642	1632.53	0.0168039	0.643666	1.48821	1.48821	97.6424	65.6108
Capn15	NM_001347334	892.061	0.0168207	0.643666	0.776642	-1.28759	38.9956	50.2105
Senp3	NM_001163571	240.709	0.0168347	0.643666	0.670222	-1.49204	9.65911	14.4118
Map2k3	NM_008928	1427.23	0.0168775	0.643666	1.16397	1.16397	76.7686	65.9543
Ankrd1	NM_013468	41.7489	0.0168889	0.643666	1.48548	1.48548	2.49518	1.67971
Znf41-ps	NR_040355	131.322	0.016923	0.643666	1.36741	1.36741	7.58513	5.5471
Thbd	NM_009378	2171.24	0.0169485	0.643666	0.776715	-1.28747	94.9188	122.205
Gpr180	NM_021434	448.832	0.0169514	0.643666	0.837787	-1.19362	20.4608	24.4224
Calr	NM_007591	35008	0.0170089	0.644118	0.768539	-1.30117	1521.31	1979.49
Atp13a2	NM_001164366	222.244	0.0170146	0.644118	0.695195	-1.43845	9.11417	13.1102
BC004004	NM_030561	673.53	0.017181	0.648647	0.878129	-1.13879	31.4913	35.8618
Psg20	NM_054058	48.8867	0.017186	0.648647	1.6204	1.6204	3.02305	1.86562
Tmem147	NM_027215	471.042	0.0172358	0.648732	0.839579	-1.19107	21.4982	25.606
Hps4	NM_138646	106.527	0.0172399	0.648732	1.71812	1.71812	6.73355	3.91915
Sh2d5	NM_001099631	189.738	0.0172886	0.649033	1.4891	1.4891	11.3511	7.62276
Atg13	NM_001355416	6.06298	0.0172996	0.649033	1.64448	1.64448	0.377029	0.229269
AU019823	NM_001134902	133.259	0.0173748	0.650882	2.04326	2.04326	8.94711	4.37883
Ccl25	NM_009138	47.9051	0.0174214	0.651654	0.557429	-1.79395	1.7146	3.07591
Serpinb1c	NM_173051	32.0851	0.0174678	0.652415	1.49168	1.49168	1.92082	1.28769
Abcg1	NM_009593	3101.74	0.0175982	0.656161	1.22952	1.22952	171.053	139.122
Fmn1	NM_001287818	11.0714	0.0176203	0.656161	2.52364	2.52364	0.792936	0.314203
Gm13032	NR_045944	5.66962	0.0176572	0.656559	0.408273	-2.44934	0.164368	0.402593
Nme6	NM_018757	96.0531	0.0176845	0.656603	0.836504	-1.19545	4.37509	5.23022
Kif21a	NM_001109041	16.5487	0.0177359	0.657537	5.19996	5.19996	1.38795	0.266916
Zscan22	NM_001001447	7.79521	0.017879	0.661025	1.00822	1.00822	0.391356	0.388165
Hmg20a	NM_025812	532.655	0.017894	0.661025	0.875586	-1.14209	24.8661	28.3994
Lpin2	NM_001357791	576.194	0.017909	0.661025	1.36795	1.36795	33.2863	24.3331
Thap1	NM_199042	149.427	0.0179983	0.661804	0.842054	-1.18757	6.83073	8.11199
Cacna1d	NM_001083616	6.87233	0.018024	0.661804	2.48594	2.48594	0.490089	0.197145
Brat1	NR_074085	64.7379	0.0180641	0.661804	2.18158	2.18158	4.43902	2.03477
Pprc1	NM_001346801	377.483	0.0180716	0.661804	0.749318	-1.33455	16.1694	21.5789
Hspa5	NM_022310	6348.16	0.0180862	0.661804	0.71543	-1.39776	264.754	370.062
Abhd4	NM_134076	1466.5	0.0180883	0.661804	1.20935	1.20935	80.273	66.3771
Rnft2	NM_001109902	54.1343	0.0181744	0.663987	0.462625	-2.16158	1.71226	3.70117
Ranbp10	NM_145824	1592.67	0.0182792	0.666844	1.26391	1.26391	88.9167	70.3506
Pomt2	NM_153415	424.076	0.0183112	0.667043	0.823856	-1.2138	19.156	23.2516
Reep5	NM_007874	1725.07	0.0184208	0.668244	0.885025	-1.12991	80.9924	91.5143
Rassf1	NM_019713	654.645	0.0184466	0.668244	1.22617	1.22617	36.0577	29.4068
Fam168a	NM_178764	799.994	0.0184496	0.668244	0.873755	-1.14448	37.3047	42.6947
5430405H02Rik	NR_027914	16.6999	0.0184507	0.668244	0.440904	-2.26807	0.511002	1.15899
Ndufa7	NR_103516	36.1485	0.0184814	0.668393	0.5861	-1.70619	1.33577	2.27908
Stk31	NM_029916	272.674	0.01864	0.670062	0.780048	-1.28197	11.9491	15.3184
Elp4	NM_023876	126.498	0.0186751	0.670062	0.825071	-1.21202	5.71865	6.93111
Tnfrsf18	NM_009400	6.16765	0.0187016	0.670062	0.273034	-3.66255	0.132281	0.484485
Rgl1	NM_001346118	13.7653	0.0187249	0.670062	2.19975	2.19975	0.946333	0.430201
Slc25a38	NM_144793	260.559	0.018726	0.670062	0.86089	-1.16159	12.0541	14.0019
Frg2f1	NM_001004178	53.3574	0.018751	0.670062	0.733831	-1.36271	2.25831	3.07743
Mfsd2a	NM_029662	473.244	0.0187592	0.670062	0.75067	-1.33214	20.2922	27.0322
Mixl1	NM_013729	12.191	0.0187709	0.670062	0.623133	-1.60479	0.468022	0.751079
Polr1b	NM_009086	221.209	0.0188001	0.670062	0.827696	-1.20817	10.0177	12.1032
Prmt2	NM_133182	490.441	0.0188253	0.670062	0.776765	-1.28739	21.4411	27.603
Prdx4	NM_016764	2046.76	0.0188372	0.670062	0.830424	-1.2042	92.857	111.819
Nbas	NM_027706	301.868	0.0189477	0.670062	0.750567	-1.33233	12.9428	17.244
Sars	NM_001204979	1385.26	0.0189575	0.670062	0.878396	-1.13844	64.779	73.7469
Hoxb4	NM_010459	86.4787	0.0189775	0.670062	0.762658	-1.3112	3.74172	4.90615
Ficd	NM_001010825	414.936	0.0190046	0.670062	0.816291	-1.22505	18.6484	22.8453
Syt8	NM_001285857	24.7515	0.0190106	0.670062	0.309769	-3.22821	0.58539	1.88976
Cd59a	NM_007652	704.883	0.019021	0.670062	1.20041	1.20041	38.4542	32.0341
Dscr3	NM_007834	942.575	0.0190679	0.670062	0.847582	-1.17983	43.2408	51.0167
Eef1akmt1	NM_026526	142.294	0.019076	0.670062	0.710929	-1.40661	5.91263	8.31677
Cgref1	NM_001160149	73.5703	0.0190772	0.670062	1.96491	1.96491	4.87567	2.48137
Reep4	NM_180588	466.428	0.0191389	0.670062	1.23867	1.23867	25.8078	20.835
Cuta	NM_026307	109.664	0.0192862	0.670062	0.602302	-1.6603	4.12227	6.84418
Per1	NM_011065	1128.23	0.0193343	0.670062	1.26649	1.26649	63.0442	49.7785
Tmem5	NM_153059	467.727	0.0193772	0.670062	0.877889	-1.1391	21.8656	24.9071
Dync1i2	NM_001198875	25.2663	0.0194019	0.670062	0.45072	-2.21867	0.784992	1.74164
Clasp2	NM_001286600	38.0366	0.019454	0.670062	0.787448	-1.26993	1.67568	2.12799
Spin1	NM_001283030	78.8911	0.0194569	0.670062	1.6038	1.6038	4.85927	3.02984
Hnrnpa2b1	NM_016806	2749.87	0.0194617	0.670062	0.848196	-1.17897	126.2	148.787
Wdr19	NM_153391	33.2538	0.0194755	0.670062	2.09181	2.09181	2.24983	1.07554
Rundc3a	NM_016759	28.1658	0.0195249	0.670062	2.52911	2.52911	2.01848	0.798102
Acss2	NM_019811	255.08	0.0195251	0.670062	0.842099	-1.18751	11.6607	13.8472
4833422C13Rik	NR_015501	64.1745	0.0195764	0.670062	1.4403	1.4403	3.78767	2.62978
Orc4	NM_011958	295.156	0.0196118	0.670062	0.799152	-1.25133	13.1103	16.4053
Cdnf	NM_177647	117.162	0.0196679	0.670062	0.703797	-1.42086	4.83967	6.87651
5830473C10Rik	NM_001252661	5.90526	0.019678	0.670062	1.69246	1.69246	0.3712	0.219326
Cux1	NM_001291238	218.764	0.0197009	0.670062	0.697981	-1.4327	8.99264	12.8838
Tcf3	NM_011548	84.4225	0.0197069	0.670062	0.538042	-1.85859	2.95329	5.48896
Rrs1	NM_021511	400.504	0.0197078	0.670062	1.12096	1.12096	21.1673	18.8831
Mxd1	NM_010751	529.208	0.0197151	0.670062	1.2372	1.2372	29.2659	23.6549
Lypla1	NM_001355712	34.5945	0.019716	0.670062	3.15742	3.15742	2.62734	0.832115
Pitrm1	NM_145131	1665.15	0.0197214	0.670062	0.784538	-1.27463	73.2052	93.3099
Cdk16	NM_001310456	215.55	0.0197307	0.670062	0.72972	-1.37039	9.09347	12.4616
Plcg2	NM_172285	133.008	0.0197399	0.670062	0.686013	-1.4577	5.41188	7.88889
Nectin2	NM_001159724	1099.14	0.0197477	0.670062	1.22575	1.22575	60.5313	49.383
Ankrd33b	NM_026153	153.548	0.0197829	0.670062	1.39832	1.39832	8.95249	6.40233
Mto1	NM_026658	139.705	0.0198148	0.670062	0.742311	-1.34715	5.95213	8.01839
Fam57b	NM_026884	13.129	0.0199028	0.670062	0.281222	-3.55591	0.288175	1.02472
Arvcf	NM_001272028	6.83565	0.0199105	0.670062	0.45812	-2.18284	0.214766	0.468799
Cpxm1	NM_019696	880.761	0.019915	0.670062	0.696509	-1.43573	36.16	51.9161
Pik3c2a	NM_011083	664.197	0.0199369	0.670062	1.1582	1.1582	35.6441	30.7756
C430049B03Rik	NR_038184	1594.99	0.0199747	0.670062	0.666111	-1.50125	63.7678	95.7315
Sorbs1	NM_178362	61.3062	0.0199881	0.670062	0.505117	-1.97974	2.05743	4.07318
Txnrd2	NM_001353143	13.906	0.0199949	0.670062	0.62065	-1.61121	0.532549	0.85805
Slc17a5	NM_172773	727.203	0.0200093	0.670062	1.17927	1.17927	39.3512	33.3691
Cep83	NM_029852	281.353	0.0200173	0.670062	0.88848	-1.12552	13.2369	14.8984
Eif5	NM_178041	394.969	0.0200226	0.670062	1.34895	1.34895	22.6822	16.8147
Crem	NR_073193	6.50101	0.0201072	0.670555	0.174449	-5.73233	0.0965641	0.553537
Zfp455	NM_001048204	30.3393	0.0202159	0.670555	1.38895	1.38895	1.76395	1.26998
Prrg4	NM_178695	35.2882	0.0202197	0.670555	0.742838	-1.34619	1.50407	2.02476
Slc35a1	NM_011895	503.478	0.020277	0.670555	0.854564	-1.17019	23.1998	27.1481
Tprn	NM_175286	453.86	0.0203113	0.670555	1.27028	1.27028	25.3946	19.9914
Nxph4	NM_183297	49.411	0.0203227	0.670555	0.562507	-1.77775	1.77881	3.16229
Ezh2	NM_007971	265.875	0.0203354	0.670555	1.34639	1.34639	15.2563	11.3312
Gpc1	NM_016696	2085.62	0.0203451	0.670555	0.747261	-1.33822	89.1971	119.365
Parp1	NM_007415	528.092	0.0203988	0.670555	0.807403	-1.23854	23.5909	29.2183
Ptp4a2	NM_001164745	699.273	0.0204078	0.670555	1.33502	1.33502	39.9801	29.9472
Zbtb7a	NM_010731	1486.76	0.0204114	0.670555	1.15628	1.15628	79.7259	68.9503
2610027K06Rik	NR_077059	6.41159	0.0204375	0.670555	0.47274	-2.11533	0.205808	0.435351
Kbtbd11	NM_029116	57.6427	0.0204583	0.670555	0.592018	-1.68914	2.14354	3.62073
Rfx7	NM_001033536	273.068	0.0204811	0.670555	1.14007	1.14007	14.547	12.7598
Smpd3	NM_021491	82.1048	0.0204841	0.670555	2.00792	2.00792	5.48086	2.72962
Blzf1	NM_001160209	234.929	0.0204886	0.670555	0.683706	-1.46262	9.53979	13.9531
Cxcl12	NM_013655	791.548	0.0205424	0.670555	0.820108	-1.21935	35.6658	43.4891
Pex6	NM_145488	744.963	0.0205823	0.670555	0.875651	-1.14201	34.7787	39.7176
Nicn1	NM_025449	181.735	0.0205985	0.670555	0.822329	-1.21606	8.20084	9.9727
Cdc42ep5	NM_021454	82.84	0.0206506	0.670555	1.87396	1.87396	5.40157	2.88243
Cd164	NM_016898	7343.47	0.0206565	0.670555	0.870787	-1.14839	341.813	392.534
Shmt2	NM_028230	494.193	0.0207265	0.670555	0.797161	-1.25445	21.9207	27.4985
Ubtf	NM_011551	511.471	0.0207415	0.670555	0.744537	-1.34312	21.8287	29.3184
Ankrd23	NM_001310521	124.597	0.0207427	0.670555	0.685138	-1.45956	5.06581	7.39386
Cxadr	NM_009988	38.3372	0.0207537	0.670555	2.6125	2.6125	2.77248	1.06124
Dynll1	NM_019682	2299.8	0.0207916	0.670555	0.839104	-1.19175	104.93	125.05
Emilin1	NM_133918	2748.38	0.0207955	0.670555	0.74438	-1.3434	117.282	157.556
Syne1	NM_001347711	23.4982	0.0207961	0.670555	1.85566	1.85566	1.52696	0.822865
Dcp1a	NM_133761	542.985	0.0208237	0.670555	0.821234	-1.21768	24.4844	29.8141
Commd8	NM_178599	426.993	0.020863	0.670555	0.834693	-1.19805	19.4261	23.2733
Fbxl3	NM_015822	632.725	0.0208655	0.670555	1.20879	1.20879	34.6267	28.6458
Trhr2	NM_133202	29.1415	0.0209351	0.671382	0.530128	-1.88634	1.00963	1.90451
Nav3	NM_001081035	29.6891	0.0209807	0.671382	0.611687	-1.63482	1.1268	1.84212
Ccdc157	NM_001164620	208.039	0.0209872	0.671382	0.803448	-1.24464	9.26829	11.5356
Kdm4b	NM_001357909	96.8211	0.0209982	0.671382	0.42348	-2.36139	2.88039	6.80172
Acot11	NM_025590	29.5632	0.0210381	0.671664	0.617321	-1.6199	1.12841	1.82791
Xrcc3	NM_028875	77.8098	0.0211091	0.671664	1.23478	1.23478	4.29922	3.48176
Dph6	NM_025675	109.556	0.0211349	0.671664	0.629658	-1.58816	4.23296	6.72264
A930017K11Rik	NM_001358019	69.9984	0.0211413	0.671664	0.754767	-1.32491	3.0108	3.98904
Uqcrc2	NM_025899	937.284	0.0211537	0.671664	0.929811	-1.07549	45.1597	48.5687
Susd4	NM_001356464	5.01309	0.0211704	0.671664	0.265612	-3.76489	0.105209	0.3961
Cdc123	NM_133837	396.895	0.0212549	0.671664	0.863259	-1.1584	18.3884	21.3011
Sgta	NM_024499	274.412	0.0212658	0.671664	1.38964	1.38964	15.9578	11.4834
Spcs2	NM_025668	1450.06	0.0212664	0.671664	0.866024	-1.1547	67.2977	77.7088
Anks1	NM_001286040	21.9229	0.0213802	0.671664	3.74219	3.74219	1.73	0.462294
Msx1	NM_010835	22.246	0.0213813	0.671664	0.54124	-1.84761	0.781216	1.44338
Bik	NM_007546	60.5565	0.0214364	0.671664	1.51035	1.51035	3.64337	2.41227
Mms19	NM_028152	553.017	0.0214628	0.671664	0.820798	-1.21833	24.9294	30.3722
St3gal6	NM_001357433	295.993	0.0214873	0.671664	0.487206	-2.05252	9.69667	19.9026
Fbxo27	NM_001163702	196.876	0.0215205	0.671664	0.64947	-1.53972	7.75189	11.9357
4930539E08Rik	NM_172450	408.924	0.0215585	0.671664	2.00011	2.00011	27.2621	13.6303
Zranb2	NM_017381	588.239	0.0216383	0.671664	0.847245	-1.1803	26.9798	31.8441
Ubap2l	NM_001165984	668.123	0.0216679	0.671664	1.30335	1.30335	37.8057	29.0066
Prr9	NM_175424	6.45207	0.0216761	0.671664	6.22832	6.22832	0.555946	0.089261
Zfp251	NM_001007568	163.442	0.0216918	0.671664	0.809131	-1.23589	7.3099	9.03426
Ube2q1	NM_027315	1170.16	0.0217257	0.671664	0.917753	-1.08962	55.9986	61.0171
P2rx7	NM_001284402	34.1575	0.0217326	0.671664	2.50945	2.50945	2.44245	0.9733
Nfya	NM_010913	152.309	0.0217424	0.671664	0.560348	-1.78461	5.46968	9.76123
Ispd	NM_001289502	13.5604	0.0217783	0.671664	0.650722	-1.53675	0.534557	0.821482
Mss51	NM_029104	12.4582	0.0218379	0.671664	1.80349	1.80349	0.801435	0.44438
Cbx7	NM_144811	3041.44	0.0218758	0.671664	0.763763	-1.30931	131.704	172.44
Zc3h11a	NM_001276767	1066.71	0.0218913	0.671664	0.906551	-1.10308	50.7214	55.9498
Kdm8	NM_029842	74.4855	0.0219024	0.671664	0.738304	-1.35446	3.1636	4.28496
Zfp658	NM_001008549	31.454	0.0219061	0.671664	1.46746	1.46746	1.87065	1.27475
Irs3	NM_010571	775.407	0.0219082	0.671664	0.788777	-1.26779	34.1922	43.3484
Slc30a10	NM_001033286	7.43541	0.0219474	0.671664	4.32377	4.32377	0.603876	0.139664
Rpa1	NM_001164223	34.734	0.0220028	0.671664	0.43718	-2.28739	1.05658	2.41681
Phf11b	NM_001164327	24.1539	0.0220053	0.671664	1.3432	1.3432	1.38459	1.03081
Adgrf4	NM_001289499	28.0774	0.0220382	0.671664	2.71776	2.71776	2.05252	0.755225
Scd1	NM_009127	746.784	0.0220451	0.671664	1.27457	1.27457	41.8466	32.8318
Ppp1r3b	NM_177741	556.678	0.0220576	0.671664	0.705495	-1.41744	23.0276	32.6403
1110019D14Rik	NR_045995	42.7413	0.0222136	0.671664	0.694856	-1.43915	1.75231	2.52183
Hapln3	NM_178255	41.8689	0.0222513	0.671664	0.57656	-1.73443	1.53118	2.65571
Mkx	NM_177595	25.575	0.0222545	0.671664	0.519201	-1.92604	0.874051	1.68345
Usp47	NM_001357952	763.018	0.0222696	0.671664	0.831622	-1.20247	34.6438	41.658
Lzts1	NM_199364	17.5748	0.0222766	0.671664	0.466567	-2.14332	0.559117	1.19836
Ubac2	NM_026861	863.987	0.0222873	0.671664	0.844809	-1.1837	39.5653	46.8334
8430426J06Rik	NR_077229	10.0441	0.0222941	0.671664	4.53006	4.53006	0.822784	0.181627
Fmo5	NM_001161765	62.3997	0.0223226	0.671664	2.5386	2.5386	4.47657	1.7634
Tle4	NM_011600	71.0445	0.0223368	0.671664	2.20242	2.20242	4.88599	2.21846
Trpt1	NM_153597	89.2846	0.0223562	0.671664	0.724099	-1.38103	3.74983	5.17862
Azin1	NM_001102458	425.719	0.0223813	0.671664	1.40519	1.40519	24.8719	17.7001
Engase	NM_001359368	68.7041	0.0224086	0.671664	2.23492	2.23492	4.74659	2.12383
Cnih1	NM_009919	1120.76	0.0224394	0.671664	0.907579	-1.10183	53.3229	58.7529
Gpm6b	NM_001177961	84.5685	0.0224681	0.671664	0.6121	-1.63372	3.21099	5.24586
1700086L19Rik	NR_030735	82.0202	0.022472	0.671664	1.54492	1.54492	4.97912	3.2229
Ago1	NM_001317174	77.3335	0.0225186	0.671664	0.824255	-1.21322	3.49417	4.23918
Pank1	NM_023792	11.8335	0.0225947	0.671664	0.415281	-2.40801	0.347225	0.836121
Zzz3	NM_001355673	98.3503	0.0226049	0.671664	0.409023	-2.44485	2.85499	6.98003
Cul4a	NM_146207	1203.59	0.0226677	0.671664	0.919415	-1.08765	57.6528	62.706
Ssr1	NM_025965	3620.02	0.0227195	0.671664	0.861833	-1.16032	167.569	194.433
B230312C02Rik	NR_040745	139.543	0.0227226	0.671664	0.605359	-1.65191	5.26196	8.69231
Cfdp1	NM_011801	846.056	0.0227795	0.671664	0.867409	-1.15286	39.2992	45.3064
Rbm4	NM_009032	112.676	0.022784	0.671664	0.640987	-1.56009	4.40125	6.86637
Fzd7	NM_008057	678.687	0.0228117	0.671664	0.818459	-1.22181	30.5466	37.3221
Nkd2	NM_028186	27.1705	0.0228623	0.671664	2.02211	2.02211	1.81799	0.899056
Frmd4b	NM_145148	68.6525	0.0228891	0.671664	0.51368	-1.94674	2.32978	4.53547
Fam117a	NM_172543	1001.37	0.0229525	0.671664	0.785435	-1.27318	44.0515	56.0854
Fam162a	NM_027342	464.057	0.0229536	0.671664	0.819936	-1.21961	20.9072	25.4985
L3mbtl2	NR_110362	6.24806	0.0229566	0.671664	10.054	10.054	0.568283	0.0565232
Sfxn2	NM_053196	139.463	0.0230178	0.671664	0.839295	-1.19148	6.3639	7.58244
Med6	NM_027213	91.8422	0.0230198	0.671664	1.85518	1.85518	5.96753	3.21668
Aktip	NM_001302266	411.61	0.0230379	0.671664	0.715943	-1.39676	17.1736	23.9874
Mfn2	NM_001285920	60.1885	0.0230522	0.671664	1.38962	1.38962	3.5001	2.51875
Zbtb42	NM_001100460	350.349	0.0230568	0.671664	1.24	1.24	19.3943	15.6406
Adam1a	NM_172126	48.8973	0.0231061	0.671664	0.692467	-1.44411	2.00061	2.88911
Trp53inp1	NM_021897	644.966	0.0231207	0.671664	1.35379	1.35379	37.0955	27.4011
Ran	NM_009391	1284.76	0.0231633	0.671664	0.883654	-1.13166	60.2702	68.2056
Pias4	NM_021501	376.433	0.0231977	0.671664	0.908988	-1.10013	17.9243	19.719
Cdca4	NM_028023	105.457	0.0232014	0.671664	0.747101	-1.33851	4.50957	6.03609
Nup188	NM_198304	525.858	0.0232547	0.671664	0.886243	-1.12836	24.7072	27.8786
Ppp3ca	NM_001293622	1198.8	0.0232805	0.671664	1.16719	1.16719	64.5637	55.3158
Cap1	NM_001358036	806.357	0.0232922	0.671664	0.758137	-1.31902	34.7714	45.8643
Mynn	NM_001289623	44.9237	0.0233498	0.671664	0.296928	-3.36782	1.02852	3.46386
Eif5	NM_173363	3583.74	0.023351	0.671664	0.919714	-1.08729	171.693	186.681
Mettl16	NM_026197	314.212	0.0234712	0.671664	0.828071	-1.20763	14.233	17.1882
Pigp	NM_001159618	146.916	0.0235402	0.671664	1.34074	1.34074	8.41513	6.27646
Edn1	NM_010104	267.761	0.0235809	0.671664	1.37561	1.37561	15.5048	11.2712
E2f3	NM_001289920	222.719	0.0235837	0.671664	1.20715	1.20715	12.1811	10.0908
Atp9b	NM_015805	610.284	0.0236251	0.671664	0.86591	-1.15485	28.3213	32.707
Pxdc1	NM_025831	860.157	0.02365	0.671664	1.19103	1.19103	46.7576	39.2581
Gja3	NM_016975	21.1458	0.0236824	0.671664	0.267959	-3.73191	0.446876	1.6677
Ddr1	NM_172962	496.998	0.023828	0.671664	1.2696	1.2696	27.8018	21.898
Ptch1	NM_008957	135.146	0.023853	0.671664	0.80505	-1.24216	6.02752	7.48713
Dnmt3a	NM_153743	1484.42	0.0238558	0.671664	0.817141	-1.22378	66.7523	81.69
Mrpl3	NM_053159	372.812	0.0238677	0.671664	0.855908	-1.16835	17.1934	20.0878
Dtd2	NM_001347404	26.4583	0.0238778	0.671664	0.61055	-1.63787	1.00302	1.64281
Klf4	NM_010637	1739.86	0.0238837	0.671664	1.25434	1.25434	96.8079	77.1782
Sorbs3	NM_001271407	558.171	0.0238992	0.671664	0.699583	-1.42942	22.9755	32.8417
Rhox4b	NM_021300	35.4236	0.0239072	0.671664	0.491302	-2.03541	1.16701	2.37535
C77080	NM_001033189	2340.08	0.0239369	0.671664	1.31833	1.31833	133.07	100.938
Map3k21	NM_145608	189.647	0.0240042	0.671664	0.69536	-1.4381	7.77845	11.1862
Gabbr1	NM_019439	272.886	0.0240268	0.671664	1.304	1.304	15.4446	11.844
Phactr1	NM_001005748	1548.64	0.0241219	0.671664	0.792722	-1.26148	68.4793	86.3851
Gcdh	NM_001044744	116.772	0.0241248	0.671664	0.626142	-1.59708	4.49629	7.18094
Glrx2	NM_001038592	273.151	0.0241344	0.671664	1.2924	1.2924	15.3996	11.9155
Letmd1	NM_001357982	33.3665	0.0241503	0.671664	0.366382	-2.72939	0.894689	2.44196
Usp31	NM_001033173	438.807	0.024167	0.671664	0.744486	-1.34321	18.7268	25.154
Kcnk16	NM_029006	5.166	0.0241924	0.671664	0.345256	-2.8964	0.132584	0.384016
Sun2	NM_001205345	635.83	0.0242442	0.671664	1.33127	1.33127	36.309	27.274
Uxs1	NM_026430	251.399	0.0242525	0.671664	0.778523	-1.28448	11.0046	14.1352
Ccdc28b	NM_025455	62.1333	0.0243502	0.671664	0.759302	-1.317	2.68163	3.5317
Hmbox1	NM_001347627	588.478	0.0243651	0.671664	0.848345	-1.17877	27.0097	31.8381
Kctd17	NM_001289673	377.069	0.0243772	0.671664	1.55672	1.55672	22.9588	14.7482
Tuba8	NM_017379	85.3879	0.0243915	0.671664	1.43129	1.43129	5.02675	3.51204
Rnf138	NM_001303005	43.3464	0.0244065	0.671664	2.93983	2.93983	3.23443	1.10021
Adam33	NM_033615	23.7999	0.0244132	0.671664	2.051	2.051	1.59992	0.78007
Zfp639	NM_144519	94.4903	0.0244227	0.671664	2.05413	2.05413	6.35518	3.09385
Gsk3b	NM_019827	917.527	0.0244231	0.671664	0.832467	-1.20125	41.6821	50.0706
Lmna	NM_001111102	1319.19	0.0244702	0.671664	1.20512	1.20512	72.0952	59.8242
Ypel5	NM_027166	1391.18	0.024502	0.671664	1.15828	1.15828	74.66	64.4576
Senp5	NM_001357087	440.047	0.024639	0.671664	0.857272	-1.16649	20.3115	23.6932
Arhgap17	NM_144529	465.783	0.0246395	0.671664	0.79754	-1.25386	20.666	25.9122
Ndufs4	NM_010887	336.987	0.0246406	0.671664	0.870469	-1.14881	15.6825	18.0162
Banf1	NM_011793	446.987	0.0246472	0.671664	0.832281	-1.20152	20.3036	24.3951
Nubpl	NM_029760	59.3261	0.0246545	0.671664	0.726188	-1.37705	2.49579	3.43683
Psmb2	NM_011970	956.733	0.0246574	0.671664	0.918882	-1.08828	45.8144	49.8589
G3bp2	NM_011816	205.956	0.0246685	0.671664	0.679881	-1.47085	8.33544	12.2601
Atg9b	NM_001002897	495.291	0.0246993	0.671664	1.79374	1.79374	31.8005	17.7286
Hoxd13	NM_008275	8.57732	0.0247149	0.671664	0.574596	-1.74035	0.313001	0.544732
Snw1	NM_025507	1066.42	0.0247174	0.671664	1.18334	1.18334	57.7985	48.8437
Gbp3	NM_001289492	24.6602	0.024739	0.671664	4.81209	4.81209	2.04173	0.424291
Ube2d3	NM_001356597	1248.54	0.0247676	0.671664	1.16829	1.16829	67.272	57.5818
Tnfaip3	NM_001166402	90.3636	0.024825	0.671664	1.74754	1.74754	5.74747	3.28889
Trim12a	NM_023835	95.3572	0.0248405	0.671664	1.42289	1.42289	5.60004	3.93569
Myrf	NM_001033481	102.517	0.0248552	0.671664	1.68225	1.68225	6.42964	3.82205
Tra2b	NM_001330554	191.38	0.0248859	0.671664	1.46909	1.46909	11.3869	7.75103
Osbpl9	NM_001346502	83.4377	0.0248947	0.671664	2.01693	2.01693	5.57812	2.76565
Jdp2	NM_001205052	205.476	0.0248984	0.671664	1.45189	1.45189	12.1673	8.3803
Alg8	NM_199035	168.339	0.0249059	0.671664	0.821428	-1.21739	7.59176	9.24215
Myh8	NM_177369	39.0585	0.0249556	0.671664	39057.5	39057.5	3.90575	0.0001
Phyhd1	NM_001281829	12.3344	0.024961	0.671664	0.436759	-2.28959	0.374952	0.858487
Gzmf	NM_010374	401.525	0.0249824	0.671664	0.375729	-2.66149	10.9662	29.1863
Kmt5a	NM_001310723	962.167	0.0250093	0.671664	0.796956	-1.25477	42.6724	53.5442
Pramef8	NM_172877	194.084	0.0250505	0.671664	0.699408	-1.42978	7.98773	11.4207
P4ha1	NM_011030	1667.16	0.0251066	0.671664	0.809406	-1.23547	74.5776	92.1387
Osbpl7	NM_001310509	177.379	0.0251331	0.671664	1.48652	1.48652	10.6043	7.13361
Tbl1x	NM_020601	421.852	0.0251372	0.671664	0.824882	-1.21229	19.0685	23.1167
Crip1	NM_007763	1057.1	0.0251375	0.671664	1.41403	1.41403	61.92	43.7897
Immt	NM_029673	472.219	0.0251461	0.671664	0.799173	-1.25129	20.9754	26.2464
Foxp4	NM_001110824	339.637	0.0252172	0.671664	1.46286	1.46286	20.1733	13.7904
Sltm	NM_001357911	134.816	0.0252392	0.671664	1.8204	1.8204	8.70155	4.78002
H2-Q6	NM_207648	10.4194	0.0253012	0.671664	4.06508	4.06508	0.836228	0.20571
2020-09-04	NM_001284392	975.129	0.0253323	0.671664	0.622932	-1.60531	37.4285	60.0844
Slc38a10	NM_001164798	150.275	0.0253415	0.671664	0.672268	-1.4875	6.04119	8.98629
Zbp1	NM_001139519	46.6324	0.0253473	0.671664	1.37123	1.37123	2.69665	1.96659
Mars	NM_001171582	52.0864	0.025358	0.671664	0.429421	-2.32872	1.56476	3.64388
Elavl1	NM_010485	885.357	0.0253993	0.671664	0.910664	-1.0981	42.198	46.3376
Aen	NM_001162939	211.215	0.025419	0.671664	1.54982	1.54982	12.838	8.28354
Pex7	NM_008822	214	0.0254235	0.671664	0.833077	-1.20037	9.72563	11.6743
Cars	NM_013742	48.8455	0.0254339	0.671664	0.449091	-2.22672	1.51378	3.37077
Arhgap45	NM_001142701	59.4675	0.0254378	0.671664	1.86047	1.86047	3.8678	2.07894
Flnb	NM_134080	5544.59	0.025449	0.671664	0.878022	-1.13892	259.224	295.236
Abi1	NM_145994	615.315	0.0254869	0.671664	1.24798	1.24798	34.1596	27.372
Fam204a	NM_001358272	16.8046	0.0255139	0.671664	0.416751	-2.39951	0.494324	1.18614
Neurl1a	NM_021360	24.9176	0.0255205	0.671664	0.470222	-2.12666	0.796941	1.69482
Bahcc1	NM_198423	103.803	0.0256445	0.671664	0.581001	-1.72117	3.81464	6.56564
Zfp85	NM_001001130	55.883	0.0256676	0.671664	0.71387	-1.40082	2.32767	3.26063
Stx11	NM_001163590	63.348	0.0256737	0.671664	1.80622	1.80622	4.07739	2.25741
Arhgap9	NM_001359656	120.96	0.0256769	0.671664	0.631388	-1.58381	4.68145	7.41454
Shisa5	NM_001357932	328.028	0.0257147	0.671664	1.38685	1.38685	19.0597	13.7431
Rab29	NM_144875	142.837	0.0257252	0.671664	0.81979	-1.21982	6.43462	7.84911
Frat2	NM_177603	162.16	0.0257537	0.671664	1.45067	1.45067	9.599	6.61695
Pdzd8	NM_001033222	696.368	0.0257761	0.671664	0.855514	-1.16889	32.1071	37.5296
Snx30	NM_172468	1014.42	0.025788	0.671664	0.854932	-1.16968	46.7541	54.6875
Aff3	NM_001290814	110.768	0.0257963	0.671664	1.15765	1.15765	5.94304	5.13372
Cdc42bpa	NM_001359541	20.3728	0.0259272	0.671664	0.428828	-2.33194	0.611441	1.42584
Psmd10	NM_016883	313.067	0.0259409	0.671664	0.867264	-1.15305	14.5406	16.7661
Usf3	NM_001029889	297.829	0.0259878	0.671664	0.845313	-1.18299	13.6431	16.1397
Suz12	NM_199196	353.85	0.0260048	0.671664	0.705386	-1.41766	14.636	20.749
Tmem214	NM_144525	1554.91	0.0260353	0.671664	0.919724	-1.08728	74.4944	80.9965
Unc13d	NM_001009573	162.869	0.0260426	0.671664	0.673775	-1.48417	6.55625	9.73061
Stip1	NM_016737	1543.7	0.0261216	0.671664	0.852625	-1.17285	71.0448	83.3248
Ceacam18	NM_028236	44.0944	0.0261405	0.671664	0.405822	-2.46413	1.27288	3.13656
Porcn	NM_023638	14.4829	0.0261802	0.671664	0.10855	-9.2123	0.141818	1.30647
Mlx	NM_001159385	264.606	0.0262013	0.671664	0.834525	-1.19829	12.0369	14.4237
Nck1	NM_010878	435.292	0.0262139	0.671664	0.850551	-1.17571	20.0069	23.5223
Hace1	NM_172473	102.434	0.0263029	0.671664	0.835438	-1.19698	4.66251	5.58092
Scly	NM_016717	384.023	0.0263414	0.671664	0.855541	-1.16885	17.7063	20.696
Ccdc117	NM_134033	1139.89	0.0264066	0.671664	0.872575	-1.14603	53.116	60.8727
Gucy1b2	NM_001204340	249.51	0.0264624	0.671664	0.713651	-1.40125	10.3909	14.5602
Tbl2	NM_013763	666.561	0.0264736	0.671664	0.835771	-1.1965	30.3465	36.3096
Dbt	NM_010022	138.268	0.0265262	0.671664	0.651958	-1.53384	5.45687	8.36998
Hmgb3	NM_008253	141.324	0.0265405	0.671664	1.5666	1.5666	8.62612	5.50625
Kctd6	NM_027782	263.862	0.0265576	0.671664	0.704477	-1.41949	10.9057	15.4805
Cct2	NM_007636	1737.32	0.0265681	0.671664	0.896003	-1.11607	82.1016	91.6309
Mus81	NM_027877	191.165	0.0266097	0.671664	0.834632	-1.19813	8.69672	10.4198
Uba1	NM_001276316	30.7571	0.0266303	0.671664	0.499881	-2.00047	1.02507	2.05063
Lypd3	NM_133743	18.8706	0.026697	0.671664	2.03736	2.03736	1.26578	0.621283
Arpin	NM_027420	426.473	0.0266988	0.671664	0.776999	-1.287	18.6477	23.9996
Mllt3	NM_029931	25.3112	0.0267017	0.671664	7.22058	7.22058	2.22322	0.3079
Vstm4	NM_178791	892.963	0.0267349	0.671664	0.84443	-1.18423	40.8823	48.414
Fgd4	NM_139232	86.1472	0.0267736	0.671664	0.556812	-1.79594	3.08116	5.53357
Snap91	NM_001277985	381.73	0.0267926	0.671664	0.541843	-1.84555	13.415	24.7581
Gpn2	NM_001290742	19.6464	0.0268144	0.671664	4.16728	4.16728	1.58443	0.380208
Gbp3	NM_001355403	102.284	0.0268225	0.671664	0.521545	-1.91738	3.50602	6.72237
Myh14	NM_001271538	112.268	0.0268368	0.671664	1.73287	1.73287	7.11872	4.10805
Xpr1	NM_011273	605.939	0.0268384	0.671664	0.881248	-1.13475	28.3845	32.2094
Cox15	NM_144874	604.884	0.0268471	0.671664	0.898443	-1.11304	28.6263	31.8621
Zfp707	NM_001081065	11.3627	0.0268944	0.671664	2.59392	2.59392	0.820103	0.316164
Slk	NM_001164639	608.59	0.0269319	0.671664	0.807207	-1.23884	27.1833	33.6757
Pak6	NM_001145854	213.401	0.0269352	0.671664	1.49153	1.49153	12.7751	8.56508
Cp	NM_001276250	104.965	0.0269469	0.671664	1.58317	1.58317	6.43307	4.06341
Dmrta2	NM_172296	74.0492	0.026961	0.671664	0.793644	-1.26001	3.2765	4.12842
Zfp160	NM_145483	124.241	0.0269632	0.671664	0.850474	-1.17581	5.71011	6.71403
Cadm1	NM_001025600	6.77562	0.0269839	0.671664	0.0576378	-17.3497	0.0369249	0.640637
Dnaaf2	NM_027269	127.134	0.0270151	0.671664	1.21768	1.21768	6.98064	5.73273
Ubox5	NM_001255993	131.259	0.0270237	0.671664	0.589318	-1.69688	4.86708	8.25884
1600014C23Rik	NM_028164	6.73524	0.0271072	0.671664	0.37563	-2.66219	0.183913	0.489611
Yeats2	NM_001145930	118.775	0.0271189	0.671664	0.699914	-1.42875	4.89037	6.9871
1600029I14Rik	NR_028123	5.91601	0.0271281	0.671664	0.571696	-1.74918	0.215192	0.376409
Arhgdib	NM_007486	371.793	0.0271338	0.671664	1.28175	1.28175	20.8851	16.2942
Sin3b	NM_009188	1141.88	0.0271388	0.671664	0.75208	-1.32965	49.0151	65.1728
Plod2	NM_011961	681.268	0.0271525	0.671664	0.70173	-1.42505	28.0929	40.0338
Gstz1	NM_010363	249.383	0.0271755	0.671664	0.84083	-1.1893	11.391	13.5473
Kazn	NM_001109685	1759.8	0.0272464	0.671664	0.793579	-1.26011	77.8634	98.1167
Slc20a1	NM_015747	1258.64	0.0272627	0.671664	0.648217	-1.54269	49.5001	76.3635
Gtpbp8	NM_025332	62.8875	0.0272864	0.671664	0.606924	-1.64765	2.37521	3.91353
Ceacam13	NM_028171	1010.83	0.0272944	0.671664	0.74382	-1.34441	43.1167	57.9665
Cops7a	NM_012003	46.4968	0.0273024	0.671664	0.469038	-2.13203	1.48456	3.16512
Tcf4	NM_013685	472.959	0.027313	0.671664	1.45496	1.45496	28.0305	19.2654
Dyrk1b	NM_010092	140.117	0.0273133	0.671664	1.48477	1.48477	8.37267	5.63905
Tdrd3	NM_172605	159.339	0.0273367	0.671664	0.842692	-1.18667	7.28682	8.64708
Agbl5	NR_122117	93.4652	0.0273634	0.671664	1.67636	1.67636	5.85427	3.49225
Ell	NM_007924	1668.54	0.0273694	0.671664	1.20281	1.20281	91.1084	75.7461
Synpo2l	NM_001310432	18.6592	0.0273815	0.671664	2.18473	2.18473	1.28003	0.585896
Ocln	NM_008756	459.733	0.0273834	0.671664	1.96027	1.96027	30.4432	15.5301
Srebf1	NM_011480	1073.39	0.0273972	0.671664	1.19923	1.19923	58.5316	48.8076
Rps6kb1	NM_001114334	558.939	0.0274	0.671664	1.07246	1.07246	28.9241	26.9698
Setd3	NM_028262	1238.11	0.0274135	0.671664	0.915874	-1.09185	59.1874	64.624
Rad17	NM_001044371	398.965	0.0274394	0.671664	0.792148	-1.26239	17.6347	22.2618
Sowahc	NM_172939	234.79	0.0274507	0.671664	1.28117	1.28117	13.1864	10.2925
Pogk	NM_175170	91.1301	0.0274711	0.671664	1.95267	1.95267	6.02665	3.08636
Poc5	NM_026173	161.21	0.0274759	0.671664	0.827187	-1.20892	7.29816	8.82287
Ap5m1	NM_144535	173.25	0.0274984	0.671664	0.862649	-1.15922	8.02374	9.30128
Dock9	NM_001128308	90.9834	0.0275023	0.671664	0.550785	-1.81559	3.23141	5.86692
1110008F13Rik	NM_026124	929.8	0.0275052	0.671664	0.91385	-1.09427	44.3973	48.5827
Fads2	NM_019699	514.532	0.0275099	0.671664	0.773804	-1.29232	22.4459	29.0072
Kctd12	NM_177715	511.354	0.0275509	0.672012	0.80488	-1.24242	22.8036	28.3317
Pacrgl	NM_025755	90.5139	0.0276662	0.674168	0.877248	-1.13993	4.22976	4.82163
Utp18	NM_001013375	365.787	0.0277271	0.67417	0.902587	-1.10793	17.3529	19.2257
Repin1	NM_175099	90.8769	0.0277602	0.67417	0.739572	-1.35213	3.86359	5.22409
Sla	NM_001029841	18.4101	0.0277766	0.67417	2.94421	2.94421	1.37425	0.466762
Rpl15	NM_001359899	379.072	0.0278057	0.67417	1.54468	1.54468	23.0105	14.8967
Oxr1	NM_001130164	417.711	0.0278397	0.67417	1.23654	1.23654	23.0944	18.6767
U2af2	NM_001205231	731.532	0.0278463	0.67417	0.800702	-1.2489	32.5284	40.6248
Tulp4	NM_001103181	1019.04	0.0278543	0.67417	0.80008	-1.24988	45.2933	56.611
Sfxn3	NM_001178012	85.4414	0.0279288	0.675324	2.03088	2.03088	5.72511	2.81903
Large2	NM_001290774	15.1417	0.0280097	0.676626	0.172649	-5.79211	0.222931	1.29124
Krt25	NM_133730	59.4707	0.0280764	0.677585	0.748424	-1.33614	2.54568	3.40139
Dnaja1	NM_001164671	71.6042	0.0281825	0.679494	0.497656	-2.00942	2.37933	4.78108
Krt88	NM_025487	5.40946	0.0282302	0.679867	1.72839	1.72839	0.34268	0.198265
Slc16a1	NM_009196	3167.05	0.0282522	0.679867	0.798213	-1.2528	140.583	176.122
Neat1	NR_131212	164.577	0.0283402	0.680272	1.55887	1.55887	10.0261	6.43163
Qtrt2	NM_029128	21.6457	0.0283436	0.680272	3.00164	3.00164	1.62365	0.54092
Tmem59l	NM_182991	137.535	0.0284847	0.680272	0.627205	-1.59437	5.30126	8.4522
Fhl4	NM_010214	14.1638	0.0285284	0.680272	0.579713	-1.72499	0.519775	0.896609
Med12	NM_021521	1066.8	0.0285734	0.680272	1.15511	1.15511	57.179	49.5011
Adora2a	NM_001331095	42.0195	0.0286936	0.680272	0.440016	-2.27264	1.28396	2.91799
Fam221a	NM_001172216	22.474	0.0287063	0.680272	4.08844	4.08844	1.80573	0.441668
Tmem106b	NM_027992	1696.23	0.0287475	0.680272	1.21322	1.21322	92.9822	76.6411
Rtn3	NM_053076	3547.51	0.028855	0.680272	0.922083	-1.0845	170.185	184.566
Nono	NM_023144	1914.7	0.0288655	0.680272	0.940273	-1.06352	92.788	98.682
Taz	NM_001242615	41.3994	0.0288697	0.680272	0.446104	-2.24163	1.27712	2.86282
Coq2	NM_027978	525.081	0.028871	0.680272	0.897831	-1.11379	24.8407	27.6674
Nr1h3	NM_001355279	67.0028	0.028883	0.680272	1.89188	1.89188	4.38335	2.31693
Mospd2	NM_001290524	37.0879	0.0288867	0.680272	0.47373	-2.11091	1.19219	2.5166
Cers2	NM_029789	2096.38	0.0289663	0.680272	0.902361	-1.1082	99.4392	110.199
Rab27a	NM_001301232	297.676	0.0289853	0.680272	0.620213	-1.61235	11.3949	18.3726
Trpm7	NM_001164325	276.756	0.0289859	0.680272	1.49386	1.49386	16.5781	11.0975
Retreg1	NM_001277318	510.094	0.0289875	0.680272	1.45649	1.45649	30.2443	20.7651
Bcas2	NM_026602	622.214	0.0290296	0.680272	0.892708	-1.12019	29.3471	32.8742
5430421F17Rik	NR_040352	10.6141	0.0290487	0.680272	1.60872	1.60872	0.654542	0.406871
Rps6ka6	NM_025949	1197.98	0.0290515	0.680272	0.769219	-1.30002	52.0855	67.7122
Adarb1	NM_001024837	74.6551	0.0290688	0.680272	0.560909	-1.78282	2.68272	4.7828
Pcdhb20	NM_053145	7.9448	0.0290689	0.680272	0.674792	-1.48194	0.320105	0.474375
Ypel5	NM_001357369	66.6971	0.0290822	0.680272	1.87307	1.87307	4.34825	2.32146
Mzf1	NM_001290452	8.02084	0.0290937	0.680272	0.380843	-2.62575	0.221219	0.580865
Mlec	NM_175403	5844.2	0.0290973	0.680272	0.86197	-1.16013	270.548	313.872
Nxf1	NM_016813	652.296	0.0290976	0.680272	0.835338	-1.19712	29.6887	35.5409
Ndufa2	NM_010885	332.245	0.0291014	0.680272	0.866098	-1.1546	15.4202	17.8043
Stag2	NM_001290713	214.531	0.0291066	0.680272	1.3926	1.3926	12.4867	8.96643
Il17rd	NM_134437	335.402	0.0291168	0.680272	1.48975	1.48975	20.0689	13.4713
Sdr42e1	NM_001357273	631.114	0.0291345	0.680272	1.25219	1.25219	35.0891	28.0223
Srsf5	NM_001079695	540.194	0.0291598	0.680272	1.2968	1.2968	30.4999	23.5194
Agfg1	NM_010472	1213.22	0.0291648	0.680272	0.854286	-1.17057	55.8944	65.4281
Gldc	NM_138595	217.695	0.0292473	0.680272	1.86728	1.86728	14.1771	7.59238
Cdhr5	NM_001114322	616.446	0.0292624	0.680272	1.41168	1.41168	36.0838	25.5609
Gnl3	NR_104298	53.2306	0.0292748	0.680272	0.475679	-2.10226	1.71587	3.60719
Utp11	NM_026031	328.283	0.0293344	0.680272	0.85366	-1.17143	15.1183	17.71
Pdgfa	NM_008808	647.155	0.0293815	0.680272	0.771905	-1.2955	28.1924	36.5231
Ccdc127	NM_024201	78.9072	0.0294312	0.680272	1.60207	1.60207	4.85824	3.03248
Sbno2	NM_001359636	104.227	0.0294322	0.680272	1.51699	1.51699	6.2818	4.14095
Zfp354a	NM_001326566	27.1677	0.0294608	0.680272	2.06787	2.06787	1.83121	0.885556
Sec14l1	NM_001166506	2249.11	0.0294998	0.680272	0.873927	-1.14426	104.89	120.021
Exoc7	NM_001347636	158.03	0.0296542	0.680272	0.706055	-1.41632	6.54011	9.26289
Acadvl	NM_017366	721.721	0.0296898	0.680272	0.916415	-1.09121	34.5122	37.66
P4ha1	NM_001316371	1425.72	0.0296981	0.680272	0.66955	-1.49354	57.1767	85.3957
Rnd1	NM_172612	59.093	0.0297022	0.680272	1.42108	1.42108	3.46853	2.44077
Sgsm3	NM_134091	560.706	0.0297374	0.680272	1.24165	1.24165	31.0575	25.0131
Cisd2	NM_025902	363.681	0.0297405	0.680272	1.11574	1.11574	19.1787	17.1893
Crebzf	NM_145151	400.932	0.0297719	0.680272	1.21024	1.21024	21.9535	18.1397
Platr17	NR_040470	82.8178	0.0297835	0.680272	0.557016	-1.79528	2.96277	5.319
Txnip	NM_001009935	8657.32	0.0298067	0.680272	1.35011	1.35011	497.352	368.38
Aasdhppt	NM_026276	193.78	0.0298151	0.680272	0.883569	-1.13177	9.09009	10.2879
Mbtd1	NM_134012	347.846	0.0298209	0.680272	1.28291	1.28291	19.5477	15.237
Aco2	NM_080633	2277.39	0.0298403	0.680272	0.873085	-1.14536	106.154	121.585
Ankrd13c	NM_001013806	752.014	0.0298548	0.680272	0.829075	-1.20616	34.0869	41.1144
Mid2	NM_001358366	76.7695	0.029873	0.680272	0.74405	-1.344	3.27516	4.40179
Cinp	NM_026048	269.58	0.0299485	0.680272	0.844725	-1.18382	12.3444	14.6136
Ostf1	NM_017375	1367.83	0.0299541	0.680272	0.894	-1.11857	64.5639	72.2192
Zbtb8b	NM_153541	311.226	0.0299675	0.680272	0.749788	-1.33371	13.3361	17.7865
Oaz2	NM_001301307	61.0739	0.02997	0.680272	0.468156	-2.13604	1.94748	4.15991
Dynlrb1	NR_111891	10.4471	0.0299759	0.680272	0.333736	-2.99638	0.261413	0.783294
Ddo	NM_027442	8.97388	0.02998	0.680272	0.619565	-1.61404	0.343296	0.554092
Mbd3	NM_001306143	565.763	0.0299939	0.680272	0.830733	-1.20376	25.6727	30.9036
Igfbp3	NM_008343	3130.75	0.0300036	0.680272	1.34606	1.34606	179.628	133.447
Pard6g	NM_053117	625.828	0.0300362	0.680395	0.76484	-1.30746	27.1219	35.4609
Usp11	NM_145628	186.574	0.0300937	0.681084	0.751921	-1.32993	8.0077	10.6497
Tmc8	NM_001195089	69.3947	0.0301851	0.682038	0.550485	-1.81658	2.46379	4.47568
Plekhg5	NR_104381	94.6112	0.0301902	0.682038	0.585972	-1.70657	3.49562	5.9655
Plec	NM_201391	450.304	0.0302852	0.683308	1.14006	1.14006	23.9887	21.0417
Bmf	NM_001311140	99.2498	0.0303009	0.683308	1.94762	1.94762	6.55786	3.36712
Chordc1	NM_025844	473.715	0.0303781	0.683759	0.868371	-1.15158	22.0171	25.3545
Dync1h1	NM_030238	3920.56	0.0304029	0.683759	0.910178	-1.09869	186.81	205.246
Prrc2b	NM_001159634	735.786	0.0305048	0.683759	0.722531	-1.38402	30.8632	42.7154
Bmf	NM_001331221	232.345	0.0305249	0.683759	1.52596	1.52596	14.0362	9.19827
Frat1	NM_008043	77.9143	0.0306114	0.683759	0.776396	-1.288	3.40534	4.38609
Kctd17	NR_110357	656.873	0.0306263	0.683759	0.777613	-1.28599	28.7348	36.9525
LOC105242399	NM_001310450	10.3561	0.030668	0.683759	2.54274	2.54274	0.74329	0.292319
Lrba	NM_030695	277.823	0.0306773	0.683759	0.852084	-1.17359	12.7817	15.0006
Lnpep	NM_172827	225.883	0.0306836	0.683759	0.821702	-1.21699	10.1888	12.3996
Dph5	NM_027193	119.906	0.0307029	0.683759	1.18167	1.18167	6.49452	5.49606
1190007I07Rik	NM_001135567	28.2959	0.0307874	0.683759	0.728171	-1.3733	1.19226	1.63733
Gm6093	NR_131141	140.613	0.0308345	0.683759	1.84378	1.84378	9.11672	4.94458
Zfp451	NM_001290699	134.489	0.0308346	0.683759	0.620695	-1.6111	5.15068	8.29824
Paqr8	NM_001355122	115.16	0.0308386	0.683759	1.54	1.54	6.98216	4.53385
Prcp	NM_028243	755.401	0.0308463	0.683759	0.856699	-1.16727	34.8549	40.6852
Osgep	NM_133676	179.531	0.0308892	0.683759	0.827303	-1.20875	8.12818	9.82492
Rnf6	NM_001256086	38.2413	0.0308957	0.683759	2.22221	2.22221	2.63733	1.1868
Sod1	NM_011434	1412.7	0.0308976	0.683759	0.879032	-1.13762	66.0877	75.1824
Riox1	NM_023633	195.221	0.0309183	0.683759	1.14598	1.14598	10.4251	9.0971
Fyco1	NM_148925	96.0647	0.0309677	0.683759	1.15364	1.15364	5.1459	4.46057
Pym1	NM_030100	113.516	0.0309831	0.683759	1.75796	1.75796	7.23566	4.11595
Ndufb8	NM_026061	611.336	0.0310149	0.683759	0.861301	-1.16103	28.289	32.8445
Reps2	NM_001359103	52.541	0.0310779	0.683759	0.519161	-1.92618	1.79555	3.45855
Ece1	NM_199307	2729.15	0.0311215	0.683759	1.28524	1.28524	153.49	119.425
Id1	NM_010495	364.886	0.0311278	0.683759	1.55672	1.55672	22.217	14.2716
Klhl20	NM_001039482	347.234	0.0311425	0.683759	0.857865	-1.16568	16.0334	18.6899
Cyb561d1	NM_001081320	85.2778	0.0311503	0.683759	1.59934	1.59934	5.24704	3.28074
Zwint	NM_001293684	233.409	0.0312022	0.683759	0.806228	-1.24034	10.4185	12.9225
Sar1a	NM_009120	2295.19	0.0312481	0.683759	0.883441	-1.13194	107.657	121.862
Timm17b	NM_011591	212.385	0.0312849	0.683759	0.820424	-1.21888	9.5717	11.6668
Cpne3	NM_001356481	179.657	0.0313026	0.683759	0.771943	-1.29543	7.82672	10.139
Klf9	NM_010638	1312.93	0.0313133	0.683759	1.14835	1.14835	70.1795	61.1132
Vac14	NR_151675	8.91032	0.0313832	0.683759	0.414468	-2.41273	0.26109	0.629941
Rif1	NM_001355415	61.3228	0.0314964	0.683759	1.18792	1.18792	3.3295	2.80279
Erlin1	NM_145502	102.069	0.0315401	0.683759	1.78889	1.78889	6.54703	3.65983
Corin	NM_001122756	333.068	0.0315472	0.683759	1.37584	1.37584	19.2878	14.019
Serbp1	NM_001113566	547.551	0.0315556	0.683759	1.20595	1.20595	29.9335	24.8216
Mmp1a	NM_032006	15.599	0.0315788	0.683759	0.499916	-2.00033	0.519909	1.03999
Slc46a3	NM_027872	243.566	0.0316381	0.683759	1.4653	1.4653	14.4768	9.87975
Fos	NM_010234	2060.87	0.0316558	0.683759	1.56226	1.56226	125.655	80.4317
Zmym3	NM_019831	221.564	0.0316733	0.683759	0.877028	-1.14021	10.3524	11.804
Tax1bp1	NM_001355595	440.926	0.031705	0.683759	1.54491	1.54491	26.7668	17.3258
Slc27a4	NM_011989	851.051	0.0317637	0.683759	0.86937	-1.15026	39.579	45.5261
Exosc10	NM_001355490	16.6712	0.0317683	0.683759	0.318527	-3.13946	0.402738	1.26438
Apold1	NM_001109914	114.295	0.0317716	0.683759	1.50433	1.50433	6.86561	4.56389
Nbr1	NM_008676	988.38	0.0317829	0.683759	0.778168	-1.28507	43.2538	55.5842
Pcyt1a	NM_001163159	205.732	0.0318098	0.683759	1.48589	1.48589	12.2972	8.27597
Plec	NM_201387	517.87	0.0318479	0.683759	1.10864	1.10864	27.2276	24.5594
Tsta3	NM_031201	287.029	0.031901	0.683759	1.48844	1.48844	17.1684	11.5345
Eif3b	NM_133916	1881.71	0.0319194	0.683759	0.904412	-1.10569	89.3629	98.8077
Caprin1	NM_016739	1264.26	0.0319455	0.683759	0.831611	-1.20249	57.4013	69.0242
Dcaf12	NM_026893	1715.69	0.0319469	0.683759	0.941551	-1.06208	83.2021	88.367
Ucp2	NM_011671	3375.55	0.0319829	0.683759	1.1754	1.1754	182.386	155.169
Riox2	NM_025910	301.763	0.0319847	0.683759	0.885862	-1.12884	14.175	16.0013
Clic4	NM_013885	14169.3	0.0319904	0.683759	1.09571	1.09571	740.819	676.106
Tram1	NM_028173	2162.86	0.0320162	0.683759	0.902148	-1.10847	102.58	113.706
Pcyt1b	NM_211138	19.3712	0.0321322	0.683759	0.464587	-2.15245	0.614482	1.32264
Crabp1	NM_013496	85.616	0.0322067	0.683759	2.23641	2.23641	5.9162	2.6454
Rela	NM_009045	1474.42	0.0322293	0.683759	1.09601	1.09601	77.0977	70.3439
Bap1	NM_027088	1082.55	0.0322628	0.683759	0.873082	-1.14537	50.4601	57.7954
Sema4c	NM_001304330	91.3271	0.0323095	0.683759	0.606811	-1.64796	3.44896	5.68375
4930556M19Rik	NR_045065	86.0208	0.0323213	0.683759	0.666836	-1.49962	3.44136	5.16073
Mpp6	NM_001164734	35.8698	0.0323426	0.683759	0.394022	-2.53793	1.01386	2.57311
Gm14379	NR_026741	5.50996	0.0323431	0.683759	0.651069	-1.53594	0.217275	0.333721
Lrrc29	NM_177449	34.0905	0.0323739	0.683759	1.71375	1.71375	2.15283	1.25621
Gtf3c3	NM_001033194	297.883	0.0323789	0.683759	0.870686	-1.14852	13.8645	15.9237
Plec	NM_201388	586.7	0.0324021	0.683759	1.10855	1.10855	30.8452	27.8248
Carm1	NM_153141	443.617	0.0324523	0.683759	0.745214	-1.3419	18.9427	25.4191
Jak3	NM_010589	108.325	0.0324632	0.683759	0.59067	-1.69299	4.02247	6.81001
Klc1	NM_001025363	39.2409	0.0324918	0.683759	0.448705	-2.22864	1.2154	2.70869
Gid4	NM_025757	552.002	0.0325481	0.683759	0.866038	-1.15468	25.6187	29.5815
Dyrk2	NM_001014390	341.199	0.0325506	0.683759	1.27994	1.27994	19.1547	14.9653
Prr13	NM_001170911	1638.89	0.0325609	0.683759	1.26959	1.26959	91.6783	72.2112
Rab39b	NM_175122	12.5263	0.0325641	0.683759	1.76201	1.76201	0.799106	0.45352
Arrb1	NM_177231	844.968	0.0325648	0.683759	0.786379	-1.27165	37.1962	47.3006
Ccm2	NM_001190343	49.2117	0.0325744	0.683759	0.459028	-2.17852	1.54826	3.37291
BC017643	NM_001252548	360.328	0.0326237	0.683759	0.656357	-1.52356	14.2786	21.7543
Fbxl17	NM_015794	553.218	0.0326414	0.683759	0.907736	-1.10164	26.3232	28.9987
Dennd2a	NM_172477	1663.62	0.032723	0.683759	0.819191	-1.22072	74.9136	91.4484
Plat	NM_008872	478.767	0.0327323	0.683759	0.710159	-1.40814	19.8812	27.9955
Cd274	NM_021893	326.044	0.0327817	0.683759	1.30713	1.30713	18.4724	14.132
Gfm2	NM_177266	115.992	0.0328305	0.683759	0.622261	-1.60704	4.44919	7.15004
Pik3ip1	NM_178149	816.98	0.0329058	0.683759	1.36219	1.36219	47.1124	34.5857
Slc11a2	NM_008732	227.696	0.0329236	0.683759	0.787776	-1.2694	10.0333	12.7363
Clcn4	NM_001302387	73.3698	0.0329316	0.683759	0.538508	-1.85698	2.56809	4.7689
Mettl4	NM_001357136	32.2197	0.0329585	0.683759	0.293271	-3.40982	0.730635	2.49133
Eng	NM_007932	1147.82	0.0329596	0.683759	1.19097	1.19097	62.3932	52.3884
Dnajc11	NM_172704	748.627	0.0329606	0.683759	0.887591	-1.12664	35.2022	39.6604
Tmem38b	NM_028053	454.184	0.0329839	0.683759	0.839708	-1.19089	20.7306	24.6878
Mtg1	NM_199301	66.7743	0.0329985	0.683759	0.721063	-1.38684	2.7976	3.87983
Ubap1	NM_001355509	27.3667	0.033007	0.683759	2.8895	2.8895	2.03307	0.703604
Crem	NM_001110851	15.3022	0.0330304	0.683759	0.365993	-2.73229	0.409994	1.12022
Cry2	NM_009963	879.017	0.0330656	0.683759	1.47093	1.47093	52.3274	35.5743
Cts3	NM_026906	13226.1	0.0330916	0.683759	0.708535	-1.41136	548.492	774.121
Copg2	NM_017478	392.915	0.0331016	0.683759	0.847664	-1.17971	18.026	21.2655
Cyb561a3	NM_201351	520.797	0.0331111	0.683759	0.689106	-1.45116	21.247	30.8327
Mcm6	NM_008567	517.335	0.0331344	0.683759	1.24067	1.24067	28.6451	23.0884
Dok7	NM_001348274	15.6537	0.0331629	0.683759	7.43171	7.43171	1.37972	0.185653
Atg13	NM_001355418	16.7649	0.0331642	0.683759	2.00523	2.00523	1.11863	0.557858
Susd3	NM_025491	85.6037	0.0331897	0.683759	0.596968	-1.67513	3.19998	5.36039
Srsf10	NM_001284196	162.156	0.0332286	0.683759	1.30501	1.30501	9.18064	7.03493
Kbtbd8	NM_001102670	42.2321	0.0332735	0.683759	0.66311	-1.50804	1.68387	2.53935
Ppt1	NM_008917	1415.91	0.0332799	0.683759	1.15993	1.15993	76.0375	65.5537
Arpp19	NM_021548	309.898	0.0332999	0.683759	0.848183	-1.17899	14.2221	16.7677
Cd2ap	NM_009847	2419.69	0.0333023	0.683759	1.16085	1.16085	129.991	111.978
Prdx5	NM_012021	1243.3	0.0333313	0.683759	0.883291	-1.13213	58.3125	66.0173
Kpna6	NM_008468	1609.24	0.0333316	0.683759	0.85807	-1.16541	74.3157	86.608
Pex5	NM_001277330	256.386	0.0333752	0.683759	0.699646	-1.42929	10.5539	15.0847
Lat2	NM_022964	23.133	0.033407	0.683759	0.580737	-1.72195	0.84987	1.46343
Ubl3	NM_011908	599.899	0.033411	0.683759	0.830046	-1.20475	27.2093	32.7805
Smarca4	NM_011417	896.721	0.0334422	0.683759	0.81003	-1.23452	40.1303	49.5418
Pea15a	NM_001329871	104.654	0.0334562	0.683759	0.611618	-1.63501	3.97166	6.49369
Aph1b	NM_177583	217.767	0.0334651	0.683759	0.82012	-1.21933	9.81227	11.9644
Nfasc	NM_182716	5.64959	0.0334772	0.683759	7.20586	7.20586	0.496111	0.0688483
Nlrp10	NM_175532	10.1892	0.0334786	0.683759	1.87715	1.87715	0.664777	0.354142
Plec	NM_201390	698.563	0.0334894	0.683759	1.10857	1.10857	36.7265	33.1298
Clybl	NM_029556	162.754	0.0335082	0.683759	0.848535	-1.1785	7.47093	8.8045
Jph2	NM_001205076	126.679	0.0335419	0.683889	2.10156	2.10156	8.58355	4.08438
Scamp1	NM_001346609	12.9382	0.0335781	0.684073	0.299719	-3.33646	0.298358	0.995461
App	NM_007471	656.959	0.0336283	0.68454	1.25413	1.25413	36.5511	29.1447
U2af1	NM_024187	203.47	0.0336724	0.684739	1.23446	1.23446	11.241	9.10602
Rps6ka2	NM_011299	470.134	0.0336927	0.684739	0.801212	-1.24811	20.9124	26.101
Tbc1d22b	NM_198647	472.377	0.0337489	0.685134	0.870326	-1.14899	21.9813	25.2564
Kdm1a	NM_133872	673.804	0.0337993	0.685134	0.742369	-1.34704	28.7087	38.6717
Aff1	NM_001080798	347.613	0.0338042	0.685134	1.28566	1.28566	19.5529	15.2084
Kif9	NM_010628	31.8501	0.0339522	0.685134	0.604863	-1.65327	1.20041	1.9846
Trappc12	NM_001161411	16.8214	0.033954	0.685134	1.57154	1.57154	1.028	0.654138
Pitx2	NM_001042504	65.464	0.0339562	0.685134	2.09986	2.09986	4.43457	2.11184
Sec31a	NM_001359344	1056.71	0.0339609	0.685134	0.785817	-1.27256	46.4987	59.1724
Zfp354b	NM_013744	13.0462	0.0339912	0.685134	0.607889	-1.64504	0.493231	0.811384
Pym1	NM_001170869	80.4938	0.0340354	0.685134	0.594663	-1.68162	3.00168	5.0477
Gzmd	NM_010372	330.949	0.0340403	0.685134	0.367431	-2.7216	8.89265	24.2022
Anapc1	NM_008569	1052.57	0.0340706	0.685134	0.931123	-1.07397	50.7512	54.5054
Psmd6	NM_025550	983.22	0.034148	0.685134	0.900029	-1.11108	46.5744	51.7476
Mirt1	NR_028427	178.136	0.0341676	0.685134	0.694927	-1.439	7.30366	10.51
Itgb6	NM_021359	125.36	0.0341805	0.685134	1.37404	1.37404	7.25555	5.28047
Gkn2	NM_025467	875.258	0.0341828	0.685134	1.82784	1.82784	56.5743	30.9514
Ndrg3	NM_013865	228.233	0.0342178	0.685134	0.808892	-1.23626	10.206	12.6173
Ppp1r14a	NM_026731	90.9056	0.034226	0.685134	1.28623	1.28623	5.11435	3.97622
Brf1	NM_028193	741.304	0.0342342	0.685134	0.860317	-1.16236	34.2821	39.8482
Rnf128	NM_023270	5330.97	0.0342408	0.685134	0.860375	-1.16228	246.544	286.554
Rnf138	NM_019706	36.4872	0.0342668	0.685134	0.527783	-1.89472	1.26047	2.38824
Syvn1	NM_028769	980.379	0.0342854	0.685134	0.722914	-1.38329	41.1355	56.9024
Ero1l	NM_015774	3063.27	0.0343893	0.685983	0.824482	-1.21288	138.429	167.898
Ssr3	NM_026155	4570.65	0.034429	0.685983	0.89388	-1.11872	215.727	241.338
Fcho2	NM_172591	869.756	0.0344317	0.685983	1.14217	1.14217	46.3739	40.6016
Mospd1	NM_001290514	848.44	0.0344983	0.685983	1.22061	1.22061	46.6365	38.2075
Csad	NM_001359126	46.1399	0.034557	0.685983	0.679872	-1.47086	1.86736	2.74663
Fbxo34	NM_001146085	95.6774	0.0345966	0.685983	1.987	1.987	6.36461	3.20313
Bcl2l12	NM_029410	97.7515	0.0346086	0.685983	0.814443	-1.22783	4.38774	5.38741
Ift172	NM_026298	203.658	0.0346188	0.685983	0.80983	-1.23483	9.11293	11.2529
Adi1	NM_134052	404.907	0.03462	0.685983	0.802128	-1.24668	18.0224	22.4683
Dlec1	NM_177117	29.8433	0.034628	0.685983	0.70552	-1.41739	1.23453	1.74981
Cep76	NM_001357523	33.4603	0.0346285	0.685983	0.376671	-2.65484	0.915508	2.43052
Araf	NM_001159645	321.281	0.0346718	0.686021	0.843642	-1.18534	14.7017	17.4264
Slc25a48	NM_177809	132.082	0.0346851	0.686021	0.64115	-1.5597	5.16008	8.04817
Nuggc	NM_001195674	46.2705	0.0347278	0.686052	0.671301	-1.48964	1.85852	2.76853
Vamp3	NM_009498	1440.85	0.0347413	0.686052	0.939608	-1.06427	69.7992	74.2855
Exoc3	NM_177333	729.765	0.0347766	0.686209	0.890986	-1.12235	34.3847	38.5918
Dhx30	NM_133347	328.337	0.0348227	0.686231	0.771344	-1.29644	14.2977	18.536
Eefsec	NR_149744	9.58759	0.03485	0.686231	3.01716	3.01716	0.720093	0.238666
Clpp	NM_017393	338.405	0.0348597	0.686231	0.843232	-1.18591	15.4812	18.3593
Kdelc1	NM_023645	598.02	0.0349065	0.686614	0.805195	-1.24194	26.6743	33.1277
F730043M19Rik	NR_015602	9.29357	0.0349733	0.68692	0.709837	-1.40877	0.385821	0.543535
Stxbp4	NM_011505	45.4667	0.0349768	0.68692	0.737288	-1.35632	1.92956	2.61711
Gcdh	NM_008097	95.8166	0.0350137	0.687008	1.64689	1.64689	5.9617	3.61996
2010001A14Rik	NR_131042	39.0682	0.0350361	0.687008	1.34315	1.34315	2.23948	1.66733
Psat1	NM_001205339	8.57758	0.0351141	0.688	5.70635	5.70635	0.729856	0.127902
Gart	NM_010256	190.49	0.0351794	0.688139	0.713784	-1.40098	7.93385	11.1152
Gabpb1	NM_010249	28.9361	0.0351925	0.688139	0.572264	-1.74745	1.0532	1.84041
Exoc3l4	NM_001289488	617.56	0.0352034	0.688139	0.628564	-1.59093	23.8355	37.9205
I830077J02Rik	NM_001033780	9.79036	0.0352589	0.688688	0.509428	-1.96298	0.330422	0.648614
Poc1a	NM_027354	46.7701	0.035304	0.689031	1.17861	1.17861	2.53023	2.14678
Als2cl	NM_146228	149.884	0.0353503	0.6894	1.43218	1.43218	8.82586	6.16255
Ttpal	NM_001305803	191.134	0.0353886	0.689611	1.46313	1.46313	11.3536	7.75983
Myo1b	NM_001161817	60.5465	0.0354313	0.689906	0.613532	-1.62991	2.30223	3.75242
Cdc42	NM_001243769	45.8786	0.0355889	0.692321	1.50908	1.50908	2.75936	1.8285
Sct	NM_001287171	947.068	0.0356104	0.692321	0.778776	-1.28407	41.4641	53.2427
Synj2bp	NM_025292	289.988	0.0356937	0.692828	0.775131	-1.2901	12.6627	16.3362
Ppt2	NM_019441	56.2008	0.0357478	0.692828	0.853959	-1.17102	2.58869	3.03139
Epha2	NM_010139	342.059	0.0357987	0.692828	1.3996	1.3996	19.9511	14.2548
Slc8b1	NM_001177595	325.038	0.0357995	0.692828	1.37265	1.37265	18.8044	13.6994
Rtf1	NM_030112	2281.02	0.0358191	0.692828	0.7748	-1.29066	99.5795	128.523
Ehmt2	NM_145830	464.921	0.0358298	0.692828	0.736926	-1.35699	19.7252	26.7669
Ptprj	NM_008982	460.428	0.0358515	0.692828	0.80846	-1.23692	20.5831	25.4596
Mr1	NM_001355063	21.0328	0.0358573	0.692828	0.498308	-2.00679	0.699511	1.40377
Nek7	NM_001311148	325.832	0.0359344	0.69295	1.53085	1.53085	19.7088	12.8744
Zfp318	NM_207671	397.348	0.0359355	0.69295	0.912912	-1.0954	18.9629	20.7719
Ap2s1	NM_198613	1195.71	0.0359465	0.69295	0.89414	-1.11839	56.4444	63.127
Sh2b3	NM_001306127	101.164	0.0360338	0.6941	0.567775	-1.76126	3.6637	6.45274
Ergic2	NM_026168	1367.64	0.0362148	0.694543	0.894321	-1.11817	64.5669	72.1966
Fam109a	NM_001359950	39.3257	0.0362475	0.694543	0.437532	-2.28555	1.19693	2.73564
2410018L13Rik	NR_015504	15.5551	0.0362793	0.694543	0.563415	-1.77489	0.560567	0.994944
Ttl	NM_027192	470.215	0.0362798	0.694543	0.748358	-1.33626	20.1268	26.8947
Lppos	NR_037954	64.293	0.0362827	0.694543	1.27051	1.27051	3.59765	2.83166
Crybg2	NM_001162970	299.322	0.0363121	0.694543	0.633834	-1.5777	11.612	18.3202
Zzz3	NM_001346655	431.822	0.0363259	0.694543	1.27279	1.27279	24.1826	18.9996
Zfp715	NM_001357811	28.8107	0.036373	0.694543	0.803748	-1.24417	1.2838	1.59727
Cyb561a3	NM_001282067	287.093	0.0363816	0.694543	1.85512	1.85512	18.6539	10.0554
Alg9	NR_045601	97.3031	0.0363879	0.694543	0.463561	-2.15722	3.08193	6.64838
Zbed4	NM_181412	802.97	0.0365005	0.694543	0.801331	-1.24792	35.7205	44.5765
Eif4g3	NM_001355700	941.79	0.036678	0.694543	1.2915	1.2915	53.0796	41.0994
Fnbp1l	NM_001114665	86.68	0.0366803	0.694543	1.58809	1.58809	5.31881	3.34919
Sdcbp2	NM_145535	115.631	0.0366856	0.694543	2.11158	2.11158	7.84696	3.71615
Picalm	NM_001252520	255.978	0.03675	0.694543	0.730548	-1.36883	10.8061	14.7917
Csgalnact1	NM_001252623	35.7117	0.0368357	0.694543	0.337724	-2.961	0.901582	2.66958
Ttc39c	NM_028341	93.7303	0.0368759	0.694543	0.723507	-1.38216	3.93468	5.43835
Optn	NM_181848	128.911	0.036885	0.694543	0.630031	-1.58722	4.98261	7.90852
Tcf25	NM_001359076	56.9618	0.0368877	0.694543	1.73983	1.73983	3.61715	2.07903
2810021J22Rik	NM_172403	130.06	0.0368988	0.694543	0.811144	-1.23283	5.82491	7.18111
AI597479	NM_133818	371.729	0.036905	0.694543	0.880423	-1.13582	17.4045	19.7683
Pafah1b2	NM_001357238	52.3291	0.0369552	0.694543	1.53417	1.53417	3.16797	2.06494
Arhgap29	NM_001356524	1016.41	0.0370046	0.694543	0.86079	-1.16172	47.0184	54.6224
Nptxr	NM_030689	47.77	0.0370495	0.694543	0.497512	-2.01	1.58704	3.18996
Serpinh1	NM_001111044	12801.7	0.0370649	0.694543	0.785833	-1.27253	563.323	716.848
Tmem14a	NM_001290679	7.05393	0.0371185	0.694543	0.255361	-3.91603	0.143488	0.561905
Tigd5	NM_178646	57.6134	0.0371447	0.694543	1.27219	1.27219	3.22575	2.53559
Nmt2	NM_008708	551.921	0.0371523	0.694543	0.75376	-1.32668	23.7214	31.4708
Mttp	NM_001163457	173.076	0.0371711	0.694543	0.636198	-1.57184	6.72966	10.5779
Ubap2l	NM_001357307	687.644	0.0371819	0.694543	0.784398	-1.27486	30.2279	38.5365
Ilvbl	NM_001359301	28.2349	0.0372466	0.694543	2.65342	2.65342	2.05065	0.772835
H2-DMa	NM_010386	44.6685	0.0372562	0.694543	0.797752	-1.25352	1.98216	2.48468
Nlk	NM_008702	673.589	0.037285	0.694543	0.813856	-1.22872	30.2231	37.1357
3010003L21Rik	NR_144294	24.151	0.037346	0.694543	1.42935	1.42935	1.42097	0.994133
Ccne2	NM_009830	19.8697	0.0373619	0.694543	3.62001	3.62001	1.55689	0.43008
Gas8	NM_018855	205.448	0.0373881	0.694543	0.850041	-1.17641	9.43974	11.105
Dhrs3	NM_001357277	18.2271	0.0374012	0.694543	4.35306	4.35306	1.48221	0.340498
Rnpc3	NM_001038696	83.0476	0.0374052	0.694543	1.6616	1.6616	5.18454	3.12022
Snrpb2	NM_021335	404.168	0.0375018	0.694543	0.91261	-1.09576	19.2851	21.1318
Porcn	NM_145908	23.1894	0.037526	0.694543	0.411807	-2.42832	0.676408	1.64254
Schip1	NM_001282044	156.714	0.0376275	0.694543	1.46899	1.46899	9.32408	6.34727
Sfxn1	NM_027324	358.43	0.0376655	0.694543	0.77274	-1.2941	15.624	20.219
Ncf1	NM_001286037	12.8355	0.0377032	0.694543	0.347173	-2.88041	0.330776	0.95277
Ercc6l2	NM_001013608	239.413	0.0377605	0.694543	0.860238	-1.16247	11.0713	12.87
Nfkbil1	NM_010909	248.079	0.0377647	0.694543	1.13538	1.13538	13.1904	11.6175
Pja2	NM_001025309	408.613	0.0378236	0.694543	0.714678	-1.39923	17.031	23.8303
Fbxo2	NM_176848	18.4269	0.0378238	0.694543	0.640515	-1.56124	0.719452	1.12324
Emc2	NM_025736	312.977	0.0378329	0.694543	0.905586	-1.10426	14.8735	16.4242
Bin2	NM_001270537	457.271	0.0378509	0.694543	0.802482	-1.24613	20.3581	25.3689
Jagn1	NM_026365	421.553	0.0378597	0.694543	0.898906	-1.11246	19.9555	22.1998
Zfp423	NM_001310520	49.6702	0.0379012	0.694543	0.506456	-1.97451	1.66986	3.29715
Chd7	NM_001277149	264.489	0.0379139	0.694543	0.637577	-1.56844	10.2977	16.1513
Nabp1	NM_001310549	154.487	0.0379331	0.694543	1.46879	1.46879	9.19113	6.25762
Tbc1d24	NM_001163849	71.6028	0.0379795	0.694543	1.84294	1.84294	4.64166	2.51862
Prkrip1	NM_025774	167.185	0.0379808	0.694543	0.843222	-1.18593	7.64825	9.07026
Rsc1a1	NM_023544	420.326	0.0379896	0.694543	1.39597	1.39597	24.4896	17.543
Cox4i1	NM_009941	2302.79	0.03799	0.694543	0.917438	-1.08999	110.182	120.097
Wdr78	NM_146254	31.0275	0.037994	0.694543	0.668171	-1.49662	1.24278	1.85997
L3mbtl3	NM_001359254	139.316	0.0379956	0.694543	0.660114	-1.51489	5.53964	8.39195
Haghl	NM_001271437	7.25187	0.0380177	0.694543	0.170996	-5.84811	0.105896	0.619291
Ampd2	NM_001289720	263.002	0.0380182	0.694543	0.6941	-1.44072	10.7756	15.5246
Sla	NM_009192	15.5688	0.0380815	0.694543	0.385304	-2.59535	0.433026	1.12386
Hist2h2aa1	NM_013549.1	378.372	0.0380835	0.694543	1.27186	1.27186	21.1825	16.6547
Foxj3	NM_172699	387.789	0.038094	0.694543	0.782353	-1.2782	17.0218	21.7572
Plod3	NM_011962	2600.49	0.0382104	0.694543	0.860938	-1.16152	120.308	139.741
Appl2	NM_145220	1002.46	0.0382429	0.694543	1.1695	1.1695	54.0391	46.2071
Arap1	NM_001040111	669.064	0.0382442	0.694543	0.795419	-1.2572	29.6414	37.2651
Kxd1	NM_029366	348.559	0.0382892	0.694543	1.13733	1.13733	18.5478	16.3081
Cgn	NM_001293727	549.758	0.0382899	0.694543	1.7192	1.7192	34.7581	20.2177
Zscan22	NM_001290440	21.1559	0.0382979	0.694543	2.64821	2.64821	1.53569	0.579898
Ccdc122	NM_175369	69.9551	0.038298	0.694543	1.31613	1.31613	3.97516	3.02035
Alg14	NM_024178	183.212	0.0383459	0.694543	0.787587	-1.2697	8.07209	10.2491
Clpb	NM_009191	331.066	0.0383544	0.694543	0.868706	-1.15114	15.3903	17.7163
Ippk	NR_075085	34.5128	0.0383831	0.694543	0.508883	-1.96509	1.16397	2.28731
Tmem201	NM_001284270	192.037	0.0384124	0.694543	0.858451	-1.16489	8.8705	10.3332
Sgpl1	NM_009163	575.094	0.0384533	0.694543	1.4021	1.4021	33.5681	23.9413
Mrpl42	NM_001359476	245.108	0.0384638	0.694543	0.836349	-1.19567	11.1632	13.3476
Ccdc28a	NM_144820	73.1955	0.038524	0.694543	0.827819	-1.20799	3.31502	4.00452
Glt8d1	NM_001165930	426.874	0.0385553	0.694543	0.807979	-1.23766	19.0768	23.6106
Hmg20b	NM_010440	458.954	0.038557	0.694543	1.32137	1.32137	26.1246	19.7708
2020-09-08	NM_001347496	90.2629	0.038624	0.694543	1.57879	1.57879	5.52608	3.5002
Cbx5	NM_001110216	158.806	0.0386499	0.694543	0.693446	-1.44207	6.5029	9.37766
Txnl4a	NM_001038608	1290.84	0.0386641	0.694543	0.880277	-1.13601	60.4324	68.6516
Snx27	NM_029721	114.209	0.0386702	0.694543	0.625	-1.6	4.39266	7.02826
Rcn2	NM_011992	1049.1	0.0387016	0.694543	0.874447	-1.14358	48.9415	55.9686
Pim3	NM_145478	1221.62	0.0387059	0.694543	1.08026	1.08026	63.4377	58.7247
Vax2	NM_011912	34.887	0.0387075	0.694543	0.493366	-2.02689	1.15257	2.33613
Hmgcl	NM_001357530	99.319	0.0387164	0.694543	0.676169	-1.47892	4.00654	5.92536
Alg5	NM_025442	756.927	0.0387375	0.694543	0.876955	-1.14031	35.3653	40.3274
Cspp1	NM_026493	420.561	0.0387468	0.694543	0.874786	-1.14314	19.6236	22.4325
Cep41	NM_031998	94.402	0.0387595	0.694543	0.761042	-1.31399	4.07962	5.36058
Nmnat3	NM_001357446	16.4468	0.0387644	0.694543	0.204815	-4.88246	0.279591	1.36509
Fgf20	NM_030610	8.8421	0.0388302	0.694543	1.79463	1.79463	0.567814	0.316396
Vegfb	NM_011697	109.904	0.0388588	0.694543	0.691948	-1.44519	4.49471	6.49574
Lrif1	NM_028081	39.4188	0.0388645	0.694543	0.462764	-2.16093	1.24706	2.69482
Lrp8	NM_001080926	1428.36	0.0388732	0.694543	0.583314	-1.71434	52.6227	90.2133
Gm14440	NM_001199308.1	22.7891	0.0388763	0.694543	0.55035	-1.81703	0.808976	1.46993
Hsf1	NR_138588	92.7117	0.0388769	0.694543	1.39694	1.39694	5.40325	3.86792
Etv6	NM_007961	236.436	0.0389394	0.694543	0.699642	-1.4293	9.73267	13.9109
Lsr	NM_001164184	604.386	0.0389632	0.694543	1.50126	1.50126	36.2753	24.1633
Slc35e4	NM_153142	584.228	0.0389805	0.694543	1.24988	1.24988	32.4557	25.9671
Lgals8	NM_001291057	19.35	0.0389895	0.694543	0.470781	-2.12413	0.619371	1.31563
Ewsr1	NM_001283062	1029.27	0.0390061	0.694543	0.875964	-1.1416	48.0608	54.8661
Drosha	NM_026799	792.529	0.039014	0.694543	0.856425	-1.16765	36.5618	42.6912
Bicd2	NM_001039180	511.377	0.0390317	0.694543	0.79228	-1.26218	22.6055	28.5322
Trappc5	NM_025701	343.42	0.0390386	0.694543	0.904985	-1.10499	16.3146	18.0275
Krt14	NM_016958	790.996	0.0390585	0.694543	1.39211	1.39211	46.0328	33.0668
Pmaip1	NM_021451	757.634	0.0390839	0.694543	1.658	1.658	47.2594	28.5039
Rnf208	NM_176834	270.805	0.0390983	0.694543	1.33967	1.33967	15.506	11.5745
Ticam1	NM_174989	632.169	0.0391104	0.694543	1.11909	1.11909	33.3847	29.8322
Brd9	NM_001024508	332.366	0.0391284	0.694543	0.837001	-1.19474	15.1438	18.0929
Rab11fip5	NM_001003955	1608.13	0.0391828	0.694582	1.42348	1.42348	94.457	66.3563
Fbxl14	NM_133940	658.217	0.0392009	0.694582	0.913226	-1.09502	31.4182	34.4035
Tubd1	NM_019756	43.9741	0.0392332	0.694582	0.494519	-2.02217	1.45505	2.94236
Cox16	NM_001309809	97.6313	0.0392413	0.694582	0.763694	-1.30943	4.22751	5.53561
Mmp15	NM_008609	3206.34	0.0393432	0.695382	0.832832	-1.20072	145.695	174.939
Park2	NM_016694	32.3365	0.0393634	0.695382	0.686254	-1.45719	1.316	1.91766
Slc13a5	NM_001004148	85.577	0.0393696	0.695382	2.01655	2.01655	5.72078	2.83692
Wdhd1	NM_172598	68.7119	0.0394516	0.696341	1.44436	1.44436	4.06015	2.81105
Acvr1	NM_001110205	553.926	0.0394951	0.696536	0.833013	-1.20046	25.1732	30.2194
Ap3m2	NM_029505	150.487	0.0395618	0.696536	0.666539	-1.50029	6.0188	9.02994
Cnnm2	NM_033569	304.797	0.0395851	0.696536	0.637987	-1.56743	11.8717	18.608
Gzmg	NM_010375	337.775	0.0395959	0.696536	0.38477	-2.59896	9.38538	24.3922
Gnpat	NM_010322	602.425	0.0396375	0.696536	0.894393	-1.11808	28.4421	31.8004
C87436	NM_146170	57.2716	0.03964	0.696536	0.540294	-1.85084	2.00893	3.71822
Slx4	NM_177472	328.277	0.039657	0.696536	0.848822	-1.1781	15.0717	17.756
Cenpo	NM_134046	58.3768	0.0396848	0.696537	1.24467	1.24467	3.23699	2.60069
Tbx3	NM_011535	268.359	0.0398458	0.698667	0.70966	-1.40913	11.1393	15.6966
Rbmxl1	NM_001358975	11.1269	0.0398618	0.698667	0.415794	-2.40504	0.326776	0.785909
Set	NM_023871	229.389	0.0398896	0.698667	0.721149	-1.38668	9.61124	13.3277
Timeless	NM_001164081	33.2735	0.0399706	0.699598	2.30341	2.30341	2.32011	1.00725
Slu7	NM_198936	613.793	0.0400697	0.700325	0.862552	-1.15935	28.4249	32.9544
Arhgap45	NM_001347074	26.0246	0.0401276	0.700325	0.764394	-1.30823	1.12747	1.47499
Gata3	NM_001355112	18.9598	0.0401327	0.700325	0.472108	-2.11816	0.608046	1.28794
Sh3yl1	NM_013709	120.617	0.0401433	0.700325	1.56298	1.56298	7.3556	4.70614
Lgals1	NM_008495	5142.83	0.040165	0.700325	0.864386	-1.15689	238.437	275.846
Mindy3	NM_024185	388.33	0.0402007	0.700325	1.36642	1.36642	22.423	16.4101
Igsf5	NM_028078	82.4123	0.0402426	0.700325	2.35022	2.35022	5.78132	2.45991
Krt23	NM_033373	65.2737	0.0402754	0.700325	1.6969	1.6969	4.10705	2.42032
P3h1	NM_001286148	89.2598	0.040316	0.700325	0.517522	-1.93229	3.04404	5.88195
D230025D16Rik	NM_145604	847.492	0.0403644	0.700325	1.30414	1.30414	47.9679	36.7812
Synj2bp	NM_001309814	15.577	0.0403718	0.700325	2.85495	2.85495	1.15362	0.404077
Extl2	NM_001163514	93.6829	0.0403794	0.700325	0.618574	-1.61662	3.5803	5.78799
Uhrf1bp1l	NM_029166	848.46	0.0403933	0.700325	1.10478	1.10478	44.5348	40.3112
Tpgs1	NM_148934	274.831	0.0404219	0.700325	0.843751	-1.18518	12.577	14.9061
Efna5	NM_207654	48.5422	0.040435	0.700325	2.11268	2.11268	3.29472	1.5595
Pcgf5	NM_029508	879.784	0.040506	0.700325	0.857286	-1.16647	40.6091	47.3693
Nsd3	NM_001308481	605.897	0.0405675	0.700325	0.758531	-1.31834	26.135	34.4547
A230056P14Rik	NR_015495	15.4902	0.0405763	0.700325	0.650305	-1.53774	0.610393	0.938627
Med1	NM_001080118	82.1816	0.0407637	0.700325	0.717221	-1.39427	3.43243	4.78573
Tor3a	NM_023141	494.197	0.0407715	0.700325	1.17984	1.17984	26.7484	22.6713
Slit1	NM_015748	1953.52	0.0407857	0.700325	0.769398	-1.29972	84.9459	110.406
Taz	NM_001290738	18.3735	0.0408086	0.700325	0.285071	-3.5079	0.407584	1.42976
Fam222b	NM_145430	217.46	0.040889	0.700325	1.48219	1.48219	12.9852	8.76084
Hbp1	NM_153198	2194.14	0.0409157	0.700325	1.09334	1.09334	114.599	104.815
Ctbp2	NM_001347623	341.842	0.0409302	0.700325	1.27838	1.27838	19.1805	15.0037
Eps15l1	NM_001289859	94.423	0.0409657	0.700325	1.60282	1.60282	5.81457	3.62772
Gfra2	NM_001302094	6.16037	0.0410086	0.700325	2.75726	2.75726	0.452078	0.163959
Cnpy3	NM_028065	444.061	0.0410483	0.700325	0.815734	-1.22589	19.9498	24.4563
Ptges3l	NM_026865	13.4845	0.0411321	0.700325	2.55475	2.55475	0.969114	0.379338
Rnh1	NM_145135	990.26	0.0411675	0.700325	1.19667	1.19667	53.946	45.08
Ppfibp1	NM_001355728	228.308	0.0411766	0.700325	1.51785	1.51785	13.7632	9.06757
Larp7	NM_138593	386.135	0.0411815	0.700325	0.874117	-1.14401	18.0099	20.6036
Lrrc3b	NM_146052	13.4446	0.0412295	0.700325	1.49521	1.49521	0.805646	0.538817
Gzmc	NM_010371	143.465	0.0412644	0.700325	0.373645	-2.67634	3.90238	10.4441
Nrcam	NM_176930	15.123	0.0412654	0.700325	0.413061	-2.42095	0.442069	1.07023
Llph	NM_025431	452.488	0.0412827	0.700325	1.12011	1.12011	23.9062	21.3427
Msln	NM_018857	841.723	0.0412849	0.700325	1.73413	1.73413	53.3866	30.7858
Abcf2	NM_013853	614.675	0.0413325	0.700325	0.871349	-1.14765	28.6209	32.8466
Mbtd1	NM_001346525	128.909	0.0413378	0.700325	0.662752	-1.50886	5.13816	7.75277
Rnf146	NM_001284279	283.189	0.0414142	0.700325	1.31411	1.31411	16.0814	12.2375
Ahcyl2	NM_021414	91.2933	0.0414218	0.700325	0.545559	-1.83298	3.22252	5.90681
Amigo1	NM_146137	61.6683	0.0414712	0.700325	1.64958	1.64958	3.83936	2.32747
Iah1	NM_026347	310.419	0.0414723	0.700325	0.806294	-1.24024	13.8565	17.1854
Prkcd	NM_011103	1158.61	0.0415099	0.700325	1.15585	1.15585	62.1186	53.7427
A230103J11Rik	NR_110582	5.22829	0.0415297	0.700325	2.28428	2.28428	0.363637	0.159191
Traf6	NM_009424	185.385	0.0415418	0.700325	1.47753	1.47753	11.0559	7.48268
Osbp	NM_001033174	1765.32	0.0415524	0.700325	0.914508	-1.09348	84.3246	92.2076
Aste1	NM_001357902	31.1814	0.0415591	0.700325	2.64002	2.64002	2.26152	0.856628
Nxph3	NM_130858	39.8893	0.0415593	0.700325	2.13855	2.13855	2.71799	1.27094
Epcam	NM_008532	1799.89	0.0416199	0.700325	1.51166	1.51166	108.328	71.6614
Slc38a4	NM_001358060	1361.84	0.0416235	0.700325	0.793959	-1.25951	60.2716	75.9128
Agpat1	NM_001163379	1113.18	0.0416249	0.700325	0.854152	-1.17075	51.2809	60.0372
Sec62	NM_027016	4568.86	0.0416379	0.700325	1.06413	1.06413	235.54	221.346
Pip4k2a	NM_001355147	75.4046	0.0416429	0.700325	2.62487	2.62487	5.46025	2.0802
Slc2a4	NM_009204	9.73587	0.0417704	0.700325	1.77132	1.77132	0.622279	0.351308
Dap3	NM_022994	482.785	0.0418004	0.700325	0.909672	-1.0993	22.9975	25.281
Nfib	NM_001113209	66.4831	0.0418113	0.700325	2.5189	2.5189	4.75899	1.88931
Nuak1	NM_001004363	474.989	0.0418169	0.700325	0.780417	-1.28137	20.8204	26.6785
B4galt6	NM_019737	248.386	0.0419173	0.700325	0.854861	-1.16978	11.4475	13.3911
Tcea1	NM_011541	274.724	0.0419516	0.700325	0.741348	-1.34889	11.6959	15.7765
Deaf1	NM_001282076	10.9487	0.0419545	0.700325	0.202156	-4.94667	0.184115	0.910757
Wdr41	NM_172590	233.231	0.0420053	0.700325	0.866416	-1.15418	10.8269	12.4962
Plpp6	NM_028922	586.18	0.0420369	0.700325	1.22148	1.22148	32.231	26.3869
Fyttd1	NM_027226	1424.63	0.042047	0.700325	0.878104	-1.13882	66.6083	75.8547
Fntb	NM_145927	1258.28	0.042049	0.700325	0.856308	-1.1678	58.0439	67.7839
Dst	NM_133833	3426.53	0.0421113	0.700325	1.09589	1.09589	179.165	163.488
Txnl4a	NM_025299	258.638	0.0421152	0.700325	0.8021	-1.24673	11.5117	14.352
Cenpn	NM_028131	37.6446	0.0421153	0.700325	0.763358	-1.31	1.62964	2.13483
Ywhae	NM_009536	5870.39	0.0421215	0.700325	0.938656	-1.06535	284.232	302.807
Stab2	NM_138673	162.316	0.0422122	0.700325	0.798607	-1.25218	7.20707	9.02456
Zfand4	NM_001290338	8.3971	0.042224	0.700325	0.528902	-1.89071	0.290486	0.549224
Slc7a1	NM_001301424	2915.98	0.0422896	0.700325	0.634185	-1.57683	113.162	178.436
Paics	NM_001356972	613.416	0.0422912	0.700325	1.19344	1.19344	33.3756	27.966
Tjap1	NM_028751	257.334	0.0423201	0.700325	1.42086	1.42086	15.1035	10.6298
Zfp324	NM_178732	134.778	0.0423593	0.700325	0.822984	-1.21509	6.08455	7.39328
Fyn	NM_001122892	25.604	0.0424633	0.700325	0.462988	-2.15988	0.810282	1.75011
Hdc	NM_008230	32.4193	0.0424814	0.700325	1.55561	1.55561	1.97337	1.26856
Mtch1	NM_019880	589.38	0.0424961	0.700325	0.817073	-1.22388	26.5023	32.4357
Txndc11	NM_029582	629.101	0.0425232	0.700325	0.869624	-1.14992	29.2616	33.6486
Cacna1d	NM_028981	39.5781	0.0426406	0.700325	1.54656	1.54656	2.40363	1.55418
Ltbp4	NM_175641	53.9579	0.0426667	0.700325	2.20952	2.20952	3.71461	1.68118
Ablim1	NM_001290815	75.5245	0.0426974	0.700325	1.82462	1.82462	4.87866	2.6738
Abcc1	NM_008576	466.869	0.0427088	0.700325	0.733691	-1.36297	19.7577	26.9292
Gatb	NM_144896	101.63	0.0429194	0.700325	0.79243	-1.26194	4.49304	5.66996
Hvcn1	NM_028752	195.017	0.0429261	0.700325	0.744012	-1.34406	8.31963	11.1821
Xaf1	NM_001037713	372.84	0.0429592	0.700325	1.21995	1.21995	20.4891	16.795
Sppl2a	NM_023220	706.28	0.0429772	0.700325	1.10833	1.10833	37.1286	33.4994
Map4k4	NM_001252200	117.627	0.0429824	0.700325	0.587639	-1.70172	4.35377	7.40892
Mis18bp1	NM_172578	13.3075	0.0430301	0.700325	1.62882	1.62882	0.824536	0.506217
Acot2	NM_134188	416.215	0.0430439	0.700325	0.800729	-1.24886	18.5078	23.1137
Mtr	NM_001081128	112.201	0.043098	0.700325	0.783812	-1.27582	4.93013	6.28994
Tmem140	NM_197986	3345.72	0.0431014	0.700325	1.23287	1.23287	184.733	149.839
5730559C18Rik	NM_028872	446.978	0.0431052	0.700325	1.42117	1.42117	26.2366	18.4612
Slc38a1	NM_001166456	5184.69	0.0431171	0.700325	0.822101	-1.21639	233.924	284.544
Sra1	NM_025291	604.543	0.0431173	0.700325	1.11578	1.11578	31.8812	28.5731
Hoxa4	NM_008265	6.39833	0.0431476	0.700325	1.68249	1.68249	0.401311	0.238522
Kctd3	NM_172650	476.488	0.0431761	0.700325	0.784966	-1.27394	20.9543	26.6945
Fam120b	NM_024203	77.6489	0.0431799	0.700325	0.536925	-1.86246	2.71266	5.05222
Cln5	NM_001033242	1666	0.0431963	0.700325	0.87817	-1.13873	77.8966	88.7032
Fundc1	NM_028058	234.052	0.0432238	0.700325	0.838363	-1.1928	10.6736	12.7315
Sec31a	NM_026969	607.311	0.0432567	0.700325	1.4437	1.4437	35.8789	24.8521
Rab11fip3	NM_001162869	337.77	0.0432859	0.700325	0.761466	-1.31326	14.6015	19.1755
Acad10	NM_028037	103.548	0.0433138	0.700325	0.846154	-1.18182	4.74597	5.60887
Derl3	NM_024440	677.37	0.0433381	0.700325	0.632373	-1.58135	26.241	41.496
Txlng	NM_001290778	113.852	0.0433942	0.700325	0.63085	-1.58516	4.40404	6.98112
Ppp1r10	NM_001163818	944.721	0.0434026	0.700325	0.901235	-1.10959	44.7822	49.6899
Rtp4	NM_023386	757.925	0.0434161	0.700325	1.15699	1.15699	40.6544	35.1381
Rbm18	NM_001355580	51.6408	0.0434235	0.700325	2.3145	2.3145	3.60606	1.55803
Anxa1	NM_010730	4936.04	0.0434712	0.700325	1.32935	1.32935	281.698	211.906
1600012H06Rik	NM_001083882	377.581	0.0435258	0.700325	1.28889	1.28889	21.2618	16.4962
Cdk11b	NM_001355569	150.968	0.0435429	0.700325	1.38188	1.38188	8.75859	6.33819
Spata20	NM_144827	48.4261	0.0435715	0.700325	0.559771	-1.78644	1.73792	3.10469
Il18bp	NM_010531	34.8883	0.0435727	0.700325	1.34483	1.34483	2.00094	1.48788
Mpzl1	NM_001001880	352.661	0.0435817	0.700325	1.52874	1.52874	21.32	13.9461
Perp	NM_022032	3059.81	0.0435965	0.700325	1.19021	1.19021	166.277	139.704
Trim34a	NM_001357679	229.54	0.0436495	0.700325	1.33922	1.33922	13.1413	9.8127
Spag9	NM_001025429	209.513	0.0436771	0.700325	1.35303	1.35303	12.0473	8.90397
Fbxl12	NM_001286530	39.6189	0.0437137	0.700325	0.397631	-2.5149	1.12717	2.83472
Ndufaf7	NM_028611	226.964	0.0437336	0.700325	0.85082	-1.17534	10.4335	12.2629
Cideb	NM_009894	161.798	0.0437382	0.700325	1.59356	1.59356	9.94138	6.23845
Zfp639	NM_001161818	378.169	0.0438322	0.700325	0.849378	-1.17733	17.3685	20.4484
Rnf214	NM_001310839	6.60329	0.0438366	0.700325	0.419398	-2.38437	0.195111	0.465218
Pde4d	NM_011056	395.236	0.0438786	0.700325	1.21718	1.21718	21.6975	17.8261
Casp2	NM_007610	309.737	0.0438983	0.700325	1.11864	1.11864	16.3541	14.6196
Phlda3	NM_013750	766.117	0.0439101	0.700325	1.15976	1.15976	41.1394	35.4723
Rnf126	NM_144528	753.303	0.0439232	0.700325	0.880121	-1.13621	35.2636	40.0667
Zfp422	NM_001302439	39.2932	0.0439307	0.700325	0.321849	-3.10704	0.956726	2.97259
Hibadh	NM_145567	971.129	0.0439438	0.700325	0.869505	-1.15008	45.1671	51.9458
Zfp57	NM_001168502	7.96518	0.0439743	0.700325	1.51823	1.51823	0.480217	0.316301
Tspan15	NM_197996	248.015	0.0439834	0.700325	1.58474	1.58474	15.2061	9.59538
Tlnrd1	NM_030705	900.065	0.0440248	0.700325	0.868506	-1.1514	41.8362	48.1703
Tasp1	NM_001289611	31.4216	0.0440535	0.700325	0.696801	-1.43513	1.29034	1.85181
Cdc42ep4	NM_001163346	2023.41	0.0441022	0.700325	1.15052	1.15052	108.252	94.0894
Sar1b	NM_025535	795.962	0.0441037	0.700325	1.09561	1.09561	41.6138	37.9824
Vmp1	NM_001356531	329.462	0.0441049	0.700325	1.91869	1.91869	21.6582	11.288
Slco4a1	NM_001355218	1377.73	0.0441144	0.700325	0.580258	-1.72337	50.5892	87.1838
Vwa8	NM_027906	380.635	0.0441642	0.700325	0.874643	-1.14332	17.7591	20.3044
Scnn1b	NM_011325	454.168	0.0441663	0.700325	0.660397	-1.51424	18.0638	27.353
Npepps	NM_008942	1524.55	0.0442463	0.700325	0.897101	-1.1147	72.0929	80.3621
Dbndd2	NM_001048227	10.0333	0.0442682	0.700325	2.06442	2.06442	0.675918	0.327413
Enpp7	NM_001359574	360.349	0.044279	0.700325	0.747773	-1.3373	15.4173	20.6176
Fpr1	NM_013521	7.00673	0.0442878	0.700325	0.956617	-1.04535	0.342569	0.358104
Elovl2	NM_001311121	7.88437	0.0443051	0.700325	1.8351	1.8351	0.510339	0.278099
Arl1	NM_025859	633.15	0.0443976	0.700325	0.866264	-1.15438	29.3889	33.9261
Mogs	NM_020619	1119.54	0.04443	0.700325	0.878389	-1.13845	52.3529	59.601
Glt28d2	NM_177130	22.6724	0.0444355	0.700325	1.48412	1.48412	1.35454	0.912694
Acacb	NM_133904	235.276	0.0444728	0.700325	0.74634	-1.33987	10.0551	13.4725
Car2	NM_001357334	1579.87	0.0444741	0.700325	0.710379	-1.4077	65.6175	92.3697
Hacd4	NM_025760	24.1149	0.0444977	0.700325	0.67768	-1.47562	0.974096	1.4374
Ptgr2	NM_029880	429.364	0.0445006	0.700325	0.812041	-1.23146	19.2414	23.6951
Eif5a	NM_181582	2697.44	0.0445177	0.700325	0.913027	-1.09526	128.74	141.004
Amn1	NM_001113424	100.485	0.0445341	0.700325	0.747277	-1.33819	4.29755	5.75095
Slc16a3	NM_001038653	865.307	0.0446226	0.700325	0.746041	-1.34041	36.9724	49.5582
Ubtd1	NM_145500	996.935	0.0446393	0.700325	0.736159	-1.3584	42.2716	57.4219
Spag9	NM_001025428	205.104	0.0446876	0.700325	1.35305	1.35305	11.7939	8.71651
Anp32e	NM_001253757	32.831	0.0446912	0.700325	2.11704	2.11704	2.22983	1.05327
Txnrd1	NM_015762	261.369	0.0447187	0.700325	1.59409	1.59409	16.0613	10.0755
Slc9a6	NM_172780	370.126	0.0447268	0.700325	0.650242	-1.53789	14.584	22.4286
Ripk4	NM_023663	563.455	0.0447374	0.700325	1.26527	1.26527	31.4719	24.8736
2310035C23Rik	NM_173187	127.752	0.0447929	0.700325	0.773823	-1.29229	5.57313	7.20208
Smim26	NM_001033297	50.3568	0.0447945	0.700325	0.757128	-1.32078	2.16982	2.86586
Ppox	NM_008911	169.288	0.0447981	0.700325	1.14798	1.14798	9.04754	7.88129
Prkab1	NM_031869	881.379	0.0448144	0.700325	1.28306	1.28306	49.5327	38.6052
Ergic1	NM_026170	1476.7	0.0448215	0.700325	0.872047	-1.14673	68.7885	78.8817
Dcun1d4	NM_178896	201.253	0.0448615	0.700325	0.565573	-1.76812	7.27039	12.8549
Nckap1	NM_016965	1042.58	0.0448869	0.700325	0.808976	-1.23613	46.6244	57.6338
Cox6b1	NM_025628	1488.7	0.0449169	0.700325	0.922451	-1.08407	71.4323	77.4375
Mef2a	NM_001291195	307.512	0.0449376	0.700325	1.35613	1.35613	17.6996	13.0516
Sdk1	NM_177879	250.173	0.0449523	0.700325	0.78571	-1.27273	11.0076	14.0097
Noc2l	NM_021303	604.946	0.0449529	0.700325	0.901565	-1.10918	28.6816	31.8131
Kcnn4	NM_001163510	25.4255	0.044955	0.700325	1.69787	1.69787	1.60012	0.94243
Cnot4	NM_016877	32.6725	0.045021	0.700325	0.508001	-1.9685	1.10064	2.16661
Rsad1	NM_001013381	130.918	0.0450241	0.700325	0.813951	-1.22858	5.87453	7.2173
Rfxank	NM_011266	119.94	0.045089	0.700325	1.79328	1.79328	7.70015	4.29389
Aph1a	NM_146134	227.413	0.0451496	0.700325	1.32983	1.32983	12.9804	9.76092
Smco4	NM_133214	26.6438	0.0451548	0.700325	3.54683	3.54683	2.0784	0.585987
Cdc34	NM_177613	1285.36	0.0451592	0.700325	0.878355	-1.13849	60.1057	68.4299
Papss1	NM_001289479	9.85265	0.045177	0.700325	0.255848	-3.90857	0.200723	0.784541
Fam120aos	NR_015601	150.957	0.0451837	0.700325	1.2388	1.2388	8.35292	6.74277
Wwp1	NR_074090	21.2306	0.045187	0.700325	2.01262	2.01262	1.41834	0.704722
Klrg2	NM_001033171	27.9179	0.0452001	0.700325	2.46709	2.46709	1.98657	0.805228
Slc7a6	NR_151676	87.9716	0.0452306	0.700325	1.63819	1.63819	5.46261	3.33455
Lepr	NM_146146	38.8565	0.0452454	0.700325	0.458894	-2.17915	1.22223	2.66342
Tyw3	NM_172474	40.2157	0.0452722	0.700325	0.665691	-1.5022	1.60722	2.41436
Csf2rb	NM_001358854	270.008	0.0453186	0.700325	1.79213	1.79213	17.3305	9.67032
Gas2l1	NM_001190406	14.4363	0.0453372	0.700325	0.299316	-3.34095	0.332561	1.11107
Traf3ip3	NM_153137	5.34437	0.0453982	0.700325	0.550485	-1.81658	0.189747	0.34469
Mrps21	NM_078479	128.504	0.0454021	0.700325	0.683072	-1.46397	5.2153	7.63507
Paics	NM_001356971	40.032	0.0454121	0.700325	0.685918	-1.4579	1.62871	2.37449
Bbs9	NM_181316	114.63	0.045495	0.700325	1.4533	1.4533	6.79054	4.6725
Pnpla3	NM_054088	165.104	0.0454965	0.700325	0.71776	-1.39322	6.89883	9.61161
Kdm1a	NM_001356567	25.1112	0.0455065	0.700325	0.607367	-1.64645	0.948865	1.56226
Elmo2	NM_207706	95.8488	0.0455308	0.700325	0.620467	-1.61169	3.66999	5.91489
Enoph1	NM_026421	329.901	0.045533	0.700325	0.706936	-1.41455	13.663	19.3271
Pitpnc1	NM_001359616	56.8746	0.0455581	0.700325	0.596464	-1.67655	2.12492	3.56253
Luc7l2	NM_001170848	50.8433	0.0455909	0.700325	2.85921	2.85921	3.76687	1.31745
Snx9	NM_025664	1812.77	0.0456025	0.700325	0.938612	-1.0654	87.7684	93.5088
Srsf3	NM_013663	334.461	0.045698	0.700325	0.663051	-1.50818	13.3348	20.1113
Cmtm7	NM_133978	626.836	0.045721	0.700325	0.685542	-1.4587	25.4946	37.189
Slc41a1	NM_173865	787.789	0.0457267	0.700325	0.66174	-1.51117	31.3714	47.4075
Xlr3a	NM_001110784	248.888	0.045753	0.700325	0.783682	-1.27603	10.9352	13.9536
Tsc2	NM_001286718	182.752	0.0457647	0.700325	0.619801	-1.61342	6.99282	11.2824
Itpkc	NM_181593	489.115	0.0457875	0.700325	1.23029	1.23029	26.981	21.9305
Traf5	NM_011633	56.6683	0.0458137	0.700325	0.774674	-1.29087	2.47366	3.19316
Ahsa2	NM_001290655	72.788	0.0458233	0.700325	0.586211	-1.70587	2.69	4.5888
Slc35f2	NM_028060	241.829	0.0458276	0.700325	0.589106	-1.69749	8.96498	15.2179
2010111I01Rik	NR_110521	24.3758	0.0458439	0.700325	2.11619	2.11619	1.65535	0.782231
Pcnp	NM_001356449	115.077	0.0459193	0.700325	1.56287	1.56287	7.01756	4.49017
Nqo1	NM_008706	37.8638	0.0459404	0.700325	1.37114	1.37114	2.18952	1.59686
Pirt	NM_178656	51.8693	0.0459477	0.700325	0.654593	-1.52767	2.05206	3.13487
Cdc27	NM_001285988	157.977	0.046014	0.700325	0.703986	-1.42048	6.52668	9.27104
Cts6	NM_021445	25861.6	0.0460882	0.700325	0.661688	-1.51129	1029.81	1556.34
Otop1	NM_172709	37.7107	0.0461265	0.700325	0.545787	-1.83222	1.33149	2.43958
Tbc1d24	NM_001163851	111.474	0.0461531	0.700325	0.651456	-1.53502	4.39736	6.75005
Mccc1	NM_023644	110.121	0.0461928	0.700325	0.846567	-1.18124	5.04856	5.96357
Clta	NM_001290470	553.723	0.0462136	0.700325	0.864331	-1.15696	25.6714	29.7009
Pde9a	NM_001163748	57.948	0.0462429	0.700325	2.34895	2.34895	4.06446	1.73033
Pik3r3	NM_001355586	242.594	0.0463014	0.700325	0.791945	-1.26271	10.7214	13.538
Tmem230	NM_001141971	22.7361	0.0463343	0.700325	2.62368	2.62368	1.64618	0.627432
Thbs1	NM_011580	929.208	0.0463809	0.700325	1.45408	1.45408	55.057	37.8638
C1qtnf7	NM_175425	14.9634	0.0464256	0.700325	0.665153	-1.50341	0.597719	0.898619
Ehd3	NM_020578	673.197	0.0464594	0.700325	1.31207	1.31207	38.2031	29.1166
Ubr4	NM_001160319	2789.98	0.0465101	0.700325	0.907929	-1.10141	132.767	146.231
Tcf4	NM_001083967	900.337	0.0465414	0.700325	0.786518	-1.27143	39.6375	50.3962
Gal3st1	NM_016922	51.9641	0.0465778	0.700325	2.46287	2.46287	3.6958	1.50061
Kiz	NM_001033298	202.802	0.046585	0.700325	0.86164	-1.16058	9.38649	10.8938
Mb21d2	NM_177718	510.879	0.0466383	0.700325	1.18238	1.18238	27.6787	23.4092
Fgfrl1	NM_001164259	78.6328	0.0466547	0.700325	0.590283	-1.6941	2.9187	4.94458
Zfp2	NM_001044697	6.80518	0.0466757	0.700325	0.392908	-2.54512	0.191959	0.488559
1600020E01Rik	NR_037961	16.6924	0.0467607	0.700325	1.85773	1.85773	1.08512	0.584113
Dido1	NM_177852	17.9546	0.0467813	0.700325	0.679795	-1.47103	0.726602	1.06886
Ttyh3	NM_175274	849.36	0.0468369	0.700325	0.852045	-1.17365	39.0754	45.8607
Naa50	NM_001347239	799.46	0.0468516	0.700325	0.84433	-1.18437	36.5991	43.3469
Gm4961	NR_045694	12.3014	0.0469739	0.700325	0.472505	-2.11638	0.394733	0.835404
Nudt1	NM_001356585	6.80328	0.0469944	0.700325	0.050888	-19.651	0.0329441	0.647384
Fry	NM_172887	277.267	0.0470697	0.700325	0.76218	-1.31203	11.9924	15.7343
Rbbp8nl	NM_173031	12.9092	0.0471201	0.700325	0.450583	-2.21935	0.400988	0.889931
Tle1	NM_011599	114.154	0.0471302	0.700325	0.664179	-1.50562	4.55593	6.85949
Smad4	NM_008540	1525.84	0.0471309	0.700325	1.08183	1.08183	79.2909	73.2934
Asph	NM_023066	181.317	0.0471428	0.700325	0.654903	-1.52694	7.17536	10.9564
Ipo7	NM_181517	743.61	0.0471576	0.700325	0.795954	-1.25635	32.9563	41.4047
Ggta1	NM_001308300	464.261	0.0471728	0.700325	0.699473	-1.42965	19.1082	27.3179
Unc119	NM_011676	339.31	0.0471732	0.700325	0.754708	-1.32502	14.5939	19.3371
Fam120c	NM_198105	68.1948	0.0473357	0.700325	0.75523	-1.3241	2.93425	3.88523
Padi4	NM_011061	53.8558	0.0473377	0.700325	0.562959	-1.77633	1.93982	3.44576
Mrgbp	NR_151482	5.47705	0.0473873	0.700325	0.100418	-9.95839	0.0499805	0.497725
Cyb561d1	NM_028061	135.544	0.0475113	0.700325	0.700649	-1.42725	5.58425	7.97012
Ipo13	NM_146152	372.743	0.0475711	0.700325	0.908722	-1.10045	17.7459	19.5284
Cdk14	NM_011074	314.37	0.0475749	0.700325	0.820111	-1.21935	14.165	17.272
Fkbp5	NM_010220	983.601	0.0475935	0.700325	1.6594	1.6594	61.3743	36.9858
Clasp2	NM_001081960	65.8233	0.0476385	0.700325	0.876302	-1.14116	3.07419	3.50814
Clasp2	NM_029633	66.9802	0.0476395	0.700325	0.876302	-1.14116	3.12822	3.5698
Dmrtc1c2	NM_001310684.1	13.8315	0.0476407	0.700325	0.636043	-1.57222	0.537724	0.845421
Dmrtc1c1	NM_001359628.1	13.8315	0.0476407	0.700325	0.636043	-1.57222	0.537724	0.845421
Ugp2	NM_139297	1097.3	0.0476673	0.700325	0.809093	-1.23595	49.0753	60.6547
Chrnb1	NM_009601	476.542	0.047672	0.700325	1.43718	1.43718	28.1012	19.553
Adarb1	NR_021486	87.3564	0.0476742	0.700325	1.37824	1.37824	5.06248	3.67315
Elf1	NM_001286412	550.9	0.0476967	0.700325	1.32938	1.32938	31.4399	23.6501
Bicd1	NM_001112796	22.4402	0.0476979	0.700325	0.583978	-1.71239	0.82732	1.4167
Ppp6r2	NM_026813	129.552	0.0477001	0.700325	0.677918	-1.47511	5.23419	7.72099
Agap1	NM_001037136	248.842	0.0477239	0.700325	1.70119	1.70119	15.6719	9.21231
Smc5	NM_001252685	91.854	0.0477294	0.700325	0.625634	-1.59838	3.53505	5.65035
Gimap5	NM_175035	24.9705	0.0478376	0.700325	0.669389	-1.4939	1.00126	1.49578
Timeless	NM_001136082	28.0677	0.0478382	0.700325	0.235191	-4.25186	0.534433	2.27233
Dlk2	NM_001286028	23.1452	0.0478674	0.700325	3.57685	3.57685	1.80882	0.505703
Psg18	NM_001163685	920.168	0.047872	0.700325	0.73747	-1.35599	39.0566	52.9602
Ube4a	NM_145400	261.719	0.0478885	0.700325	0.685067	-1.45971	10.6402	15.5317
Hpgd	NM_008278	1215.18	0.047923	0.700325	1.46208	1.46208	72.1623	49.3559
Trmt44	NM_030208	122.737	0.0479365	0.700325	1.2079	1.2079	6.71473	5.55899
Scamp4	NM_019575	915.008	0.0479671	0.700325	0.886584	-1.12792	43	48.5008
Trmt1l	NM_001357569	23.0387	0.0479752	0.700325	0.312682	-3.19813	0.548785	1.75509
Snx5	NM_001199188	766.926	0.048019	0.700325	0.779356	-1.28311	33.5913	43.1013
Cenpc1	NM_001345902	21.4731	0.0480472	0.700325	0.375211	-2.66516	0.58587	1.56144
Neurog2	NM_009718	341.291	0.0480654	0.700325	0.618331	-1.61726	13.04	21.0891
Mfsd9	NM_172499	196.753	0.0480946	0.700325	1.25098	1.25098	10.9345	8.74073
Taf2	NM_001081288	356.251	0.0481	0.700325	0.881377	-1.13459	16.6894	18.9357
Chst11	NM_021439	1968.81	0.0481094	0.700325	0.801597	-1.24751	87.5997	109.281
Inpp5a	NM_183144	55.7223	0.0481182	0.700325	0.526083	-1.90084	1.9209	3.65133
Trafd1	NM_001163470	614.641	0.0481212	0.700325	1.10577	1.10577	32.2757	29.1884
Klra2	NM_008462	7.53233	0.0481634	0.700325	0.608392	-1.64368	0.284918	0.468314
Akr1c12	NM_013777	35.5514	0.0481885	0.700325	2.68509	2.68509	2.59041	0.964736
Cab39	NM_001355047	220.611	0.0482717	0.700325	1.51421	1.51421	13.2865	8.77456
Fchsd1	NM_175684	241.925	0.0482727	0.700325	1.19442	1.19442	13.168	11.0245
Lmbr1l	NM_029098	383.584	0.0483036	0.700325	1.18858	1.18858	20.8318	17.5266
Ctsh	NM_001312649	18.765	0.0483473	0.700325	3.02989	3.02989	1.41085	0.465646
Mfsd2b	NM_001033488	55.4825	0.0483741	0.700325	1.22243	1.22243	3.05177	2.49648
Bscl2	NM_008144	16.1067	0.0483778	0.700325	3.72326	3.72326	1.26966	0.341007
Sgta	NM_001358550	869.561	0.0483937	0.700325	0.865895	-1.15487	40.3532	46.6029
Stat2	NM_019963	1212.05	0.0484014	0.700325	1.12436	1.12436	64.1499	57.0549
Muc2	NM_023566	26.1362	0.0484129	0.700325	2.51643	2.51643	1.87036	0.74326
Ubap2l	NM_028475	39.1656	0.0484813	0.700325	2.01565	2.01565	2.61781	1.29874
Kank3	NM_001357162	11.8171	0.0484891	0.700325	2.37571	2.37571	0.83165	0.350063
2310035C23Rik	NM_029349	166.537	0.0485162	0.700325	1.37194	1.37194	9.63259	7.02115
Phykpl	NM_028398	124.536	0.0485267	0.700325	1.27814	1.27814	6.987	5.46655
Fastkd2	NM_172422	195.137	0.0485604	0.700325	0.887374	-1.12692	9.1746	10.339
Stk11	NM_011492	1284.32	0.0485658	0.700325	1.08925	1.08925	66.9589	61.4727
Mfsd8	NM_028140	167.828	0.0485865	0.700325	0.868123	-1.15191	7.79904	8.9838
Ralgapa1	NM_001112714	267.228	0.0486267	0.700325	0.777349	-1.28642	11.6876	15.0352
Mapk3	NM_011952	1312.15	0.0486316	0.700325	1.24359	1.24359	72.7307	58.4845
Eif4g2	NM_013507	7334.39	0.0486698	0.700325	0.910831	-1.0979	349.606	383.832
Macrod1	NM_134147	43.5534	0.048696	0.700325	0.809224	-1.23575	1.94804	2.40729
Ubqln1	NM_152234	1016.52	0.0487011	0.700325	0.83398	-1.19907	46.2248	55.4268
Tmem138	NM_001302218	5.66454	0.0487753	0.700325	1.90234	1.90234	0.371282	0.195172
Tubb2a	NM_009450	883.255	0.0488047	0.700325	1.18505	1.18505	47.9029	40.4226
Trappc4	NM_021789	445.997	0.0488098	0.700325	0.895134	-1.11715	21.0659	23.5338
Pno1	NM_025443	394.4	0.0488271	0.700325	0.895835	-1.11628	18.6365	20.8035
Slc39a10	NM_001356417	177.443	0.0488472	0.700325	0.673021	-1.48584	7.13815	10.6061
Hdhd2	NM_029826	281.579	0.0488589	0.700325	0.780763	-1.2808	12.3456	15.8122
Nars2	NM_153591	72.6958	0.0488958	0.700325	0.840663	-1.18954	3.32015	3.94944
H2-L	NM_001267808	13.2187	0.0489033	0.700325	0.475082	-2.1049	0.425735	0.89613
Ncf1	NM_010876	53.9014	0.0489282	0.700325	1.56326	1.56326	3.2873	2.10284
Rin3	NM_001161365	553.013	0.0489559	0.700325	1.26542	1.26542	30.8903	24.411
Tet3	NM_183138	621.909	0.0489677	0.700325	0.91913	-1.08799	29.7851	32.4058
Zfp281	NM_001160251	125.979	0.049003	0.700325	1.14463	1.14463	6.72375	5.87416
Lilra5	NM_001081239	5.15408	0.049045	0.700325	0.811609	-1.23212	0.230905	0.284503
Ripply1	NM_001037915	124.733	0.0490525	0.700325	0.597002	-1.67504	4.66284	7.81044
Tysnd1	NR_073587	72.9654	0.0490597	0.700325	0.749795	-1.3337	3.1266	4.16994
Rdh13	NM_001290411	92.4688	0.0491746	0.700325	0.640646	-1.56092	3.61076	5.63612
Tmem260	NM_001310584	15.8858	0.049203	0.700325	2.49366	2.49366	1.13387	0.454704
Sat1	NM_009121	2092.78	0.0492271	0.700325	1.19218	1.19218	113.812	95.4653
Sec14l4	NM_146013	9.43195	0.0492781	0.700325	3.23924	3.23924	0.720703	0.222491
Hsf1	NM_001331152	73.2189	0.0493247	0.700325	1.85886	1.85886	4.76076	2.56112
Atrn	NM_009730	909.623	0.0493705	0.700325	0.892648	-1.12026	42.9014	48.0609
1600015I10Rik	NM_001081273	9316.35	0.0493944	0.700325	1.57428	1.57428	569.733	361.902
Ddx41	NM_134059	517.268	0.049399	0.700325	0.916343	-1.09129	24.7343	26.9924
Isyna1	NM_023627	876.59	0.0494207	0.700325	0.747127	-1.33846	37.4858	50.1732
Gpr35	NM_001271766	32.4157	0.0494556	0.700325	0.580464	-1.72276	1.19055	2.05102
Uspl1	NM_001115151	231.479	0.0494886	0.700325	0.718335	-1.39211	9.67678	13.4711
Tmem205	NM_001253868	28.9237	0.0494974	0.700325	1.83741	1.83741	1.873	1.01937
Daam1	NM_172464	503.834	0.0495987	0.700325	0.809615	-1.23516	22.5413	27.842
Satb1	NM_001357638	6.81629	0.0496212	0.700325	0.0947997	-10.5486	0.0590229	0.622606
Myom1	NM_001083934	85.1454	0.0496389	0.700325	1.52714	1.52714	5.1453	3.36925
Nupr1	NM_019738	377.863	0.0496796	0.700325	1.35208	1.35208	21.7213	16.065
Fmc1	NM_025363	77.443	0.0497092	0.700325	0.707916	-1.4126	3.20994	4.53436
AW146154	NM_001033530	68.2087	0.0497482	0.700325	1.1719	1.1719	3.68036	3.14051
Asap3	NM_001008232	262.711	0.0497483	0.700325	0.766527	-1.30458	11.3995	14.8716
Slc4a1	NM_011403	106.815	0.0497887	0.700325	1.58721	1.58721	6.55289	4.12856
Uts2r	NM_145440	24.7091	0.0497921	0.700325	0.593688	-1.68439	0.920474	1.55044
Dnajc13	NM_001163026	419.272	0.0498545	0.700325	0.930311	-1.07491	20.2068	21.7205
Tsr3	NM_026676	220.176	0.0499009	0.700325	0.852536	-1.17297	10.1325	11.8851
Acadl	NM_007381	1062.01	0.0499331	0.700325	1.13691	1.13691	56.5026	49.6986
Sars2	NM_023637	120.631	0.0499424	0.700325	0.811974	-1.23157	5.40568	6.65745
Uba52	NM_019883	1144.94	0.0499447	0.700325	1.20785	1.20785	62.6364	51.8576
Hsf1	NM_001331153	18.5656	0.0499931	0.700325	2.14821	2.14821	1.26684	0.589719
Spryd4	NM_025716	143.93	0.0500055	0.700325	1.24624	1.24624	7.98538	6.40758
Rbpj	NM_001277116	46.0164	0.0500493	0.700325	0.864036	-1.15736	2.13299	2.46864
Gatad2a	NM_001286450	108.218	0.0500662	0.700325	1.56424	1.56424	6.60149	4.22027
Emp1	NM_010128	3347.96	0.050101	0.700325	1.51173	1.51173	201.503	133.293
Eif6	NM_010579	781.59	0.0501301	0.700325	1.16044	1.16044	41.9816	36.1774
Terf2	NR_104410	10.2032	0.0502118	0.700325	0.378375	-2.64288	0.280086	0.740235
Mier1	NM_001286222	69.0343	0.0502454	0.700325	1.46353	1.46353	4.10117	2.80225
Zfp449	NM_030139	37.3018	0.0502605	0.700325	0.539244	-1.85445	1.3068	2.42339
Wisp2	NM_016873	23.4561	0.0502818	0.700325	1.7003	1.7003	1.47696	0.868645
Faf2	NM_178397	1899.62	0.050306	0.700325	0.844702	-1.18385	86.9848	102.977
Tipin	NM_001324558	16.9817	0.0503246	0.700325	0.254913	-3.92291	0.344953	1.35322
Cgnl1	NM_001304362	72.2315	0.0503268	0.700325	0.862343	-1.15963	3.34462	3.87853
Skiv2l	NM_021337	908.474	0.0503497	0.700325	1.07503	1.07503	47.0661	43.7813
Tmem254a	NM_025311	7.69168	0.0503549	0.700325	0.511077	-1.95665	0.260148	0.50902
Tmem254a	NM_025311.2	7.69168	0.0503549	0.700325	0.511077	-1.95665	0.260148	0.50902
St8sia5	NM_153124	82.2361	0.0504368	0.700325	1.65036	1.65036	5.12078	3.10283
Kcng2	NM_001190373	5.49448	0.0504373	0.700325	1.89452	1.89452	0.359624	0.189824
Bptf	NM_176850	293.619	0.0504748	0.700325	1.3628	1.3628	16.9351	12.4267
Qtrt2	NM_001356329	74.3252	0.0504819	0.700325	0.540915	-1.84872	2.60907	4.82345
Dhx32	NM_001286031	593.031	0.0505339	0.700325	1.5303	1.5303	35.8659	23.4372
Ubap2	NM_026872	2107.69	0.0505521	0.700325	0.89407	-1.11848	99.4906	111.278
Hist2h2aa2	NM_178212.1	12.577	0.0505959	0.700325	1.27183	1.27183	0.704093	0.553607
Efnb2	NM_010111	1040.42	0.0506671	0.700325	0.877673	-1.13938	48.6317	55.4098
Dmrtc1b	NM_001310614	50.2558	0.0506899	0.700325	1.98884	1.98884	3.34413	1.68145
Sh3gl1	NM_001357649	18.8106	0.0507289	0.700325	0.412768	-2.42267	0.54959	1.33147
Gm12070	NR_002890	2838.31	0.0507375	0.700325	0.924775	-1.08134	136.369	147.462
Ddah1	NM_026993	398.759	0.050743	0.700325	1.52162	1.52162	24.0623	15.8136
Cdk19	NM_001168304	186.695	0.050763	0.700325	0.735742	-1.35917	7.91357	10.7559
Srebf1	NM_001358314	376.511	0.050794	0.700325	0.69322	-1.44254	15.4147	22.2364
Phc1	NM_007905	87.8566	0.0507985	0.700325	0.632504	-1.58102	3.40395	5.38171
Gm10814	NR_045783	5.1235	0.0508061	0.700325	0.537566	-1.86024	0.179129	0.333221
Slc24a3	NM_053195	64.5924	0.0508261	0.700325	0.651317	-1.53535	2.54767	3.91157
Daxx	NM_001355704	87.7986	0.0508686	0.700325	0.56134	-1.78145	3.15658	5.62328
Dcp2	NM_027490	626.481	0.0508984	0.700325	0.88237	-1.13331	29.3666	33.2815
Msrb3	NM_177092	797.835	0.0509364	0.700325	0.819739	-1.2199	35.9401	43.8434
Zfp217	NM_001159683	250.908	0.0510421	0.700325	1.43871	1.43871	14.8022	10.2886
Maged1	NM_019791	24750.5	0.0510699	0.700325	0.815509	-1.22623	1111.77	1363.28
B3gnt3	NM_028189	594.362	0.0511284	0.700325	1.33157	1.33157	33.9443	25.4919
Anxa4	NM_013471	2044.62	0.0511287	0.700325	0.832111	-1.20176	92.8628	111.599
Psme1	NM_011189	428.894	0.0511328	0.700325	1.14283	1.14283	22.8741	20.0153
Pam16	NM_025571	33.2375	0.0511557	0.700325	0.776429	-1.28795	1.45272	1.87103
Decr1	NM_026172	549.28	0.0511835	0.700325	0.826715	-1.20961	24.8587	30.0693
Dusp22	NM_001037955	349.67	0.051221	0.700325	0.800114	-1.24982	15.5421	19.4249
Zc3hav1l	NM_172467	164.018	0.0512252	0.700325	0.85537	-1.16908	7.56163	8.84019
Elp2	NM_021448	626.543	0.0512332	0.700325	0.90747	-1.10197	29.8075	32.8468
Tsg101	NM_001348089	128.024	0.0512352	0.700325	1.94753	1.94753	8.45895	4.34342
Atp5f1	NM_009725	1386.75	0.0513119	0.700325	0.934862	-1.06968	67.0035	71.672
Fubp1	NR_149713	278.285	0.0513622	0.700325	0.778745	-1.28412	12.1835	15.645
Klhl6	NM_183390	25.978	0.0513764	0.700325	1.62609	1.62609	1.60857	0.989228
Zfp112	NM_021307	34.0991	0.0513928	0.700325	1.30531	1.30531	1.93076	1.47916
Wipf3	NM_001167860	270.44	0.0514354	0.700325	0.78564	-1.27285	11.8987	15.1453
Pigp	NM_001159616	43.1856	0.0514404	0.700325	0.521545	-1.91738	1.48029	2.83828
Gm14137	NM_001039223	14.7266	0.0514413	0.700325	1.92504	1.92504	0.969191	0.503466
Smc5	NM_001252684	340.417	0.0514698	0.700325	1.33658	1.33658	19.4726	14.569
Tmem151a	NM_001001885	51.7779	0.0515238	0.700325	1.64251	1.64251	3.21837	1.95942
2210016L21Rik	NM_028211	380.945	0.0515502	0.700325	1.23159	1.23159	21.0239	17.0706
Dad1	NM_001113358	1201.84	0.0515688	0.700325	0.863875	-1.15757	55.7033	64.4808
Idh3b	NM_130884	882.014	0.0515717	0.700325	0.889045	-1.1248	41.5104	46.691
Dtx1	NM_008052	984.86	0.0516414	0.700325	0.74819	-1.33656	42.15	56.336
Bbc3	NM_133234	189.74	0.0517893	0.700325	1.32629	1.32629	10.8176	8.15632
Eps8l1	NM_026146	227.284	0.0518143	0.700325	0.772743	-1.29409	9.90737	12.821
Utp6	NM_144826	528.033	0.0518218	0.700325	0.902635	-1.10787	25.0506	27.7527
Prepl	NM_001163623	96.6548	0.0518471	0.700325	0.641292	-1.55935	3.77653	5.88895
Ackr4	NM_145700	26.1901	0.0518491	0.700325	0.670756	-1.49085	1.05145	1.56756
Dnajb2	NM_001159885	213.217	0.0518534	0.700325	1.31174	1.31174	12.0985	9.2232
Cks1b	NM_016904	125.053	0.0518998	0.700325	0.777203	-1.28667	5.4688	7.03651
Hspa13	NR_027492	108.848	0.0519347	0.700325	0.730452	-1.36902	4.59465	6.29014
Socs2	NM_001168657	114.161	0.0519384	0.700325	2.08049	2.08049	7.71014	3.70592
Rapgef1	NM_001039087	65.7891	0.0520018	0.700325	0.623251	-1.60449	2.52599	4.05292
Sh3kbp1	NM_001135727	233.487	0.0520227	0.700325	0.632953	-1.5799	9.05026	14.2985
Baz1a	NM_013815	236.436	0.0520331	0.700325	0.886717	-1.12776	11.112	12.5316
Polg	NM_017462	2449.35	0.0520481	0.700325	0.771062	-1.29691	106.636	138.298
Slc39a2	NM_001039676	98.5602	0.0520748	0.700325	0.72247	-1.38414	4.13399	5.72203
Pmpca	NM_173180	1575.27	0.0520908	0.700325	0.927582	-1.07807	75.8046	81.7228
Pop7	NM_028753	173.15	0.0520972	0.700325	0.883347	-1.13206	8.12127	9.19374
Msra	NM_001253712	80.7245	0.0521164	0.700325	1.63569	1.63569	5.00971	3.06275
Rbpj	NM_009035	228.776	0.0521403	0.700325	0.864023	-1.15738	10.6043	12.2732
Kdm6a	NM_009483	99.3243	0.0521507	0.700325	1.81562	1.81562	6.40482	3.52761
Acat1	NM_144784	529.657	0.0521916	0.700325	0.839804	-1.19075	24.1769	28.7888
Fubp1	NM_001355374	163.921	0.0522195	0.700325	0.707494	-1.41344	6.79201	9.60009
Eva1c	NM_001316761	62.1221	0.0522642	0.700325	2.14227	2.14227	4.23523	1.97698
Prpf38a	NM_172697	301.538	0.0523155	0.700325	0.907011	-1.10252	14.3417	15.8121
Kank3	NM_030697	851.496	0.0523239	0.700325	0.866482	-1.15409	39.5292	45.6203
Bnip2	NM_001008238	878.741	0.0523362	0.700325	0.848879	-1.17802	40.3458	47.5283
Akirin2	NM_001007589	1062.47	0.0523679	0.700325	1.06975	1.06975	54.9136	51.3331
Mapk1ip1	NM_001045483	205.609	0.0523778	0.700325	1.27228	1.27228	11.5123	9.04858
Plbd1	NM_025806	785.162	0.0524084	0.700325	0.68048	-1.46955	31.7937	46.7225
Cmtr1	NM_028791	1433.41	0.0524089	0.700325	0.811536	-1.23223	64.214	79.1266
Letm2	NM_173012	113.213	0.0524327	0.700325	0.820983	-1.21805	5.10414	6.21711
Slc7a8	NM_016972	4963.85	0.052475	0.700325	0.753131	-1.32779	213.243	283.142
Prr3	NM_001282013	156.954	0.0525852	0.700325	1.41665	1.41665	9.20073	6.49472
Hap1	NM_177981	6.57534	0.0526236	0.700325	4.76455	4.76455	0.543469	0.114065
Etv6	NM_001303102	264.845	0.0526771	0.700325	1.40138	1.40138	15.4557	11.0289
Psmg1	NM_019537	123.986	0.0526902	0.700325	0.87741	-1.13972	5.79452	6.60411
D430042O09Rik	NM_001358287	210.928	0.0527505	0.700325	0.866012	-1.15472	9.78911	11.3037
Slc35e1	NM_177766	988.757	0.0527629	0.700325	0.881968	-1.13383	46.3372	52.5385
H2afy	NM_001159514	282.288	0.0528197	0.700325	1.30109	1.30109	15.9612	12.2676
Il1r1	NM_008362	219.747	0.0528235	0.700325	1.38638	1.38638	12.7663	9.20836
Gm15545	NR_045266	19.6119	0.0528681	0.700325	1.51401	1.51401	1.18109	0.780104
Ppm1b	NM_001159498	48.4724	0.0529007	0.700325	1.99379	1.99379	3.22814	1.6191
Thumpd2	NM_028138	33.0846	0.052907	0.700325	0.792631	-1.26162	1.46287	1.84559
Slc35b1	NM_001357797	203.396	0.0529358	0.700325	1.29659	1.29659	11.4831	8.85643
Rbpj	NM_001080928	264.507	0.0529715	0.700325	0.864037	-1.15736	12.2607	14.19
Usp19	NM_145407	81.949	0.053028	0.700325	1.57453	1.57453	5.01183	3.18307
Uggt1	NM_198899	2520.84	0.0530467	0.700325	0.844654	-1.18392	115.428	136.657
P2ry1	NM_001282016	163.626	0.0530506	0.700325	0.688011	-1.45346	6.66917	9.6934
Uba52	NM_001348228	224.495	0.0530803	0.700325	0.768481	-1.30127	9.75528	12.6942
Rassf8	NM_027760	347.05	0.0530935	0.700325	0.789969	-1.26587	15.3164	19.3886
Sox12	NM_011438	134.905	0.0531082	0.700325	1.25542	1.25542	7.50913	5.98137
F630040K05Rik	NR_152153	12.6674	0.0531218	0.700325	0.495472	-2.01828	0.41969	0.84705
Tmem128	NM_025480	559.337	0.0531614	0.700325	0.905519	-1.10434	26.5802	29.3535
Ifnlr1	NM_174851	523.926	0.0531679	0.700325	1.32477	1.32477	29.8559	22.5367
Gpihbp1	NM_026730	173.711	0.0531792	0.700325	1.21306	1.21306	9.52173	7.84935
Spag1	NM_012031	106.199	0.0532482	0.700325	0.698495	-1.43165	4.36738	6.25255
Mirg	NR_028265	272.844	0.0532497	0.700325	1.29614	1.29614	15.4017	11.8827
Nbr1	NM_001252222	1358.15	0.0532873	0.700325	1.19785	1.19785	74.0209	61.7946
Psg17	NM_007677	10663.4	0.0532925	0.700325	0.710208	-1.40804	442.823	623.512
Gnpda2	NM_001038015	173.513	0.05331	0.700325	1.37167	1.37167	10.0352	7.31603
Tardbp	NM_001305425	46.6779	0.0533346	0.700325	1.45572	1.45572	2.767	1.90078
Rcor1	NM_198023	178.35	0.0533889	0.700325	0.727521	-1.37453	7.51097	10.3241
Prdx6	NR_130150	19.4401	0.0533902	0.700325	1.59487	1.59487	1.19484	0.749172
Lmln	NM_172823	14.2404	0.0534079	0.700325	0.67021	-1.49207	0.57143	0.852613
Gclc	NM_010295	1496.22	0.053414	0.700325	1.23836	1.23836	82.7773	66.8443
Zfp873	NM_001319203	19.6803	0.0534613	0.700325	0.532905	-1.87651	0.684172	1.28385
Xylt1	NM_175645	89.145	0.053482	0.700325	0.744655	-1.3429	3.80489	5.10961
Akap11	NM_001164503	79.4289	0.0534907	0.700325	0.575173	-1.73861	2.90034	5.04255
Xlr3c	NM_011727	41.8228	0.0535117	0.700325	0.645457	-1.54929	1.64057	2.54171
Pan2	NM_133992	173.883	0.0535578	0.700325	0.649716	-1.53913	6.84812	10.5402
Slc35a5	NM_028756	315.752	0.053602	0.700325	0.771035	-1.29696	13.7465	17.8287
Cd2bp2	NM_001285905	217.119	0.0536476	0.700325	0.753427	-1.32727	9.32934	12.3825
Atp2a2	NM_001110140	1065.27	0.0536679	0.700325	0.815258	-1.22661	47.8427	58.6842
Zfp687	NM_001357863	421.458	0.0536947	0.700325	0.812895	-1.23017	18.898	23.2478
Prelid2	NM_029942	25.1729	0.0537205	0.700325	0.703183	-1.4221	1.0393	1.47799
Ddrgk1	NM_029832	1565.34	0.0537678	0.700325	0.841737	-1.18802	71.5416	84.9928
Shtn1	NM_175172	10.4972	0.0537736	0.700325	0.339912	-2.94194	0.266295	0.783424
Cebpd	NM_007679	555.889	0.0537838	0.700325	1.20217	1.20217	30.3461	25.2428
Uchl5	NM_001159866	69.9813	0.0537885	0.700325	0.568219	-1.75989	2.53566	4.46247
Syce2	NM_027954	95.8349	0.0538207	0.700325	0.686644	-1.45636	3.9015	5.68199
Rbm5	NM_148930	507.402	0.0538372	0.700325	0.828186	-1.20746	22.9858	27.7544
Lims1	NM_001359115	97.4284	0.0538717	0.700325	1.68141	1.68141	6.10937	3.63347
Phka2	NM_172783	11.1176	0.0539562	0.700325	3.69998	3.69998	0.875215	0.236546
Trmt61b	NR_015549	6.37904	0.0539702	0.700325	0.545327	-1.83376	0.225108	0.412795
Arhgap24	NM_001346585	15.6918	0.0540293	0.700325	0.588403	-1.69952	0.581283	0.987901
Glrx2	NM_001038594	9.15729	0.0540374	0.700325	0.211048	-4.73825	0.159583	0.756146
Zc3h3	NM_172121	290.113	0.0540633	0.700325	1.17651	1.17651	15.682	13.3293
2810468N07Rik	NR_045176	5.60445	0.0541021	0.700325	0.52795	-1.89412	0.193649	0.366795
Slc2a1	NM_011400	18925.8	0.054108	0.700325	0.742509	-1.34679	806.454	1086.12
Usp12	NM_011669	1624.47	0.0541173	0.700325	0.856895	-1.167	74.964	87.4832
Cherp	NM_138585	795.541	0.0541266	0.700325	0.857407	-1.16631	36.7234	42.8308
Fus	NM_139149	1490.28	0.0541871	0.700325	1.17347	1.17347	80.4613	68.5667
P2rx6	NM_001159561	7.76976	0.0542114	0.700325	0.612574	-1.63246	0.295153	0.481824
Bend6	NM_177235	84.5163	0.0542624	0.700325	0.650581	-1.53709	3.33123	5.1204
Stx2	NM_001359022	10.7099	0.0542672	0.700325	2.66868	2.66868	0.779063	0.291928
Nt5m	NM_134029	194.469	0.0542693	0.700325	0.878635	-1.13813	9.09531	10.3516
Nol4l	NM_001134300	23.3068	0.0542928	0.700325	0.225753	-4.42962	0.429253	1.90142
Fa2h	NM_178086	504.321	0.0543361	0.700325	0.771374	-1.29639	21.9615	28.4706
Apol7a	NM_029419	16.5695	0.0543464	0.700325	3.38285	3.38285	1.2789	0.378054
Cs	NM_026444	2210.11	0.0543739	0.700325	0.930153	-1.07509	106.507	114.504
Slc25a11	NM_024211	797.914	0.0543928	0.700325	0.919671	-1.08734	38.2263	41.5651
Eapp	NM_025456	656.418	0.0544393	0.700325	1.14865	1.14865	35.0915	30.5503
Rbm10	NM_145627	22.5093	0.0544804	0.700325	0.492619	-2.02997	0.742888	1.50804
Tex2	NM_198292	2035.2	0.0545067	0.700325	0.906932	-1.10262	96.7934	106.726
Naga	NM_008669	1660.61	0.0545131	0.700325	0.897432	-1.11429	78.5423	87.5189
Tecpr1	NM_001356992	24.6283	0.0545407	0.700325	2.29074	2.29074	1.71441	0.748412
Xpo1	NM_134014	341.562	0.054542	0.700325	0.776515	-1.28781	14.9297	19.2265
Igf1r	NM_010513	1206.42	0.054545	0.700325	1.10395	1.10395	63.3012	57.3409
Srsf11	NM_001093752	1074.06	0.0545476	0.700325	1.13637	1.13637	57.1307	50.2748
Usp34	NM_001190401	1341.48	0.0545519	0.700325	0.909181	-1.09989	63.8834	70.2648
Atp13a1	NM_133224	936.756	0.0545766	0.700325	0.924394	-1.08179	44.9976	48.678
Fkbp11	NM_001357893	17.6897	0.0545824	0.700325	0.589245	-1.69709	0.655883	1.11309
Eif2ak2	NM_011163	536.73	0.0545981	0.700325	1.07343	1.07343	27.7869	25.8861
Scn5a	NM_001253860	159.317	0.0546469	0.700325	1.4423	1.4423	9.40844	6.52323
Cfap126	NM_001081275	28.4025	0.0546706	0.700325	0.718796	-1.39122	1.18778	1.65246
4833439L19Rik	NM_001252646	79.0446	0.0546858	0.700325	0.614423	-1.62754	3.00831	4.89615
Gm5113	NM_001033540	22.7128	0.0547124	0.700325	0.712495	-1.40352	0.944981	1.3263
Ndufa9	NM_025358	523.977	0.0547492	0.700325	0.905615	-1.10422	24.9012	27.4965
Rad54l2	NM_030730	437.548	0.0547699	0.700325	0.901861	-1.10882	20.7485	23.0063
Met	NM_008591	298.925	0.0547894	0.700325	1.3807	1.3807	17.3363	12.5562
Hnf1b	NM_001291269	33.5279	0.0548008	0.700325	2.16834	2.16834	2.29458	1.05822
Nudt1	NM_008637	58.055	0.0548237	0.700325	1.62393	1.62393	3.59298	2.21252
Rtl6	NM_177630	186.67	0.0548252	0.700325	0.884693	-1.13034	8.76248	9.90454
Fbxo3	NM_001355505	141.417	0.0548404	0.700325	1.28527	1.28527	7.95352	6.1882
Sesn1	NM_001013370	535.787	0.0548572	0.700325	1.36065	1.36065	30.882	22.6966
Mrpl21	NM_001347420	166.58	0.0549055	0.700325	0.849116	-1.1777	7.64937	9.00863
Mapk1	NM_001038663	485.251	0.0549623	0.700325	0.909323	-1.09972	23.1103	25.4148
Polq	NM_001159369	12.1699	0.0550093	0.700325	0.596576	-1.67623	0.454739	0.762249
Mapt	NM_001285454	23.7014	0.0550242	0.700325	1.99504	1.99504	1.57879	0.791354
Hipk1	NM_001301306	442.877	0.0550334	0.700325	1.23814	1.23814	24.5	19.7877
Ssbp3	NM_023672	131.734	0.0550364	0.700325	1.51037	1.51037	7.92582	5.24759
Ndufv3	NM_001083891	296.67	0.0550581	0.700325	0.791664	-1.26316	13.1086	16.5583
Tpm4	NM_001001491	9049.73	0.0550651	0.700325	0.932673	-1.07219	436.723	468.25
Tsc22d3	NR_122039	486.727	0.0552133	0.700325	1.67888	1.67888	30.5036	18.169
Invs	NM_010569	86.9055	0.0552437	0.700325	0.625737	-1.59812	3.34494	5.3456
Ei24	NM_001199494	769.57	0.055285	0.700325	0.858718	-1.16453	35.5537	41.4033
Lepr	NM_001122899	2160.94	0.0553106	0.700325	0.686798	-1.45603	87.985	128.109
Ppwd1	NM_172807	152.405	0.0553298	0.700325	1.12392	1.12392	8.06485	7.17566
Nmb	NM_001291280	17.062	0.055353	0.700325	2.49419	2.49419	1.2179	0.488296
Sh3pxd2a	NM_001164717	778.115	0.0554036	0.700325	0.797136	-1.25449	34.514	43.2975
Emp2	NM_007929	956.714	0.0554241	0.700325	1.42187	1.42187	56.1683	39.5031
Cyb561d2	NM_001357290	17.8954	0.0554509	0.700325	0.589207	-1.6972	0.663481	1.12606
Cldn12	NM_001193660	45.2004	0.0554564	0.700325	1.55192	1.55192	2.74881	1.77123
Washc5	NM_153548	704.107	0.0555034	0.700325	0.916594	-1.091	33.6733	36.7374
Unc5a	NM_001311128	115.57	0.055538	0.700325	0.769242	-1.29998	5.02484	6.5322
Hdac4	NM_207225	871.245	0.0555387	0.700325	0.874867	-1.14303	40.6548	46.4697
Chil1	NM_007695	60.9701	0.0555456	0.700325	2.61587	2.61587	4.41083	1.68618
Rdh5	NM_134006	5.50037	0.0556027	0.700325	0.601161	-1.66345	0.206513	0.343524
Entpd1	NM_009848	1329.73	0.0556043	0.700325	0.889076	-1.12476	62.5825	70.3905
Tpd52l2	NM_001291200	791.05	0.0556463	0.700325	1.1631	1.1631	42.5348	36.5702
Plxnd1	NM_026376	1492.89	0.0556675	0.700325	0.764699	-1.3077	64.6915	84.5974
Mcts1	NM_001356359	34.507	0.0557137	0.700325	0.64684	-1.54598	1.35535	2.09534
Lmo7	NM_001347628	152.075	0.0557318	0.700325	1.53834	1.53834	9.21636	5.99109
Tsen34	NM_024168	571.392	0.0557693	0.700325	0.788166	-1.26877	25.1851	31.9541
Elovl2	NM_019423	27.8003	0.0557828	0.700325	1.35463	1.35463	1.59936	1.18067
Ankrd39	NM_026241	33.9648	0.055788	0.700325	0.436088	-2.29311	1.03139	2.36509
Nrbp2	NM_001358359	718.724	0.0558294	0.700325	1.16105	1.16105	38.6142	33.2582
Rab11fip2	NM_001164367	60.9262	0.0558307	0.700325	0.571468	-1.74988	2.2156	3.87702
Myadm	NM_016969	4972.92	0.0558615	0.700325	1.22052	1.22052	273.339	223.953
Xpa	NM_011728	119.376	0.0558859	0.700325	1.34102	1.34102	6.83827	5.09931
Diexf	NM_145415	114.549	0.0558965	0.700325	0.739733	-1.35184	4.87062	6.58429
Cln3	NM_001146311	222.932	0.0559146	0.700325	1.30294	1.30294	12.6129	9.68033
[truncated: 23,101 more rows]
